# Supplementary material for: VarGenius executes cohort-level DNA-seq variant calling and annotation and allows to manage the resulting data through a PostgreSQL database
Source: BMC Bioinformatics. 2018 Dec 12;19:477. doi: 10.1186/s12859-018-2532-4 (PMC6291943; doi:10.1186/s12859-018-2532-4)
Supplement: Supplementary file 1 — An example sample sheet containing samples information that is used to start an analysis in VarGenius. (TSV 330 bytes) [file 12859_2018_2532_MOESM1_ESM.tsv]

gender	kinship	dob	pob	affected	userid	resgroupid	fqdir	fq1	fq2	readfname	samplename	analysisname	reference	targetbed	seqtype	perchrom	convscores	infreq
M	P	01/01/2018	Naples (NA)	1	1	1	/home/users/musacchia/samples//SampleA//	SampleA_R1_001.fastq.gz	SampleA_R2_001.fastq.gz	SampleA	SampleA	SampleA	hg19	target.bed	targeted	0	0	0
