# Supplementary material for: VarGenius executes cohort-level DNA-seq variant calling and annotation and allows to manage the resulting data through a PostgreSQL database
Source: BMC Bioinformatics. 2018 Dec 12;19:477. doi: 10.1186/s12859-018-2532-4 (PMC6291943; doi:10.1186/s12859-018-2532-4)
Supplement: Supplementary file 2 — An example of the tabular output generated by VarGenius. (TSV 34789 kb) [file 12859_2018_2532_MOESM2_ESM.tsv]

chrom	pos	id	ref	alt	qual	filter	NIST7035_REF_reads	NIST7035_ALT_reads	NIST7035_tot_reads	NIST7035_PercALT_reads	NIST7086_REF_reads	NIST7086_ALT_reads	NIST7086_tot_reads	NIST7086_PercALT_reads	NIST7035_GT	NIST7035_ZYG	NIST7086_GT	NIST7086_ZYG	NIST7035_DP	NIST7035_GQ	NIST7086_DP	NIST7086_GQ	gene_refgene	func_refgene	refgene_transcript	refgene_exon	refgene_nt_change	refgene_aa_change	genedetail_refgene	refgene_splvar_dist_from_exon	gene_wgencodegencodebasicv19	func_wgencodegencodebasicv19	wgencodegencodebasicv19_transcript	wgencodegencodebasicv19_exon	wgencodegencodebasicv19_nt_change	wgencodegencodebasicv19_aa_change	genedetail_wgencodegencodebasicv19	wgencodegencodebasicv19_splvar_dist_from_exon	exac_all	exac_max	gnomad_exome_all	gnomad_ex_max	gnomad_genome_all	gnomad_gen_max	esp6500siv2_all	db1000g2015aug_all	db1000g_max	IVF	freq_factors
chr1	14397	.	CTGT	C	700.40	PASS	26	10	36	0.277777777777778	22	11	33	0.333333333333333	0/1	HET	0/1	HET	36	99	33	99	DDX11L1;WASH7P	ncRNA_exonic	-	-	-	-	-	-	DDX11L1	ncRNA_exonic	-	-	-	-	-	-	-1	-1	-1	-1	0.0188	0.0422	-	-1	-1	0.0052005944	5]---[1]---[673
chr1	14522	.	G	A	160.49	HARD_TO_VALIDATE	1	2	3	0.666666666666667	8	6	14	0.428571428571429	0/1	HET	0/1	HET	3	18	14	99	WASH7P	ncRNA_exonic	-	-	-	-	-	-	DDX11L1	downstream	-	-	-	-	dist=113	-	-1	-1	-1	-1	0.0200	0.0272	-	-1	-1	-	-
chr1	14542	.	A	G	261.44	HARD_TO_VALIDATE	4	2	6	0.333333333333333	10	9	19	0.473684210526316	0/1	HET	0/1	HET	6	57	19	99	WASH7P	ncRNA_exonic	-	-	-	-	-	-	DDX11L1	downstream	-	-	-	-	dist=133	-	-1	-1	-1	-1	0.0317	0.0660	-	-1	-1	-	-
chr1	14574	.	A	G	141.44	HARD_TO_VALIDATE	17	4	21	0.19047619047619	17	5	22	0.227272727272727	0/1	HET	0/1	HET	21	64	22	99	WASH7P	ncRNA_exonic	-	-	-	-	-	-	DDX11L1	downstream	-	-	-	-	dist=165	-	-1	-1	-1	-1	0.0506	0.0869	-	-1	-1	-	-
chr1	14590	.	G	A	64.84	HARD_TO_VALIDATE	20	4	24	0.166666666666667	24	3	27	0.111111111111111	0/1	HET	0/0	HOMREF	24	92	27	2	WASH7P	ncRNA_exonic	-	-	-	-	-	-	DDX11L1	downstream	-	-	-	-	dist=181	-	-1	-1	-1	-1	0.0375	0.0590	-	-1	-1	0.0007429421	1]---[0]---[673
chr1	14599	.	T	A	40.83	HARD_TO_VALIDATE	21	3	24	0.125	23	2	25	0.08	0/1	HET	0/1	HET	24	60	25	9	WASH7P	ncRNA_exonic	-	-	-	-	-	-	DDX11L1	downstream	-	-	-	-	dist=190	-	-1	-1	-1	-1	0.0517	0.0993	-	0.147564	0.2096	0.0007429421	1]---[0]---[673
chr1	14604	.	A	G	52.46	HARD_TO_VALIDATE	22	3	25	0.12	21	2	23	0.0869565217391304	0/1	HET	0/1	HET	25	60	23	21	WASH7P	ncRNA_exonic	-	-	-	-	-	-	DDX11L1	downstream	-	-	-	-	dist=195	-	-1	-1	-1	-1	0.0550	0.0928	-	0.147564	0.2096	0.0007429421	1]---[0]---[673
chr1	14610	.	T	C	46.54	HARD_TO_VALIDATE	22	3	25	0.12	21	2	23	0.0869565217391304	0/1	HET	0/1	HET	25	60	23	15	WASH7P	ncRNA_exonic	-	-	-	-	-	-	DDX11L1	downstream	-	-	-	-	dist=201	-	-1	-1	-1	-1	0.0683	0.2477	-	-1	-1	0.0007429421	1]---[0]---[673
chr1	14653	.	C	T	1923.44	HARD_TO_VALIDATE	30	34	64	0.53125	29	42	71	0.591549295774648	0/1	HET	0/1	HET	64	99	71	99	WASH7P	ncRNA_exonic	-	-	-	-	-	-	DDX11L1	downstream	-	-	-	-	dist=244	-	-1	-1	-1	-1	0.2070	0.2763	-	-1	-1	0.0089153046	6]---[3]---[673
chr1	14673	.	G	C	515.44	HARD_TO_VALIDATE	63	17	80	0.2125	80	19	99	0.191919191919192	0/1	HET	0/1	HET	80	99	99	99	WASH7P	ncRNA_exonic	-	-	-	-	-	-	DDX11L1	downstream	-	-	-	-	dist=264	-	-1	-1	-1	-1	0.3066	0.4327	-	-1	-1	0.0059435364	2]---[3]---[673
chr1	14677	.	G	A	1427.44	HARD_TO_VALIDATE	47	31	78	0.397435897435897	62	39	101	0.386138613861386	0/1	HET	0/1	HET	78	99	101	99	WASH7P	ncRNA_exonic	-	-	-	-	-	-	DDX11L1	downstream	-	-	-	-	dist=268	-	-1	-1	-1	-1	0.0241	0.0574	-	-1	-1	0.0022288262	3]---[0]---[673
chr1	14699	.	C	G	286.44	HARD_TO_VALIDATE	114	22	136	0.161764705882353	148	19	167	0.11377245508982	0/1	HET	0/1	HET	136	99	167	68	WASH7P	ncRNA_exonic	-	-	-	-	-	-	DDX11L1	downstream	-	-	-	-	dist=290	-	-1	-1	-1	-1	0.3368	0.4593	-	-1	-1	0.0081723626	5]---[3]---[673
chr1	15903	.	G	GC	134.16	PASS	0	0	0	-	5	5	10	0.5	./.	-	0/1	HET	0	-	10	99	WASH7P	ncRNA_exonic	-	-	-	-	-	-	DDX11L1;MIR1302-11	intergenic	-	-	-	-	dist=1494;dist=14463	-	-1	-1	-1	-1	0.5042	0.9771	-	0.441094	0.8681	0.0037147103	1]---[2]---[673
chr1	15906	.	A	G	143.20	PASS	0	0	0	-	5	3	8	0.375	./.	-	0/1	HET	0	-	8	99	WASH7P	ncRNA_exonic	-	-	-	-	-	-	DDX11L1;MIR1302-11	intergenic	-	-	-	-	dist=1497;dist=14460	-	-1	-1	-1	-1	0.0011	0.0244	-	-1	-1	-	-
chr1	16631	.	T	C	134.23	HARD_TO_VALIDATE	121	15	136	0.110294117647059	115	23	138	0.166666666666667	0/0	HOMREF	0/1	HET	136	21	138	99	WASH7P	ncRNA_exonic	-	-	-	-	-	-	DDX11L1;MIR1302-11	intergenic	-	-	-	-	dist=2222;dist=13735	-	-1	-1	-1	-1	0.0111	0.0204	-	-1	-1	-	-
chr1	16688	.	G	A	187.44	HARD_TO_VALIDATE	72	14	86	0.162790697674419	79	15	94	0.159574468085106	0/1	HET	0/1	HET	86	99	94	99	WASH7P	ncRNA_exonic	-	-	-	-	-	-	DDX11L1;MIR1302-11	intergenic	-	-	-	-	dist=2279;dist=13678	-	-1	-1	-1	-1	0.1992	0.2899	-	-1	-1	-	-
chr1	16949	.	A	C	54.20	HARD_TO_VALIDATE	23	0	23	0	22	6	28	0.214285714285714	0/0	HOMREF	0/1	HET	23	25	28	84	WASH7P	ncRNA_exonic	-	-	-	-	-	-	DDX11L1;MIR1302-11	intergenic	-	-	-	-	dist=2540;dist=13417	-	-1	-1	-1	-1	0.2477	0.2955	-	0.0139776	0.0227	0.0007429421	1]---[0]---[673
chr1	16957	.	G	T	447.44	HARD_TO_VALIDATE	8	12	20	0.6	20	10	30	0.333333333333333	0/1	HET	0/1	HET	20	99	30	99	WASH7P	ncRNA_exonic	-	-	-	-	-	-	DDX11L1;MIR1302-11	intergenic	-	-	-	-	dist=2548;dist=13409	-	-1	-1	-1	-1	0.0050	0.0389	-	-1	-1	-	-
chr1	17006	.	A	G	100.44	HARD_TO_VALIDATE	9	4	13	0.307692307692308	16	4	20	0.2	0/1	HET	0/1	HET	13	73	20	56	WASH7P	ncRNA_exonic	-	-	-	-	-	-	DDX11L1;MIR1302-11	intergenic	-	-	-	-	dist=2597;dist=13360	-	-1	-1	-1	-1	0	0	-	-1	-1	-	-
chr1	17020	.	G	A	165.44	HARD_TO_VALIDATE	7	4	11	0.363636363636364	11	6	17	0.352941176470588	0/1	HET	0/1	HET	11	78	17	99	WASH7P	ncRNA_exonic	-	-	-	-	-	-	DDX11L1;MIR1302-11	intergenic	-	-	-	-	dist=2611;dist=13346	-	-1	-1	-1	-1	0.1371	0.1716	-	-1	-1	0.0037147103	3]---[1]---[673
chr1	17365	.	C	G	284.44	HARD_TO_VALIDATE	114	10	124	0.0806451612903226	143	19	162	0.117283950617284	0/1	HET	0/1	HET	124	31	162	99	WASH7P	ncRNA_exonic	-	-	-	-	-	-	DDX11L1;MIR1302-11	intergenic	-	-	-	-	dist=2956;dist=13001	-	0.2553	0.3841	0.1684	0.3161	0.0067	0.0532	-	-1	-1	0.0007429421	1]---[0]---[673
chr1	17614	.	G	A	425.44	HARD_TO_VALIDATE	60	14	74	0.189189189189189	68	9	77	0.116883116883117	0/1	HET	0/1	HET	74	99	77	99	WASH7P	ncRNA_exonic	-	-	-	-	-	-	DDX11L1;MIR1302-11	intergenic	-	-	-	-	dist=3205;dist=12752	-	-1	-1	-1	-1	0.0413	0.2273	-	-1	-1	0.0044576523	6]---[0]---[673
chr1	17722	.	A	G	172.44	HARD_TO_VALIDATE	21	4	25	0.16	24	4	28	0.142857142857143	0/1	HET	0/1	HET	25	99	28	96	WASH7P	ncRNA_exonic	-	-	-	-	-	-	DDX11L1;MIR1302-11	intergenic	-	-	-	-	dist=3313;dist=12644	-	-1	-1	-1	-1	0.0248	0.1738	-	-1	-1	-	-
chr1	17730	.	C	A	172.44	HARD_TO_VALIDATE	17	4	21	0.19047619047619	20	4	24	0.166666666666667	0/1	HET	0/1	HET	21	99	24	96	WASH7P	ncRNA_exonic	-	-	-	-	-	-	DDX11L1;MIR1302-11	intergenic	-	-	-	-	dist=3321;dist=12636	-	-1	-1	-1	-1	0.0222	0.1621	-	-1	-1	-	-
chr1	662029	.	G	A	6920.20	HARD_TO_VALIDATE	0	134	134	1	0	135	135	1	1/1	HOM	1/1	HOM	134	99	135	99	LOC100133331	ncRNA_exonic	-	-	-	-	-	-	RP5-857K21.4;RP11-206L10.3	intergenic	-	-	-	-	dist=6449;dist=15164	-	-1	-1	-1	-1	0.7890	0.8767	-	-1	-1	0.0780089153	7]---[49]---[673
chr1	662201	.	G	A	560.20	HARD_TO_VALIDATE	0	12	12	1	0	10	10	1	1/1	HOM	1/1	HOM	12	36	10	30	LOC100133331	ncRNA_exonic	-	-	-	-	-	-	RP5-857K21.4;RP11-206L10.3	intergenic	-	-	-	-	dist=6621;dist=14992	-	-1	-1	-1	-1	0.7734	0.8604	-	-1	-1	0.0044576523	0]---[3]---[673
chr1	662751	.	A	G	1097.44	HARD_TO_VALIDATE	89	43	132	0.325757575757576	101	29	130	0.223076923076923	0/1	HET	0/1	HET	132	99	130	99	LOC100133331	ncRNA_exonic	-	-	-	-	-	-	RP5-857K21.4;RP11-206L10.3	intergenic	-	-	-	-	dist=7171;dist=14442	-	-1	-1	-1	-1	0.0139	0.0255	-	-1	-1	0.0014858841	2]---[0]---[673
chr1	662790	.	G	A	993.44	HARD_TO_VALIDATE	38	24	62	0.387096774193548	49	25	74	0.337837837837838	0/1	HET	0/1	HET	62	99	74	99	LOC100133331	ncRNA_exonic	-	-	-	-	-	-	RP5-857K21.4;RP11-206L10.3	intergenic	-	-	-	-	dist=7210;dist=14403	-	-1	-1	-1	-1	0.0018	0.0039	-	-1	-1	-	-
chr1	662843	.	G	A	708.44	HARD_TO_VALIDATE	15	13	28	0.464285714285714	22	15	37	0.405405405405405	0/1	HET	0/1	HET	28	99	37	99	LOC100133331	ncRNA_exonic	-	-	-	-	-	-	RP5-857K21.4;RP11-206L10.3	intergenic	-	-	-	-	dist=7263;dist=14350	-	-1	-1	-1	-1	0.0013	0.0019	-	-1	-1	0.0007429421	1]---[0]---[673
chr1	662857	.	G	A	886.44	HARD_TO_VALIDATE	10	13	23	0.565217391304348	16	25	41	0.609756097560976	0/1	HET	0/1	HET	23	99	41	99	LOC100133331	ncRNA_exonic	-	-	-	-	-	-	RP5-857K21.4;RP11-206L10.3	intergenic	-	-	-	-	dist=7277;dist=14336	-	-1	-1	-1	-1	0.6877	0.8526	-	-1	-1	0.0312035661	2]---[20]---[673
chr1	663097	.	G	C	18708.20	HARD_TO_VALIDATE	2	331	333	0.993993993993994	0	384	384	1	1/1	HOM	1/1	HOM	333	99	384	99	LOC100133331	ncRNA_exonic	-	-	-	-	-	-	RP5-857K21.4;RP11-206L10.3	intergenic	-	-	-	-	dist=7517;dist=14096	-	-1	-1	-1	-1	0.6783	0.8704	-	-1	-1	0.1641901932	9]---[106]---[673
chr1	664271	.	C	A	271.44	HARD_TO_VALIDATE	11	5	16	0.3125	5	11	16	0.6875	0/1	HET	0/1	HET	16	64	16	78	LOC100133331	ncRNA_exonic	-	-	-	-	-	-	RP5-857K21.4;RP11-206L10.3	intergenic	-	-	-	-	dist=8691;dist=12922	-	-1	-1	-1	-1	0.3709	0.4882	-	-1	-1	0.0014858841	0]---[1]---[673
chr1	664397	.	C	T	793.44	HARD_TO_VALIDATE	176	38	214	0.177570093457944	215	39	254	0.153543307086614	0/1	HET	0/1	HET	214	99	254	99	LOC100133331	ncRNA_exonic	-	-	-	-	-	-	RP5-857K21.4;RP11-206L10.3	intergenic	-	-	-	-	dist=8817;dist=12796	-	-1	-1	-1	-1	0.0342	0.0555	-	-1	-1	0.0037147103	3]---[1]---[673
chr1	664468	.	G	T	861.44	HARD_TO_VALIDATE	495	82	577	0.1421143847487	552	89	641	0.138845553822153	0/1	HET	0/1	HET	577	99	641	99	LOC100133331	ncRNA_exonic	-	-	-	-	-	-	RP5-857K21.4;RP11-206L10.3	intergenic	-	-	-	-	dist=8888;dist=12725	-	-1	-1	0.3233	0.4175	0.2371	0.3781	-	-1	-1	0.0393759287	49]---[2]---[673
chr1	761732	.	C	T	4047.20	PASS	0	70	70	1	0	59	59	1	1/1	HOM	1/1	HOM	70	99	59	99	LINC00115	ncRNA_exonic	-	-	-	-	-	-	LINC00115	ncRNA_exonic	-	-	-	-	-	-	-1	-1	-1	-1	0.6381	0.8386	-	0.625799	0.8698	0.0000000000	0]---[0]---[673
chr1	761752	.	C	T	1706.20	PASS	0	26	26	1	0	26	26	1	1/1	HOM	1/1	HOM	26	78	26	78	LINC00115	ncRNA_exonic	-	-	-	-	-	-	LINC00115	ncRNA_exonic	-	-	-	-	-	-	-1	-1	-1	-1	0.6779	0.8924	-	0.749002	0.8819	0.0000000000	0]---[0]---[673
chr1	761800	.	A	T	127.33	HARD_TO_VALIDATE	0	5	5	1	1	0	1	0	1/1	HOM	./.	-	5	15	1	-	LINC00115	ncRNA_exonic	-	-	-	-	-	-	LINC00115	ncRNA_exonic	-	-	-	-	-	-	-1	-1	-1	-1	0.5572	0.8445	-	0.125399	0.2034	0.0000000000	0]---[0]---[673
chr1	761811	.	G	A	517.21	HARD_TO_VALIDATE	0	9	9	1	0	8	8	1	1/1	HOM	1/1	HOM	9	27	8	24	LINC00115	ncRNA_exonic	-	-	-	-	-	-	LINC00115	ncRNA_exonic	-	-	-	-	-	-	-1	-1	-1	-1	0.6018	0.8508	-	-1	-1	0.0029717682	0]---[2]---[673
chr1	761957	.	A	AT	1613.16	PASS	0	19	19	1	0	21	21	1	1/1	HOM	1/1	HOM	19	60	21	63	LINC00115	ncRNA_exonic	-	-	-	-	-	-	LINC00115	ncRNA_exonic	-	-	-	-	-	-	-1	-1	-1	-1	0.6940	0.8935	-	0.265176	0.4514	0.1671619614	31]---[97]---[673
chr1	762273	.	G	A	7149.20	HARD_TO_VALIDATE	0	115	115	1	0	96	96	1	1/1	HOM	1/1	HOM	115	99	96	99	LINC00115	ncRNA_exonic	-	-	-	-	-	-	LINC00115	ncRNA_exonic	-	-	-	-	-	-	0.8060	0.9174	0.8183	0.8970	0.7256	0.9020	-	0.731829	0.8879	0.6359583952	130]---[363]---[673
chr1	762589	.	G	C	21645.20	PASS	2	230	232	0.991379310344828	0	250	250	1	1/1	HOM	1/1	HOM	232	99	250	99	LINC00115	ncRNA_exonic	-	-	-	-	-	-	LINC00115	ncRNA_exonic	-	-	-	-	-	-	0.7773	0.9444	0.8065	0.8941	0.7305	0.8965	-	0.751597	0.8879	0.2845468053	115]---[134]---[673
chr1	762592	.	C	G	22096.20	PASS	2	226	228	0.991228070175439	0	252	252	1	1/1	HOM	1/1	HOM	228	99	252	99	LINC00115	ncRNA_exonic	-	-	-	-	-	-	LINC00115	ncRNA_exonic	-	-	-	-	-	-	0.7761	0.9444	0.8062	0.8943	0.7317	0.8967	-	0.751597	0.8879	0.2860326895	117]---[134]---[673
chr1	762601	.	T	C	22609.20	PASS	3	248	251	0.98804780876494	1	270	271	0.996309963099631	1/1	HOM	1/1	HOM	251	99	271	99	LINC00115	ncRNA_exonic	-	-	-	-	-	-	LINC00115	ncRNA_exonic	-	-	-	-	-	-	0.7756	0.9444	0.8056	0.8944	0.7335	0.8999	-	0.751597	0.8879	0.2934621100	103]---[146]---[673
chr1	762632	.	T	A	19444.20	PASS	3	305	308	0.99025974025974	1	295	296	0.996621621621622	1/1	HOM	1/1	HOM	308	99	296	99	LINC00115	ncRNA_exonic	-	-	-	-	-	-	LINC00115	ncRNA_exonic	-	-	-	-	-	-	-1	-1	-1	-1	0.7445	0.9020	-	0.751997	0.8879	0.2949479941	67]---[165]---[673
chr1	787399	.	G	T	3654.20	PASS	0	53	53	1	0	64	64	1	1/1	HOM	1/1	HOM	53	99	64	99	LINC01128	ncRNA_exonic	-	-	-	-	-	-	RP11-206L10.11	ncRNA_exonic	-	-	-	-	-	-	-1	-1	-1	-1	0.6777	0.8458	-	0.646366	0.8658	0.0089153046	0]---[6]---[673
chr1	787427	.	C	T	1091.44	PASS	24	19	43	0.441860465116279	14	26	40	0.65	0/1	HET	0/1	HET	43	99	40	99	LINC01128	ncRNA_exonic	-	-	-	-	-	-	RP11-206L10.11	ncRNA_exonic	-	-	-	-	-	-	-1	-1	-1	-1	0.0037	0.0133	-	0.000599042	0.003	-	-
chr1	789099	.	G	A	407.37	HARD_TO_VALIDATE	1	5	6	0.833333333333333	0	9	9	1	0/1	HET	1/1	HOM	6	17	9	27	LINC01128	ncRNA_exonic	-	-	-	-	-	-	RP11-206L10.11	ncRNA_exonic	-	-	-	-	-	-	-1	-1	-1	-1	0.3472	0.51	-	-1	-1	-	-
chr1	789141	.	G	C	436.87	HARD_TO_VALIDATE	33	0	33	0	23	16	39	0.41025641025641	0/0	HOMREF	0/1	HET	33	0	39	99	LINC01128	ncRNA_exonic	-	-	-	-	-	-	RP11-206L10.11	ncRNA_exonic	-	-	-	-	-	-	-1	-1	-1	-1	0.0530	0.25	-	-1	-1	-	-
chr1	852964	.	T	G	4301.20	PASS	0	96	96	1	0	56	56	1	1/1	HOM	1/1	HOM	96	99	56	99	LOC100130417	ncRNA_exonic	-	-	-	-	-	-	RP11-54O7.3	ncRNA_exonic	-	-	-	-	-	-	-1	-1	-1	-1	0.7370	0.8422	-	0.752396	0.8763	0.0297176820	2]---[19]---[673
chr1	854777	.	A	G	4605.20	PASS	1	74	75	0.986666666666667	1	75	76	0.986842105263158	1/1	HOM	1/1	HOM	75	99	76	99	LOC100130417	ncRNA_exonic	-	-	-	-	-	-	RP11-54O7.3	ncRNA_exonic	-	-	-	-	-	-	-1	-1	-1	-1	0.6383	0.7723	-	0.661941	0.7361	0.0170876672	1]---[11]---[673
chr1	877831	.	T	C	5503.20	PASS	0	97	97	1	0	84	84	1	1/1	HOM	1/1	HOM	97	99	84	99	SAMD11	exonic;nonsynonymous SNV	NM_152486	exon10	c.1027T>C	p.W343R	-	-	SAMD11	exonic;nonsynonymous SNV	ENST00000342066.3	exon10	c.1027T>C	p.W343R	-	-	0.9999	1	0.9999	1	0.9998	1	-	1	1	0.7236255572	2]---[486]---[673
chr1	881627	.	G	A	7878.20	PASS	0	147	147	1	0	118	118	1	1/1	HOM	1/1	HOM	147	99	118	99	NOC2L	exonic;synonymous SNV	NM_015658	exon16	c.1843C>T	p.L615L	-	-	NOC2L	exonic;synonymous SNV	ENST00000327044.6	exon16	c.1843C>T	p.L615L	-	-	0.5653	0.6560	0.5703	0.6577	0.4889	0.6751	0.4748	0.441893	0.6332	0.4680534918	210]---[210]---[673
chr1	883899	.	T	G	1854.44	PASS	33	34	67	0.507462686567164	34	30	64	0.46875	0/1	HET	0/1	HET	67	99	64	99	NOC2L	exonic;nonsynonymous SNV	NM_015658	exon13	c.1528A>C	p.N510H	-	-	NOC2L	exonic;nonsynonymous SNV	ENST00000327044.6	exon13	c.1528A>C	p.N510H	-	-	1.663e-05	3.038e-05	1.219e-05	2.69e-05	3.235e-05	0.0001	-	0.000199681	0.001	-	-
chr1	887801	.	A	G	5530.20	PASS	0	75	75	1	0	78	78	1	1/1	HOM	1/1	HOM	75	99	78	99	NOC2L	exonic;synonymous SNV	NM_015658	exon10	c.1182T>C	p.T394T	-	-	NOC2L	exonic;synonymous SNV	ENST00000327044.6	exon10	c.1182T>C	p.T394T	-	-	0.9355	0.9599	0.9378	0.9603	0.9350	0.9598	0.9274	0.922324	0.9523	0.7436849926	47]---[477]---[673
chr1	888639	.	T	C	8248.20	PASS	2	132	134	0.985074626865672	0	132	132	1	1/1	HOM	1/1	HOM	134	99	132	99	NOC2L	exonic;synonymous SNV	NM_015658	exon9	c.918A>G	p.E306E	-	-	NOC2L	exonic;synonymous SNV	ENST00000327044.6	exon9	c.918A>G	p.E306E	-	-	0.9356	0.9601	0.9379	0.9605	0.9348	0.9599	0.9273	0.922724	0.9533	0.7421991085	47]---[476]---[673
chr1	888659	.	T	C	5840.20	PASS	2	88	90	0.977777777777778	0	92	92	1	1/1	HOM	1/1	HOM	90	99	92	99	NOC2L	exonic;nonsynonymous SNV	NM_015658	exon9	c.898A>G	p.I300V	-	-	NOC2L	exonic;nonsynonymous SNV	ENST00000327044.6	exon9	c.898A>G	p.I300V	-	-	0.9355	0.9600	0.9378	0.9604	0.9348	0.9599	0.9273	0.922724	0.9533	0.7481426449	49]---[479]---[673
chr1	897325	.	G	C	12288.20	PASS	0	203	203	1	0	187	187	1	1/1	HOM	1/1	HOM	203	99	187	99	KLHL17	exonic;synonymous SNV	NM_198317	exon4	c.609G>C	p.A203A	-	-	KLHL17	exonic;synonymous SNV	ENST00000338591.3	exon4	c.609G>C	p.A203A	-	-	0.9077	0.9401	0.9130	0.9370	0.8705	0.9382	0.8589	0.859225	0.9433	0.7355126300	58]---[466]---[673
chr1	900717	.	CTTAT	C	189.98	PASS	0	2	2	1	0	3	3	1	1/1	HOM	1/1	HOM	2	6	3	9	KLHL17	UTR3	-	-	-	-	NM_198317:c.*147_*150delTTAT	-	KLHL17	UTR3	-	-	-	-	ENST00000338591.3:c.*147_*150delTTAT	-	-1	-1	-1	-1	0.4560	0.6194	-	0.370607	0.6233	0.1322436850	48]---[65]---[673
chr1	900730	.	G	A	199.02	PASS	0	2	2	1	0	3	3	1	1/1	HOM	1/1	HOM	2	6	3	9	KLHL17	UTR3	-	-	-	-	NM_198317:c.*159G>A	-	KLHL17	UTR3	-	-	-	-	ENST00000338591.3:c.*159G>A	-	-1	-1	-1	-1	0.7202	0.9134	-	0.647364	0.9095	0.1946508172	34]---[114]---[673
chr1	900972	.	T	G	6562.20	PASS	2	114	116	0.982758620689655	0	114	114	1	1/1	HOM	1/1	HOM	116	99	114	99	KLHL17	UTR3	-	-	-	-	NM_198317:c.*401T>G	-	KLHL17	UTR3	-	-	-	-	ENST00000338591.3:c.*401T>G	-	-1	-1	-1	-1	0.9406	0.9596	-	0.930112	0.9553	0.0237741456	0]---[16]---[673
chr1	901023	.	T	C	5262.20	PASS	2	96	98	0.979591836734694	0	85	85	1	1/1	HOM	1/1	HOM	98	99	85	99	KLHL17	UTR3	-	-	-	-	NM_198317:c.*452T>C	-	KLHL17	UTR3	-	-	-	-	ENST00000338591.3:c.*452T>C	-	-1	-1	-1	-1	0.9021	0.9596	-	0.886581	0.9503	0.0252600297	2]---[16]---[673
chr1	909419	.	C	T	944.44	PASS	14	15	29	0.517241379310345	20	18	38	0.473684210526316	0/1	HET	0/1	HET	29	99	38	99	PLEKHN1	exonic;synonymous SNV	NM_001160184	exon13	c.1536C>T	p.D512D	PLEKHN1:NM_032129:exon14:c.1641C>T:p.D547D	-	PLEKHN1	exonic;synonymous SNV	ENST00000379407.3	exon13	c.1536C>T	p.D512D	PLEKHN1:ENST00000379409.2:exon13:c.1797C>T:p.D599D,PLEKHN1:ENST00000379410.3:exon14:c.1641C>T:p.D547D	-	0.2293	0.3262	0.1582	0.2243	0.1588	0.2215	0.1434	0.111222	0.1839	0.0965824666	102]---[14]---[673
chr1	910394	.	C	T	2227.44	PASS	47	38	85	0.447058823529412	32	54	86	0.627906976744186	0/1	HET	0/1	HET	85	99	86	99	PLEKHN1	UTR3	-	-	-	-	NM_001160184:c.*439C>T;NM_032129:c.*439C>T	-	PLEKHN1	UTR3	-	-	-	-	ENST00000379410.3:c.*439C>T	-	-1	-1	-1	-1	0.4020	0.5211	-	0.455471	0.5855	-	-
chr1	910438	.	A	G	7696.20	PASS	0	121	121	1	0	124	124	1	1/1	HOM	1/1	HOM	121	99	124	99	PLEKHN1	UTR3	-	-	-	-	NM_001160184:c.*483A>G;NM_032129:c.*483A>G	-	PLEKHN1	UTR3	-	-	-	-	ENST00000379410.3:c.*483A>G	-	-1	-1	-1	-1	0.9352	1	-	0.930511	1	0.0163447251	0]---[11]---[673
chr1	910903	.	T	C	2902.20	PASS	0	48	48	1	0	36	36	1	1/1	HOM	1/1	HOM	48	99	36	99	PERM1	UTR3	-	-	-	-	NM_001291366:c.*649A>G;NM_001291367:c.*649A>G	-	C1orf170	UTR3	-	-	-	-	ENST00000433179.2:c.*649A>G;ENST00000341290.2:c.*649A>G	-	-1	-1	-1	-1	0.9190	1	-	0.914736	0.999	0.0163447251	0]---[11]---[673
chr1	911595	.	A	G	686.33	PASS	0	4	4	1	0	13	13	1	1/1	HOM	1/1	HOM	4	12	13	39	PERM1	exonic;nonsynonymous SNV	NM_001291366	exon4	c.2330T>C	p.V777A	PERM1:NM_001291367:exon5:c.2048T>C:p.V683A	-	C1orf170	exonic;nonsynonymous SNV	ENST00000341290.2	exon5	c.1988T>C	p.V663A	C1orf170:ENST00000433179.2:exon5:c.2048T>C:p.V683A	-	0.7712	0.915	0.7913	0.9445	0.7226	0.9531	-	0.710264	0.9246	0.5653789004	205]---[278]---[673
chr1	914333	.	C	G	509.47	PASS	5	11	16	0.6875	1	6	7	0.857142857142857	0/1	HET	0/1	HET	16	99	7	20	PERM1	exonic;nonsynonymous SNV	NM_001291366	exon2	c.2077G>C	p.E693Q	PERM1:NM_001291367:exon3:c.1795G>C:p.E599Q	-	C1orf170	exonic;nonsynonymous SNV	ENST00000341290.2	exon3	c.1735G>C	p.E579Q	C1orf170:ENST00000433179.2:exon3:c.1795G>C:p.E599Q	-	0.6617	0.8014	0.6175	0.8128	0.5252	0.8131	-	0.55631	0.8056	0.4427934621	224]---[186]---[673
chr1	914414	.	CGAA	C	1870.40	PASS	13	33	46	0.717391304347826	18	15	33	0.454545454545455	0/1	HET	0/1	HET	46	99	33	99	PERM1	exonic;nonframeshift deletion	NM_001291366	exon2	c.1993_1995del	p.665_665del	PERM1:NM_001291367:exon3:c.1711_1713del:p.571_571del	-	C1orf170	exonic;nonframeshift deletion	ENST00000341290.2	exon3	c.1651_1653del	p.551_551del	C1orf170:ENST00000433179.2:exon3:c.1711_1713del:p.571_571del	-	0.0001	0.0003	0.0005	0.0027	0.0002	0.0036	-	-1	-1	-	-
chr1	914852	.	G	C	221.44	PASS	5	6	11	0.545454545454545	5	4	9	0.444444444444444	0/1	HET	0/1	HET	11	99	9	99	PERM1	exonic;nonsynonymous SNV	NM_001291366	exon2	c.1558C>G	p.Q520E	PERM1:NM_001291367:exon3:c.1276C>G:p.Q426E	-	C1orf170	exonic;nonsynonymous SNV	ENST00000341290.2	exon3	c.1216C>G	p.Q406E	C1orf170:ENST00000433179.2:exon3:c.1276C>G:p.Q426E	-	0.5950	0.7054	0.5962	0.7223	0.4920	0.7293	-	0.51258	0.7123	0.4205052006	218]---[174]---[673
chr1	914876	.	T	C	614.21	PASS	0	8	8	1	0	9	9	1	1/1	HOM	1/1	HOM	8	24	9	27	PERM1	exonic;nonsynonymous SNV	NM_001291366	exon2	c.1534A>G	p.S512G	PERM1:NM_001291367:exon3:c.1252A>G:p.S418G	-	C1orf170	exonic;nonsynonymous SNV	ENST00000341290.2	exon3	c.1192A>G	p.S398G	C1orf170:ENST00000433179.2:exon3:c.1252A>G:p.S418G	-	0.9664	0.9978	0.9723	0.9999	0.9699	1	-	0.966853	0.999	0.6560178306	85]---[399]---[673
chr1	914940	.	T	C	240.44	PASS	3	5	8	0.625	3	7	10	0.7	0/1	HET	0/1	HET	8	62	10	76	PERM1	exonic;synonymous SNV	NM_001291366	exon2	c.1470A>G	p.A490A	PERM1:NM_001291367:exon3:c.1188A>G:p.A396A	-	C1orf170	exonic;synonymous SNV	ENST00000341290.2	exon3	c.1128A>G	p.A376A	C1orf170:ENST00000433179.2:exon3:c.1188A>G:p.A396A	-	0.5874	0.7	0.5889	0.7225	0.4830	0.7290	-	0.509585	0.7123	0.4309063893	236]---[172]---[673
chr1	915227	.	A	G	3032.20	PASS	0	36	36	1	0	48	48	1	1/1	HOM	1/1	HOM	36	99	48	99	PERM1	exonic;synonymous SNV	NM_001291366	exon2	c.1183T>C	p.L395L	PERM1:NM_001291367:exon3:c.901T>C:p.L301L	-	C1orf170	exonic;synonymous SNV	ENST00000341290.2	exon3	c.841T>C	p.L281L	C1orf170:ENST00000433179.2:exon3:c.901T>C:p.L301L	-	0.9562	1	0.9621	0.9999	0.9207	0.9994	-	0.918131	0.999	0.6983655275	96]---[422]---[673
chr1	916549	.	A	G	4156.44	PASS	88	82	170	0.482352941176471	99	88	187	0.470588235294118	0/1	HET	0/1	HET	170	99	187	99	PERM1	exonic;nonsynonymous SNV	NM_001291367	exon2	c.58T>C	p.W20R	-	-	C1orf170	exonic;nonsynonymous SNV	ENST00000433179.2	exon2	c.58T>C	p.W20R	-	-	0.7836	0.8714	0.7743	0.8642	0.7127	0.8600	-	0.758586	0.88	0.5624071322	201]---[278]---[673
chr1	935436	.	G	T	10.17	PASS	0	1	1	1	1	0	1	0	1/1	HOM	0/0	HOMREF	1	3	1	3	HES4	UTR5	-	-	-	-	NM_021170:c.-83C>A;NM_001142467:c.-83C>A	-	HES4	UTR5	-	-	-	-	ENST00000428771.2:c.-83C>A;ENST00000304952.6:c.-83C>A	-	-1	-1	-1	-1	-1	-1	-	-1	-1	-	-
chr1	935459	.	A	G	809.26	PASS	0	5	5	1	0	18	18	1	1/1	HOM	1/1	HOM	5	15	18	54	HES4	UTR5	-	-	-	-	NM_021170:c.-106T>C;NM_001142467:c.-106T>C	-	HES4	UTR5	-	-	-	-	ENST00000428771.2:c.-106T>C;ENST00000304952.6:c.-106T>C	-	-1	-1	-1	-1	0.6759	0.8772	-	0.677117	0.8482	0.2295690936	41]---[134]---[673
chr1	935492	.	G	T	2598.20	PASS	0	36	36	1	0	50	50	1	1/1	HOM	1/1	HOM	36	99	50	99	HES4	UTR5	-	-	-	-	NM_021170:c.-139C>A;NM_001142467:c.-139C>A	-	HES4	UTR5	-	-	-	-	ENST00000428771.2:c.-139C>A	-	-1	-1	-1	-1	0.6767	0.8772	-	0.677117	0.8482	0.2028231798	37]---[118]---[673
chr1	948870	.	C	G	9068.20	PASS	0	113	113	1	0	112	112	1	1/1	HOM	1/1	HOM	113	99	112	99	ISG15	UTR5	-	-	-	-	NM_005101:c.-84C>G	-	ISG15	UTR5	-	-	-	-	ENST00000379389.4:c.-84C>G	-	-1	-1	-1	-1	0.8999	0.9994	0.8898	0.902955	0.999	0.3254086181	62]---[188]---[673
chr1	948921	.	T	C	5578.20	PASS	0	94	94	1	0	87	87	1	1/1	HOM	1/1	HOM	94	99	87	99	ISG15	UTR5	-	-	-	-	NM_005101:c.-33T>C	-	ISG15	UTR5	-	-	-	-	ENST00000379389.4:c.-33T>C	-	0.9416	0.9998	0.9460	0.9998	0.9004	1	0.8858	0.903155	0.999	0.6634472511	109]---[392]---[673
chr1	948929	.	GGCCCACA	G	1753.40	PASS	26	26	52	0.5	23	20	43	0.465116279069767	0/1	HET	0/1	HET	52	99	43	99	ISG15	UTR5	-	-	-	-	NM_005101:c.-24_-18del-	-	ISG15	UTR5	-	-	-	-	ENST00000379389.4:c.-24_-18del-	-	0.0013	0.0071	0.0011	0.0073	0.0025	0.0070	-	0.00219649	0.0038	-	-
chr1	949608	.	G	A	415.44	PASS	10	8	18	0.444444444444444	11	7	18	0.388888888888889	0/1	HET	0/1	HET	18	99	18	99	ISG15	exonic;nonsynonymous SNV	NM_005101	exon2	c.248G>A	p.S83N	-	-	ISG15	exonic;nonsynonymous SNV	ENST00000379389.4	exon2	c.248G>A	p.S83N	-	-	0.3702	0.4757	0.3607	0.4697	0.4006	0.4708	0.4016	0.338858	0.4387	0.2473997028	207]---[63]---[673
chr1	949654	.	A	G	1852.20	PASS	0	23	23	1	0	23	23	1	1/1	HOM	1/1	HOM	23	69	23	69	ISG15	exonic;synonymous SNV	NM_005101	exon2	c.294A>G	p.V98V	-	-	ISG15	exonic;synonymous SNV	ENST00000379389.4	exon2	c.294A>G	p.V98V	-	-	0.9122	0.9528	0.9197	0.9504	0.8403	0.9528	0.8204	0.825679	0.9622	0.6760772660	122]---[394]---[673
chr1	981931	.	A	G	3258.44	PASS	53	65	118	0.550847457627119	51	63	114	0.552631578947368	0/1	HET	0/1	HET	118	99	114	99	AGRN	exonic;synonymous SNV	NM_198576	exon18	c.3066A>G	p.S1022S	-	-	AGRN	exonic;synonymous SNV	ENST00000379370.2	exon18	c.3066A>G	p.S1022S	-	-	0.8767	0.9649	0.8872	0.9679	0.8061	0.9654	0.7802	0.797724	0.9633	0.9554234770	140]---[573]---[673
chr1	982994	.	T	C	5837.44	PASS	102	110	212	0.518867924528302	115	124	239	0.518828451882845	0/1	HET	0/1	HET	212	99	239	99	AGRN	exonic;synonymous SNV	NM_198576	exon21	c.3558T>C	p.F1186F	-	-	AGRN	exonic;synonymous SNV	ENST00000379370.2	exon21	c.3558T>C	p.F1186F	-	-	0.8989	0.9995	0.9089	0.9994	0.8239	0.9981	0.7912	0.835863	0.999	0.9903417533	133]---[600]---[673
chr1	984302	.	T	C	1710.44	PASS	38	42	80	0.525	21	25	46	0.543478260869565	0/1	HET	0/1	HET	80	99	46	99	AGRN	exonic;synonymous SNV	NM_198576	exon24	c.4161T>C	p.T1387T	-	-	AGRN	exonic;synonymous SNV	ENST00000379370.2	exon24	c.4161T>C	p.T1387T	-	-	0.6295	0.8435	0.5885	0.8200	0.4931	0.7985	0.4586	0.545727	0.8294	0.5876671620	343]---[224]---[673
chr1	990280	.	C	T	2378.20	PASS	0	46	46	1	0	35	35	1	1/1	HOM	1/1	HOM	46	99	35	99	AGRN	exonic;synonymous SNV	NM_198576	exon36	c.6057C>T	p.D2019D	-	-	AGRN	exonic;synonymous SNV	ENST00000379370.2	exon36	c.6057C>T	p.D2019D	-	-	0.6376	0.8173	0.6766	0.8130	0.5837	0.7937	0.5792	0.585264	0.8214	0.7303120357	337]---[323]---[673
chr1	990517	.	C	T	2053.44	PASS	58	42	100	0.42	43	47	90	0.522222222222222	0/1	HET	0/1	HET	100	99	90	99	AGRN	UTR3	-	-	-	-	NM_001305275:c.*156C>T;NM_198576:c.*156C>T	-	RP11-54O7.14	ncRNA_exonic	-	-	-	-	-	-	-1	-1	-1	-1	0.8780	1	-	0.917931	0.999	0.3551263001	70]---[204]---[673
chr1	990773	.	C	T	307.44	PASS	10	11	21	0.523809523809524	16	2	18	0.111111111111111	0/1	HET	0/1	HET	21	99	18	26	AGRN	UTR3	-	-	-	-	NM_001305275:c.*412C>T;NM_198576:c.*412C>T	-	RP11-54O7.14	ncRNA_intronic	-	-	-	-	-	-	-1	-1	-1	-1	0.8194	0.9969	-	0.846046	0.9931	0.2013372957	33]---[119]---[673
chr1	990806	.	G	A	520.44	PASS	15	16	31	0.516129032258065	32	9	41	0.219512195121951	0/1	HET	0/1	HET	31	99	41	99	AGRN	UTR3	-	-	-	-	NM_001305275:c.*445G>A;NM_198576:c.*445G>A	-	RP11-54O7.14	ncRNA_intronic	-	-	-	-	-	-	-1	-1	-1	-1	0.8196	0.9969	-	0.846246	0.9931	0.1493313522	21]---[90]---[673
chr1	990984	.	G	A	240.44	PASS	9	3	12	0.25	7	6	13	0.461538461538462	0/1	HET	0/1	HET	12	77	13	99	AGRN	UTR3	-	-	-	-	NM_001305275:c.*623G>A;NM_198576:c.*623G>A	-	RP11-54O7.14	ncRNA_intronic	-	-	-	-	-	-	-1	-1	-1	-1	0.8818	1	-	0.922324	0.999	0.3306092125	49]---[198]---[673
chr1	1017341	.	G	T	1289.44	PASS	24	18	42	0.428571428571429	24	33	57	0.578947368421053	0/1	HET	0/1	HET	42	99	57	99	C1orf159	UTR3	-	-	-	-	NM_017891:c.*932C>A;NM_001330306:c.*932C>A	-	C1orf159	UTR3	-	-	-	-	ENST00000379339.1:c.*932C>A;ENST00000448924.1:c.*932C>A;ENST00000294576.5:c.*932C>A;ENST00000421241.2:c.*932C>A	-	-1	-1	-1	-1	0.7511	0.8670	-	0.809105	0.9177	0.0260029718	1]---[17]---[673
chr1	1018144	.	T	C	1403.44	PASS	28	16	44	0.363636363636364	29	32	61	0.524590163934426	0/1	HET	0/1	HET	44	99	61	99	C1orf159	UTR3	-	-	-	-	NM_017891:c.*129A>G;NM_001330306:c.*129A>G	-	C1orf159	UTR3	-	-	-	-	ENST00000379339.1:c.*129A>G;ENST00000448924.1:c.*129A>G;ENST00000294576.5:c.*129A>G;ENST00000421241.2:c.*129A>G;ENST00000379320.1:c.*129A>G;ENST00000379319.1:c.*129A>G	-	-1	-1	-1	-1	0.4948	0.7568	-	0.53774	0.7907	0.3699851412	252]---[123]---[673
chr1	1158631	.	A	G	6243.20	PASS	0	99	99	1	0	114	114	1	1/1	HOM	1/1	HOM	99	99	114	99	SDF4	exonic;synonymous SNV	NM_016176	exon4	c.570T>C	p.D190D	SDF4:NM_016547:exon4:c.570T>C:p.D190D	-	SDF4	exonic;synonymous SNV	ENST00000263741.7	exon4	c.570T>C	p.D190D	SDF4:ENST00000360001.6:exon4:c.570T>C:p.D190D,SDF4:ENST00000545427.1:exon4:c.570T>C:p.D190D	-	0.9166	0.9998	0.9139	0.9998	0.9219	1	0.9200	0.953275	1	0.6463595840	140]---[365]---[673
chr1	1196863	.	T	C	3350.20	PASS	0	45	45	1	0	60	60	1	1/1	HOM	1/1	HOM	45	99	60	99	UBE2J2	intronic	-	-	-	-	-	-	UBE2J2	intronic	-	-	-	-	-	-	-1	-1	-1	-1	1.0000	1	-	1	1	0.0081723626	1]---[5]---[673
chr1	1221345	.	GCAC	G	39.82	PASS	2	2	4	0.5	3	0	3	0	0/1	HET	0/0	HOMREF	4	78	3	9	SCNN1D	exonic;nonframeshift deletion	NM_001130413	exon7	c.599_601del	p.200_201del	-	-	SCNN1D	exonic;nonframeshift deletion	ENST00000400928.3	exon3	c.107_109del	p.36_37del	SCNN1D:ENST00000325425.8:exon4:c.305_307del:p.102_103del,SCNN1D:ENST00000338555.2:exon4:c.107_109del:p.36_37del,SCNN1D:ENST00000379116.5:exon7:c.599_601del:p.200_201del	-	0.0002	0.0014	5.106e-05	0.0003	-1	-1	0.0039	-1	-1	-	-
chr1	1247494	.	T	C	3697.20	PASS	0	64	64	1	0	59	59	1	1/1	HOM	1/1	HOM	64	99	59	99	INTS11	exonic;synonymous SNV	NM_001256462	exon14	c.1347A>G	p.P449P	INTS11:NM_001256463:exon14:c.1338A>G:p.P446P,INTS11:NM_017871:exon16:c.1641A>G:p.P547P,INTS11:NM_001256460:exon17:c.1554A>G:p.P518P,INTS11:NM_001256456:exon18:c.1659A>G:p.P553P	-	CPSF3L	exonic;synonymous SNV	ENST00000421495.2	exon13	c.867A>G	p.P289P	CPSF3L:ENST00000411962.1:exon14:c.1347A>G:p.P449P,CPSF3L:ENST00000419704.1:exon14:c.1338A>G:p.P446P,CPSF3L:ENST00000435064.1:exon16:c.1641A>G:p.P547P,CPSF3L:ENST00000450926.2:exon16:c.1575A>G:p.P525P,CPSF3L:ENST00000545578.1:exon17:c.1554A>G:p.P518P,CPSF3L:ENST00000540437.1:exon18:c.1659A>G:p.P553P	-	0.5898	0.7867	0.5585	0.8208	0.5697	0.8130	0.6009	0.319289	0.8121	0.6478454681	132]---[370]---[673
chr1	1249187	.	G	A	4893.20	PASS	0	91	91	1	0	71	71	1	1/1	HOM	1/1	HOM	91	99	71	99	INTS11	exonic;synonymous SNV	NM_001256462	exon7	c.588C>T	p.F196F	INTS11:NM_001256463:exon7:c.579C>T:p.F193F,INTS11:NM_017871:exon9:c.882C>T:p.F294F,INTS11:NM_001256460:exon10:c.795C>T:p.F265F,INTS11:NM_001256456:exon11:c.900C>T:p.F300F	-	CPSF3L	exonic;synonymous SNV	ENST00000421495.2	exon6	c.108C>T	p.F36F	CPSF3L:ENST00000411962.1:exon7:c.588C>T:p.F196F,CPSF3L:ENST00000419704.1:exon7:c.579C>T:p.F193F,CPSF3L:ENST00000435064.1:exon9:c.882C>T:p.F294F,CPSF3L:ENST00000450926.2:exon9:c.816C>T:p.F272F,CPSF3L:ENST00000545578.1:exon10:c.795C>T:p.F265F,CPSF3L:ENST00000540437.1:exon11:c.900C>T:p.F300F	-	0.5791	0.7965	0.5798	0.8168	0.5528	0.7961	0.5864	0.310104	0.8052	0.6456166419	137]---[366]---[673
chr1	1254841	.	C	G	3608.20	PASS	0	52	52	1	0	51	51	1	1/1	HOM	1/1	HOM	52	99	51	99	INTS11	exonic;synonymous SNV	NM_017871	exon4	c.264G>C	p.G88G	INTS11:NM_001256460:exon5:c.177G>C:p.G59G,INTS11:NM_001256456:exon6:c.282G>C:p.G94G	-	CPSF3L	exonic;synonymous SNV	ENST00000435064.1	exon4	c.264G>C	p.G88G	CPSF3L:ENST00000450926.2:exon4:c.264G>C:p.G88G,CPSF3L:ENST00000545578.1:exon5:c.177G>C:p.G59G,CPSF3L:ENST00000540437.1:exon6:c.282G>C:p.G94G	-	0.8476	0.9295	0.8528	0.9316	0.7582	0.9322	0.7513	0.713658	0.9205	0.7221396731	66]---[453]---[673
chr1	1260168	.	C	A	481.61	PASS	1	3	4	0.75	1	13	14	0.928571428571429	1/1	HOM	1/1	HOM	4	7	14	36	CPTP	UTR5	-	-	-	-	NM_001029885:c.-2123C>A	-	GLTPD1	UTR5	-	-	-	-	ENST00000343938.4:c.-2123C>A	-	-1	-1	-1	-1	0.7845	0.9319	-	0.708866	0.9215	0.1827637444	12]---[117]---[673
chr1	1262966	.	C	T	4033.20	PASS	0	56	56	1	0	82	82	1	1/1	HOM	1/1	HOM	56	99	82	99	CPTP	exonic;synonymous SNV	NM_001029885	exon3	c.468C>T	p.R156R	-	-	GLTPD1	exonic;synonymous SNV	ENST00000343938.4	exon3	c.468C>T	p.R156R	-	-	0.8716	0.9301	0.8649	0.9304	0.8070	0.9318	0.8131	0.76258	0.9155	0.7154531947	67]---[448]---[673
chr1	1263144	.	G	A	3265.20	PASS	0	46	46	1	1	44	45	0.977777777777778	1/1	HOM	1/1	HOM	46	99	45	99	CPTP	UTR3	-	-	-	-	NM_001029885:c.*1G>A	-	GLTPD1	UTR3	-	-	-	-	ENST00000343938.4:c.*1G>A	-	0.8897	0.9321	0.8867	0.9340	0.8858	0.9338	0.9083	0.84984	0.9235	0.4316493314	35]---[273]---[673
chr1	1263362	.	G	A	2736.20	PASS	0	28	28	1	0	43	43	1	1/1	HOM	1/1	HOM	28	84	43	99	CPTP	UTR3	-	-	-	-	NM_001029885:c.*219G>A	-	GLTPD1	UTR3	-	-	-	-	ENST00000343938.4:c.*219G>A	-	-1	-1	-1	-1	0.7607	0.9325	0.7704	0.714657	0.9205	0.2273402675	14]---[146]---[673
chr1	1263457	.	T	C	6184.20	PASS	0	99	99	1	0	97	97	1	1/1	HOM	1/1	HOM	99	99	97	99	CPTP	UTR3	-	-	-	-	NM_001029885:c.*314T>C	-	GLTPD1	UTR3	-	-	-	-	ENST00000343938.4:c.*314T>C	-	-1	-1	-1	-1	0.9680	0.9883	0.9759	0.951478	0.9813	0.1924219911	5]---[127]---[673
chr1	1269554	.	T	C	7628.20	PASS	0	134	134	1	0	126	126	1	1/1	HOM	1/1	HOM	136	99	126	99	TAS1R3	exonic;nonsynonymous SNV	NM_152228	exon6	c.2269T>C	p.C757R	-	-	TAS1R3	exonic;nonsynonymous SNV	ENST00000339381.5	exon6	c.2269T>C	p.C757R	-	-	0.9613	0.988	0.9604	0.9883	0.9682	0.9884	0.9774	0.951877	0.9813	0.7317979198	31]---[477]---[673
chr1	1271175	.	A	G	2109.20	PASS	0	26	26	1	0	29	29	1	1/1	HOM	1/1	HOM	26	78	29	87	DVL1	UTR3	-	-	-	-	NM_004421:c.*347T>C;NM_001330311:c.*347T>C	-	DVL1	UTR3	-	-	-	-	ENST00000378891.5:c.*347T>C;ENST00000378888.5:c.*347T>C	-	-1	-1	-1	-1	0.9682	0.9884	-	0.951677	0.9813	0.1352154532	6]---[88]---[673
chr1	1277533	.	T	C	7543.20	PASS	0	128	128	1	0	128	128	1	1/1	HOM	1/1	HOM	128	99	128	99	DVL1	exonic;synonymous SNV	NM_001330311	exon4	c.366A>G	p.P122P	DVL1:NM_004421:exon4:c.366A>G:p.P122P	-	DVL1	exonic;synonymous SNV	ENST00000378888.5	exon4	c.366A>G	p.P122P	DVL1:ENST00000378891.5:exon4:c.366A>G:p.P122P	-	0.9976	0.9998	0.9960	0.9999	0.9954	1	0.9991	0.998003	1	0.7511144131	3]---[504]---[673
chr1	1284490	.	G	A	898.20	PASS	0	9	9	1	0	15	15	1	1/1	HOM	1/1	HOM	9	27	15	45	DVL1	UTR5	-	-	-	-	NM_004421:c.-45C>T;NM_001330311:c.-45C>T	-	DVL1	UTR5	-	-	-	-	ENST00000378891.5:c.-45C>T;ENST00000378888.5:c.-45C>T	-	0.8973	0.9488	0.9051	0.9438	0.8048	0.9341	0.8731	0.762979	0.9155	0.3439821694	19]---[222]---[673
chr1	1288345	.	A	G	6933.20	PASS	0	89	89	1	0	110	110	1	1/1	HOM	1/1	HOM	89	99	110	99	MXRA8	UTR3	-	-	-	-	NM_001282582:c.*639T>C;NM_001282585:c.*336T>C;NM_032348:c.*639T>C;NM_001282584:c.*639T>C;NM_001282583:c.*639T>C	-	MXRA8	UTR3	-	-	-	-	ENST00000309212.6:c.*639T>C;ENST00000342753.4:c.*639T>C;ENST00000445648.2:c.*336T>C;ENST00000477278.2:c.*639T>C	-	-1	-1	-1	-1	0.9682	0.9884	-	0.951677	0.9813	0.2845468053	7]---[188]---[673
chr1	1288471	.	C	T	4297.20	PASS	0	56	56	1	0	78	78	1	1/1	HOM	1/1	HOM	56	99	78	99	MXRA8	UTR3	-	-	-	-	NM_001282582:c.*513G>A;NM_001282585:c.*210G>A;NM_032348:c.*513G>A;NM_001282584:c.*513G>A;NM_001282583:c.*513G>A	-	MXRA8	UTR3	-	-	-	-	ENST00000309212.6:c.*513G>A;ENST00000342753.4:c.*513G>A;ENST00000445648.2:c.*210G>A;ENST00000477278.2:c.*513G>A	-	-1	-1	-1	-1	0.8116	0.9342	-	0.766374	0.9215	0.3424962853	19]---[221]---[673
chr1	1288583	.	C	G	2196.20	PASS	0	30	30	1	0	32	32	1	1/1	HOM	1/1	HOM	30	90	32	96	MXRA8	UTR3	-	-	-	-	NM_001282582:c.*401G>C;NM_001282585:c.*98G>C;NM_032348:c.*401G>C;NM_001282584:c.*401G>C;NM_001282583:c.*401G>C	-	MXRA8	UTR3	-	-	-	-	ENST00000309212.6:c.*401G>C;ENST00000342753.4:c.*401G>C;ENST00000445648.2:c.*98G>C;ENST00000477278.2:c.*401G>C	-	-1	-1	-1	-1	0.8818	0.9358	-	0.84365	0.951	0.6203566122	47]---[394]---[673
chr1	1288823	.	A	G	2625.20	PASS	0	32	32	1	0	37	37	1	1/1	HOM	1/1	HOM	32	96	37	99	MXRA8	UTR3	-	-	-	-	NM_001282582:c.*161T>C;NM_032348:c.*161T>C;NM_001282584:c.*161T>C;NM_001282583:c.*161T>C	-	MXRA8	UTR3	-	-	-	-	ENST00000309212.6:c.*161T>C;ENST00000342753.4:c.*161T>C;ENST00000477278.2:c.*161T>C	-	-1	-1	-1	-1	0.8073	0.9342	-	0.760783	0.9205	0.3447251114	20]---[222]---[673
chr1	1290276	.	C	G	1593.44	PASS	28	27	55	0.490909090909091	36	32	68	0.470588235294118	0/1	HET	0/1	HET	55	99	68	99	MXRA8	exonic;synonymous SNV	NM_001282584	exon4	c.432G>C	p.V144V	MXRA8:NM_001282583:exon5:c.708G>C:p.V236V,MXRA8:NM_001282585:exon5:c.735G>C:p.V245V,MXRA8:NM_032348:exon5:c.735G>C:p.V245V,MXRA8:NM_001282582:exon6:c.735G>C:p.V245V	-	MXRA8	exonic;synonymous SNV	ENST00000342753.4	exon4	c.432G>C	p.V144V	MXRA8:ENST00000309212.6:exon5:c.735G>C:p.V245V,MXRA8:ENST00000445648.2:exon5:c.735G>C:p.V245V,MXRA8:ENST00000477278.2:exon5:c.708G>C:p.V236V	-	0.0003	0.0007	0.0002	0.0008	0.0001	0.0003	-	0.000199681	0.001	-	-
chr1	1310668	.	A	C	2873.20	PASS	0	39	39	1	0	37	37	1	1/1	HOM	1/1	HOM	39	99	37	99	AURKAIP1	UTR5	-	-	-	-	NM_017900:c.-532T>G	-	AURKAIP1	UTR5	-	-	-	-	ENST00000338338.5:c.-532T>G	-	-1	-1	-1	-1	0.7860	0.9308	-	0.740016	0.9095	0.0616641902	1]---[41]---[673
chr1	1326471	.	G	GA	18.07	HARD_TO_VALIDATE	27	4	31	0.129032258064516	28	7	35	0.2	0/0	HOMREF	0/1	HET	35	6	39	55	CCNL2	UTR5	-	-	-	-	NM_001320153:c.-234_-233insT	-	CCNL2	intronic	-	-	-	-	-	-	-1	-1	-1	-1	0.0150	0.0570	-	-1	-1	-	-
chr1	1342612	.	G	C	512.44	PASS	4	13	17	0.764705882352941	9	8	17	0.470588235294118	0/1	HET	0/1	HET	17	77	17	99	MRPL20	UTR5	-	-	-	-	NM_017971:c.-15C>G;NM_001318485:c.-15C>G	-	MRPL20	UTR5	-	-	-	-	ENST00000344843.7:c.-15C>G;ENST00000482352.1:c.-15C>G	-	0.3527	0.8712	0.3092	0.8789	0.2304	0.8856	0.1902	0.430312	0.871	0.0579494799	58]---[10]---[673
chr1	1423281	.	G	A	3944.44	PASS	99	80	179	0.446927374301676	97	84	181	0.464088397790055	0/1	HET	0/1	HET	179	99	181	99	ATAD3B	exonic;nonsynonymous SNV	NM_001317238	exon10	c.1115G>A	p.R372Q	ATAD3B:NM_031921:exon12:c.1253G>A:p.R418Q	-	ATAD3B	exonic;nonsynonymous SNV	ENST00000308647.7	exon12	c.1253G>A	p.R418Q	-	-	4.969e-05	0.0001	4.473e-05	9.749e-05	6.47e-05	0.0001	-	0.000399361	0.002	-	-
chr1	1469546	.	G	A	2697.20	PASS	0	34	34	1	0	44	44	1	1/1	HOM	1/1	HOM	34	99	44	99	ATAD3A	UTR3	-	-	-	-	NM_018188:c.*94G>A;NM_001170535:c.*94G>A;NM_001170536:c.*94G>A	-	ATAD3A	UTR3	-	-	-	-	ENST00000378756.3:c.*94G>A;ENST00000378755.5:c.*94G>A;ENST00000536055.1:c.*94G>A	-	-1	-1	-1	-1	0.7305	0.9980	-	0.838458	0.9931	0.3068350669	101]---[156]---[673
chr1	1510035	.	GGC	G	1482.40	PASS	5	17	22	0.772727272727273	17	21	38	0.552631578947368	0/1	HET	0/1	HET	22	99	38	99	SSU72	UTR5	-	-	-	-	NM_014188:c.-99_-100delGC	-	SSU72	UTR5	-	-	-	-	ENST00000291386.3:c.-99_-100delGC	-	-1	-1	-1	-1	0.4632	0.8834	-	0.66893	0.869	0.0794947994	93]---[7]---[673
chr1	1551927	.	T	C	5976.20	PASS	2	86	88	0.977272727272727	0	116	116	1	1/1	HOM	1/1	HOM	88	99	116	99	MIB2	exonic;nonsynonymous SNV	NM_001170686	exon2	c.214T>C	p.F72L	MIB2:NM_001170687:exon2:c.214T>C:p.F72L,MIB2:NM_001170688:exon2:c.214T>C:p.F72L,MIB2:NM_080875:exon2:c.214T>C:p.F72L	-	MIB2	exonic;nonsynonymous SNV	ENST00000355826.5	exon2	c.214T>C	p.F72L	MIB2:ENST00000357210.4:exon2:c.43T>C:p.F15L,MIB2:ENST00000360522.4:exon2:c.43T>C:p.F15L,MIB2:ENST00000378710.3:exon2:c.43T>C:p.F15L,MIB2:ENST00000505820.2:exon2:c.214T>C:p.F72L,MIB2:ENST00000518681.1:exon2:c.214T>C:p.F72L,MIB2:ENST00000520777.1:exon2:c.214T>C:p.F72L	-	0.6228	0.7421	0.5863	0.7393	0.6266	0.7450	0.6709	0.477037	0.7058	0.5430906389	185]---[273]---[673
chr1	1558792	.	T	C	44.17	PASS	1	0	1	0	0	2	2	1	./.	-	1/1	HOM	1	-	2	6	MIB2;MIB2	exonic;splicing;nonsynonymous SNV	NM_001170686	exon3	c.305T>C	p.M102T	NM_001170687:exon3:c.282-19T>C;NM_001170689:exon3:UTR5	-	MIB2;MIB2	exonic;splicing;nonsynonymous SNV	ENST00000504599.1	exon2	c.2T>C	p.M1T	ENST00000355826.5:exon3:c.282-19T>C;ENST00000378712.1:exon3:UTR5;ENST00000378708.1:exon2:UTR5	-	0.8797	0.9411	0.8679	0.9773	0.8553	0.9868	0.8856	0.773562	0.9364	0.3692421991	17]---[240]---[673
chr1	1594199	.	C	CT	1831.16	PASS	0	24	24	1	0	26	26	1	1/1	HOM	1/1	HOM	24	72	26	78	SLC35E2B	UTR3	-	-	-	-	NM_001290264:c.*3021_*3022insA;NM_001110781:c.*3021_*3022insA	-	SLC35E2B	UTR3	-	-	-	-	ENST00000378662.1:c.*3021_*3022insA;ENST00000234800.6:c.*3021_*3022insA	-	-1	-1	-1	-1	0.8028	0.9739	-	0.714657	0.9503	0.0148588410	0]---[10]---[673
chr1	1594315	.	C	T	4634.20	PASS	0	46	46	1	0	79	79	1	1/1	HOM	1/1	HOM	46	99	79	99	SLC35E2B	UTR3	-	-	-	-	NM_001290264:c.*2906G>A;NM_001110781:c.*2906G>A	-	SLC35E2B	UTR3	-	-	-	-	ENST00000378662.1:c.*2906G>A;ENST00000234800.6:c.*2906G>A	-	-1	-1	-1	-1	0.7977	0.9669	-	0.708067	0.9503	0.0104011887	0]---[7]---[673
chr1	1594393	.	T	A	2133.44	PASS	34	35	69	0.507246376811594	38	47	85	0.552941176470588	0/1	HET	0/1	HET	69	99	85	99	SLC35E2B	UTR3	-	-	-	-	NM_001290264:c.*2828A>T;NM_001110781:c.*2828A>T	-	SLC35E2B	UTR3	-	-	-	-	ENST00000378662.1:c.*2828A>T;ENST00000234800.6:c.*2828A>T	-	-1	-1	-1	-1	0.1968	0.3003	-	-1	-1	0.0000000000	0]---[0]---[673
chr1	1594498	.	C	T	2799.44	PASS	71	52	123	0.422764227642276	83	62	145	0.427586206896552	0/1	HET	0/1	HET	123	99	145	99	SLC35E2B	UTR3	-	-	-	-	NM_001290264:c.*2723G>A;NM_001110781:c.*2723G>A	-	SLC35E2B	UTR3	-	-	-	-	ENST00000378662.1:c.*2723G>A;ENST00000234800.6:c.*2723G>A	-	-1	-1	-1	-1	0.5343	0.6643	-	-1	-1	0.0230312036	7]---[12]---[673
chr1	1594840	.	T	TCTCG	144.42	PASS	0	0	0	-	0	4	4	1	./.	-	1/1	HOM	0	-	4	12	SLC35E2B	UTR3	-	-	-	-	NM_001290264:c.*2380_*2381insCGAG;NM_001110781:c.*2380_*2381insCGAG	-	SLC35E2B	UTR3	-	-	-	-	ENST00000378662.1:c.*2380_*2381insCGAG;ENST00000234800.6:c.*2380_*2381insCGAG	-	-1	-1	-1	-1	0.2390	0.5210	-	-1	-1	0.0014858841	0]---[1]---[673
chr1	1595198	.	A	G	2380.20	PASS	0	39	39	1	0	36	36	1	1/1	HOM	1/1	HOM	39	99	36	99	SLC35E2B	UTR3	-	-	-	-	NM_001290264:c.*2023T>C;NM_001110781:c.*2023T>C	-	SLC35E2B	UTR3	-	-	-	-	ENST00000378662.1:c.*2023T>C;ENST00000234800.6:c.*2023T>C	-	-1	-1	-1	-1	0.9307	0.9672	-	0.86262	0.9553	0.0118870728	0]---[8]---[673
chr1	1595400	.	A	G	90.71	HARD_TO_VALIDATE	1	0	1	0	0	3	3	1	./.	-	1/1	HOM	1	-	3	9	SLC35E2B	UTR3	-	-	-	-	NM_001290264:c.*1821T>C;NM_001110781:c.*1821T>C	-	SLC35E2B	UTR3	-	-	-	-	ENST00000378662.1:c.*1821T>C;ENST00000234800.6:c.*1821T>C	-	-1	-1	-1	-1	0.9361	0.9727	-	0.863618	0.9553	0.0014858841	0]---[1]---[673
chr1	1595867	.	C	A	5297.20	HARD_TO_VALIDATE	1	69	70	0.985714285714286	0	95	95	1	1/1	HOM	1/1	HOM	70	99	95	99	SLC35E2B	UTR3	-	-	-	-	NM_001290264:c.*1354G>T;NM_001110781:c.*1354G>T	-	SLC35E2B	UTR3	-	-	-	-	ENST00000378662.1:c.*1354G>T;ENST00000234800.6:c.*1354G>T	-	-1	-1	-1	-1	0.9332	0.9792	-	0.863019	0.9553	0.0178306092	0]---[12]---[673
chr1	1596196	.	C	T	326.72	HARD_TO_VALIDATE	0	2	2	1	0	8	8	1	1/1	HOM	1/1	HOM	2	6	8	24	SLC35E2B	UTR3	-	-	-	-	NM_001290264:c.*1025G>A;NM_001110781:c.*1025G>A	-	SLC35E2B	UTR3	-	-	-	-	ENST00000378662.1:c.*1025G>A;ENST00000234800.6:c.*1025G>A	-	-1	-1	-1	-1	0.6888	0.7764	-	0.621406	0.7709	0.0000000000	0]---[0]---[673
chr1	1596304	.	G	A	2715.20	HARD_TO_VALIDATE	0	31	31	1	0	44	44	1	1/1	HOM	1/1	HOM	31	93	44	99	SLC35E2B	UTR3	-	-	-	-	NM_001290264:c.*917C>T;NM_001110781:c.*917C>T	-	SLC35E2B	UTR3	-	-	-	-	ENST00000378662.1:c.*917C>T;ENST00000234800.6:c.*917C>T	-	-1	-1	-1	-1	0.6677	0.7556	-	0.622804	0.7752	0.0014858841	0]---[1]---[673
chr1	1596974	.	C	T	1924.20	PASS	0	23	23	1	0	35	35	1	1/1	HOM	1/1	HOM	23	69	35	99	SLC35E2B	UTR3	-	-	-	-	NM_001290264:c.*247G>A;NM_001110781:c.*247G>A	-	SLC35E2B	UTR3	-	-	-	-	ENST00000378662.1:c.*247G>A;ENST00000234800.6:c.*247G>A	-	-1	-1	-1	-1	0.9407	0.9801	-	0.874201	0.9642	0.2206537890	7]---[145]---[673
chr1	1599812	.	C	T	590.44	HARD_TO_VALIDATE	128	23	151	0.152317880794702	126	22	148	0.148648648648649	0/1	HET	0/1	HET	151	99	148	99	SLC35E2B	exonic;nonsynonymous SNV	NM_001110781	exon8	c.934G>A	p.V312I	SLC35E2B:NM_001290264:exon9:c.934G>A:p.V312I	-	SLC35E2B	exonic;nonsynonymous SNV	ENST00000234800.6	exon8	c.934G>A	p.V312I	SLC35E2B:ENST00000378662.1:exon9:c.934G>A:p.V312I	-	0.4744	0.4951	0.4656	0.4976	0.5472	0.6086	-	-1	-1	0.2592867756	319]---[15]---[673
chr1	1599888	.	A	G	924.44	HARD_TO_VALIDATE	151	29	180	0.161111111111111	158	31	189	0.164021164021164	0/1	HET	0/1	HET	180	99	189	99	SLC35E2B	exonic;synonymous SNV	NM_001110781	exon8	c.858T>C	p.S286S	SLC35E2B:NM_001290264:exon9:c.858T>C:p.S286S	-	SLC35E2B	exonic;synonymous SNV	ENST00000234800.6	exon8	c.858T>C	p.S286S	SLC35E2B:ENST00000378662.1:exon9:c.858T>C:p.S286S	-	0.5105	0.7351	0.5297	0.8045	0.7833	0.9021	-	-1	-1	0.3647845468	399]---[46]---[673
chr1	1608229	.	C	T	1386.44	HARD_TO_VALIDATE	21	33	54	0.611111111111111	27	24	51	0.470588235294118	0/1	HET	0/1	HET	54	99	51	99	SLC35E2B	UTR5	-	-	-	-	NM_001290264:c.-91G>A;NM_001110781:c.-91G>A	-	SLC35E2B	UTR5	-	-	-	-	ENST00000378662.1:c.-91G>A;ENST00000234800.6:c.-91G>A	-	-1	-1	-1	-1	0.3671	0.4909	-	0.264577	0.4861	0.1277860327	90]---[41]---[673
chr1	1635004	.	T	C	1989.44	PASS	40	30	70	0.428571428571429	33	40	73	0.547945205479452	0/1	HET	0/1	HET	70	99	73	99	CDK11A	exonic;synonymous SNV	NM_001313896	exon18	c.1980A>G	p.K660K	CDK11A:NM_001313982:exon18:c.1968A>G:p.K656K,CDK11A:NM_024011:exon18:c.1971A>G:p.K657K,CDK11A:NM_033529:exon18:c.1941A>G:p.K647K	-	CDK11A	exonic;synonymous SNV	ENST00000356200.3	exon17	c.1869A>G	p.K623K	CDK11A:ENST00000357760.2:exon18:c.1968A>G:p.K656K,CDK11A:ENST00000358779.5:exon18:c.1941A>G:p.K647K,CDK11A:ENST00000378633.1:exon18:c.1980A>G:p.K660K,CDK11A:ENST00000378638.2:exon18:c.1869A>G:p.K623K,CDK11A:ENST00000404249.3:exon18:c.1971A>G:p.K657K	-	0.5805	0.7960	0.5535	0.8387	0.6523	0.8833	0.6241	0.592252	0.916	0.5898959881	292]---[251]---[673
chr1	1635749	.	C	A	2961.44	PASS	116	52	168	0.30952380952381	143	82	225	0.364444444444444	0/1	HET	0/1	HET	168	99	225	99	CDK11A	exonic;synonymous SNV	NM_001313896	exon15	c.1608G>T	p.R536R	CDK11A:NM_001313982:exon15:c.1596G>T:p.R532R,CDK11A:NM_024011:exon15:c.1599G>T:p.R533R,CDK11A:NM_033529:exon15:c.1569G>T:p.R523R	-	CDK11A	exonic;synonymous SNV	ENST00000356200.3	exon14	c.1497G>T	p.R499R	CDK11A:ENST00000357760.2:exon15:c.1596G>T:p.R532R,CDK11A:ENST00000358779.5:exon15:c.1569G>T:p.R523R,CDK11A:ENST00000378633.1:exon15:c.1608G>T:p.R536R,CDK11A:ENST00000378638.2:exon15:c.1497G>T:p.R499R,CDK11A:ENST00000404249.3:exon15:c.1599G>T:p.R533R	-	0.4717	0.5432	0.4730	0.5619	0.4881	0.5612	0.4715	0.397564	0.5368	0.5252600297	313]---[197]---[673
chr1	1636044	.	G	A	458.44	PASS	66	14	80	0.175	82	17	99	0.171717171717172	0/1	HET	0/1	HET	80	99	99	99	CDK11A	exonic;synonymous SNV	NM_001313896	exon14	c.1518C>T	p.Y506Y	CDK11A:NM_001313982:exon14:c.1506C>T:p.Y502Y,CDK11A:NM_024011:exon14:c.1509C>T:p.Y503Y,CDK11A:NM_033529:exon14:c.1479C>T:p.Y493Y	-	CDK11A	exonic;synonymous SNV	ENST00000356200.3	exon13	c.1407C>T	p.Y469Y	CDK11A:ENST00000357760.2:exon14:c.1506C>T:p.Y502Y,CDK11A:ENST00000358779.5:exon14:c.1479C>T:p.Y493Y,CDK11A:ENST00000378633.1:exon14:c.1518C>T:p.Y506Y,CDK11A:ENST00000378638.2:exon14:c.1407C>T:p.Y469Y,CDK11A:ENST00000404249.3:exon14:c.1509C>T:p.Y503Y	-	0.5644	0.8819	0.5821	0.9024	0.6759	0.9037	0.6633	0.647963	0.9433	0.5616641902	282]---[237]---[673
chr1	1650801	.	T	C	1219.44	PASS	9	18	27	0.666666666666667	20	14	34	0.411764705882353	0/1	HET	0/1	HET	27	99	34	99	CDK11A;CDK11B	exonic;synonymous SNV	NM_001291345	exon4	c.321A>G	p.E107E	CDK11A:NM_001313896:exon4:c.321A>G:p.E107E,CDK11A:NM_001313982:exon4:c.321A>G:p.E107E,CDK11B:NM_001787:exon4:c.321A>G:p.E107E,CDK11A:NM_024011:exon4:c.321A>G:p.E107E,CDK11B:NM_033486:exon4:c.321A>G:p.E107E,CDK11A:NM_033529:exon4:c.321A>G:p.E107E,CDK11B:NM_033489:exon5:c.219A>G:p.E73E	-	CDK11A	exonic;synonymous SNV	ENST00000356200.3	exon3	c.219A>G	p.E73E	CDK11A:ENST00000357760.2:exon4:c.321A>G:p.E107E,CDK11A:ENST00000358779.5:exon4:c.321A>G:p.E107E,CDK11A:ENST00000378633.1:exon4:c.321A>G:p.E107E,CDK11A:ENST00000378635.3:exon4:c.321A>G:p.E107E,CDK11A:ENST00000378638.2:exon4:c.219A>G:p.E73E,CDK11A:ENST00000404249.3:exon4:c.321A>G:p.E107E	-	0.5011	0.5022	0.4994	0.5002	0.4134	0.5	-	-1	-1	0.4695393759	628]---[2]---[673
chr1	1650807	.	T	C	815.44	PASS	19	10	29	0.344827586206897	14	20	34	0.588235294117647	0/1	HET	0/1	HET	29	99	34	99	CDK11A;CDK11B	exonic;synonymous SNV	NM_001291345	exon4	c.315A>G	p.R105R	CDK11A:NM_001313896:exon4:c.315A>G:p.R105R,CDK11A:NM_001313982:exon4:c.315A>G:p.R105R,CDK11B:NM_001787:exon4:c.315A>G:p.R105R,CDK11A:NM_024011:exon4:c.315A>G:p.R105R,CDK11B:NM_033486:exon4:c.315A>G:p.R105R,CDK11A:NM_033529:exon4:c.315A>G:p.R105R,CDK11B:NM_033489:exon5:c.213A>G:p.R71R	-	CDK11A	exonic;synonymous SNV	ENST00000356200.3	exon3	c.213A>G	p.R71R	CDK11A:ENST00000357760.2:exon4:c.315A>G:p.R105R,CDK11A:ENST00000358779.5:exon4:c.315A>G:p.R105R,CDK11A:ENST00000378633.1:exon4:c.315A>G:p.R105R,CDK11A:ENST00000378635.3:exon4:c.315A>G:p.R105R,CDK11A:ENST00000378638.2:exon4:c.213A>G:p.R71R,CDK11A:ENST00000404249.3:exon4:c.315A>G:p.R105R	-	0.4784	0.4958	0.4802	0.4963	0.5382	0.7020	-	0.747404	0.9215	0.5000000000	625]---[24]---[673
chr1	1650832	.	A	G	1339.44	PASS	9	31	40	0.775	25	18	43	0.418604651162791	0/1	HET	0/1	HET	40	99	43	99	CDK11A;CDK11B	exonic;nonsynonymous SNV	NM_001291345	exon4	c.290T>C	p.V97A	CDK11A:NM_001313896:exon4:c.290T>C:p.V97A,CDK11A:NM_001313982:exon4:c.290T>C:p.V97A,CDK11B:NM_001787:exon4:c.290T>C:p.V97A,CDK11A:NM_024011:exon4:c.290T>C:p.V97A,CDK11B:NM_033486:exon4:c.290T>C:p.V97A,CDK11A:NM_033529:exon4:c.290T>C:p.V97A,CDK11B:NM_033489:exon5:c.188T>C:p.V63A	-	CDK11A	exonic;nonsynonymous SNV	ENST00000356200.3	exon3	c.188T>C	p.V63A	CDK11A:ENST00000357760.2:exon4:c.290T>C:p.V97A,CDK11A:ENST00000358779.5:exon4:c.290T>C:p.V97A,CDK11A:ENST00000378633.1:exon4:c.290T>C:p.V97A,CDK11A:ENST00000378635.3:exon4:c.290T>C:p.V97A,CDK11A:ENST00000378638.2:exon4:c.188T>C:p.V63A,CDK11A:ENST00000404249.3:exon4:c.290T>C:p.V97A	-	0.5011	0.5022	0.4985	0.5000	0.4135	0.5	-	-1	-1	0.4725111441	630]---[3]---[673
chr1	1650845	.	G	A	751.44	PASS	30	10	40	0.25	20	25	45	0.555555555555556	0/1	HET	0/1	HET	40	99	45	99	CDK11A;CDK11B	exonic;nonsynonymous SNV	NM_001291345	exon4	c.277C>T	p.R93W	CDK11A:NM_001313896:exon4:c.277C>T:p.R93W,CDK11A:NM_001313982:exon4:c.277C>T:p.R93W,CDK11B:NM_001787:exon4:c.277C>T:p.R93W,CDK11A:NM_024011:exon4:c.277C>T:p.R93W,CDK11B:NM_033486:exon4:c.277C>T:p.R93W,CDK11A:NM_033529:exon4:c.277C>T:p.R93W,CDK11B:NM_033489:exon5:c.175C>T:p.R59W	-	CDK11A	exonic;nonsynonymous SNV	ENST00000356200.3	exon3	c.175C>T	p.R59W	CDK11A:ENST00000357760.2:exon4:c.277C>T:p.R93W,CDK11A:ENST00000358779.5:exon4:c.277C>T:p.R93W,CDK11A:ENST00000378633.1:exon4:c.277C>T:p.R93W,CDK11A:ENST00000378635.3:exon4:c.277C>T:p.R93W,CDK11A:ENST00000378638.2:exon4:c.175C>T:p.R59W,CDK11A:ENST00000404249.3:exon4:c.277C>T:p.R93W	-	0.4784	0.4958	0.4798	0.4962	0.5381	0.7020	0.4496	0.747404	0.9215	0.4955423477	623]---[22]---[673
chr1	1654038	.	G	A	275.54	HARD_TO_VALIDATE	0	5	5	1	0	3	3	1	1/1	HOM	1/1	HOM	5	15	3	9	CDK11B	UTR5	-	-	-	-	NM_033489:c.-3C>T	-	RP1-283E3.8	ncRNA_exonic	-	-	-	-	-	-	0.2147	0.4915	0.4448	0.7524	0.3470	0.6729	-	-1	-1	0.1634472511	14]---[103]---[673
chr1	1654058	.	C	T	1458.20	PASS	0	20	20	1	0	10	10	1	1/1	HOM	1/1	HOM	20	63	10	36	CDK11B	UTR5	-	-	-	-	NM_033489:c.-23G>A	-	RP1-283E3.8	ncRNA_exonic	-	-	-	-	-	-	0.2989	0.4984	0.5478	0.7987	0.5608	0.7678	-	-1	-1	0.3283803863	46]---[198]---[673
chr1	1654064	.	A	T	2168.20	PASS	0	27	27	1	0	22	22	1	1/1	HOM	1/1	HOM	27	81	22	66	CDK11B	UTR5	-	-	-	-	NM_033489:c.-29T>A	-	RP1-283E3.8	ncRNA_exonic	-	-	-	-	-	-	0.3583	0.5240	0.6467	0.8228	0.5975	0.7835	-	0.667133	0.8757	0.3432392273	78]---[192]---[673
chr1	1654065	.	AGCG	A	2159.16	PASS	0	27	27	1	0	22	22	1	1/1	HOM	1/1	HOM	27	81	22	66	CDK11B	UTR5	-	-	-	-	NM_033489:c.-31_-33delCGC	-	RP1-283E3.8	ncRNA_exonic	-	-	-	-	-	-	0.3530	0.5170	0.6409	0.8165	0.6011	0.7843	0.6389	0.667133	0.8757	0.3365527489	77]---[188]---[673
chr1	1663696	.	G	GT	40.24	HARD_TO_VALIDATE	25	3	28	0.107142857142857	22	8	30	0.266666666666667	0/0	HOMREF	0/1	HET	28	20	35	70	SLC35E2	UTR3	-	-	-	-	NM_182838:c.*197_*198insA	-	RP1-283E3.8	ncRNA_intronic	-	-	-	-	-	-	-1	-1	-1	-1	0.0051	0.0241	-	-1	-1	-	-
chr1	1663831	.	C	T	7771.20	PASS	0	143	143	1	0	117	117	1	1/1	HOM	1/1	HOM	143	99	117	99	SLC35E2	UTR3	-	-	-	-	NM_182838:c.*63G>A	-	RP1-283E3.8	ncRNA_intronic	-	-	-	-	-	-	-1	-1	-1	-1	0.3717	0.5872	0.4006	0.285942	0.4861	0.3335809807	199]---[125]---[673
chr1	1666175	.	C	T	1741.44	HARD_TO_VALIDATE	57	52	109	0.477064220183486	69	35	104	0.336538461538462	0/1	HET	0/1	HET	109	99	104	99	SLC35E2	exonic;nonsynonymous SNV	NM_182838	exon5	c.686G>A	p.R229H	SLC35E2:NM_001199787:exon6:c.686G>A:p.R229H	-	SLC35E2	exonic;nonsynonymous SNV	ENST00000246421.4	exon5	c.686G>A	p.R229H	SLC35E2:ENST00000400924.1:exon5:c.686G>A:p.R229H,SLC35E2:ENST00000355439.2:exon6:c.686G>A:p.R229H	-	0.4048	0.4569	0.3075	0.4248	0.0486	0.1062	-	-1	-1	0.2800891530	355]---[11]---[673
chr1	1669844	.	CCA	C	817.40	PASS	12	4	16	0.25	11	18	29	0.620689655172414	0/1	HET	0/1	HET	16	99	29	99	SLC35E2	exonic;frameshift deletion	NM_182838	exon4	c.500_501del	p.V167fs	SLC35E2:NM_001199787:exon5:c.500_501del:p.V167fs	-	SLC35E2	exonic;frameshift deletion	ENST00000246421.4	exon4	c.500_501del	p.V167fs	SLC35E2:ENST00000400924.1:exon4:c.500_501del:p.V167fs,SLC35E2:ENST00000355439.2:exon5:c.500_501del:p.V167fs	-	0.0039	0.0397	0.0028	0.0235	0.0036	0.0238	0.0005	0.00119808	0.006	0.0007429421	1]---[0]---[673
chr1	1670958	.	C	G	447.22	HARD_TO_VALIDATE	0	8	8	1	0	7	7	1	1/1	HOM	1/1	HOM	8	24	7	21	SLC35E2	exonic;synonymous SNV	NM_182838	exon2	c.39G>C	p.L13L	SLC35E2:NM_001199787:exon3:c.39G>C:p.L13L	-	SLC35E2	exonic;synonymous SNV	ENST00000246421.4	exon2	c.39G>C	p.L13L	SLC35E2:ENST00000400924.1:exon2:c.39G>C:p.L13L,SLC35E2:ENST00000355439.2:exon3:c.39G>C:p.L13L	-	0.7179	0.8125	0.5631	0.6271	0.5766	0.8048	-	-1	-1	0.3982169391	108]---[214]---[673
chr1	1682881	.	C	T	79.87	HARD_TO_VALIDATE	5	0	5	0	3	4	7	0.571428571428571	0/0	HOMREF	0/1	HET	5	0	7	74	NADK	UTR3	-	-	-	-	NM_001198995:c.*1462G>A;NM_001198993:c.*1462G>A;NM_001198994:c.*1462G>A;NM_023018:c.*1462G>A	-	NADK	UTR3	-	-	-	-	ENST00000341426.5:c.*1462G>A;ENST00000341991.3:c.*1462G>A;ENST00000378625.1:c.*1462G>A;ENST00000344463.4:c.*1462G>A	-	-1	-1	-1	-1	0.3051	0.4141	-	-1	-1	-	-
chr1	1683327	.	C	T	247.79	HARD_TO_VALIDATE	0	5	5	1	0	2	2	1	1/1	HOM	1/1	HOM	5	15	2	6	NADK	UTR3	-	-	-	-	NM_001198995:c.*1016G>A;NM_001198993:c.*1016G>A;NM_001198994:c.*1016G>A;NM_023018:c.*1016G>A	-	NADK	UTR3	-	-	-	-	ENST00000341426.5:c.*1016G>A;ENST00000341991.3:c.*1016G>A;ENST00000378625.1:c.*1016G>A;ENST00000344463.4:c.*1016G>A	-	-1	-1	-1	-1	0.5551	0.8477	-	-1	-1	-	-
chr1	1683565	.	G	A	1936.44	PASS	24	24	48	0.5	27	39	66	0.590909090909091	0/1	HET	0/1	HET	48	99	66	99	NADK	UTR3	-	-	-	-	NM_001198995:c.*778C>T;NM_001198993:c.*778C>T;NM_001198994:c.*778C>T;NM_023018:c.*778C>T	-	NADK	UTR3	-	-	-	-	ENST00000341426.5:c.*778C>T;ENST00000341991.3:c.*778C>T;ENST00000378625.1:c.*778C>T;ENST00000344463.4:c.*778C>T	-	-1	-1	-1	-1	0.2675	0.4110	-	0.23762	0.3817	0.0059435364	2]---[3]---[673
chr1	1686040	.	G	T	11737.20	PASS	0	204	204	1	0	159	159	1	1/1	HOM	1/1	HOM	204	99	159	99	NADK	exonic;nonsynonymous SNV	NM_001198995	exon6	c.690C>A	p.N230K	NADK:NM_001198993:exon8:c.786C>A:p.N262K,NADK:NM_023018:exon8:c.786C>A:p.N262K,NADK:NM_001198994:exon10:c.1221C>A:p.N407K	-	NADK	exonic;nonsynonymous SNV	ENST00000342348.5	exon6	c.690C>A	p.N230K	NADK:ENST00000341426.5:exon8:c.786C>A:p.N262K,NADK:ENST00000341991.3:exon8:c.786C>A:p.N262K,NADK:ENST00000344463.4:exon10:c.1221C>A:p.N407K,NADK:ENST00000378625.1:exon10:c.1221C>A:p.N407K	-	0.3564	0.4307	0.3551	0.4895	0.3038	0.4967	0.3175	0.249401	0.4115	0.2994056464	225]---[89]---[673
chr1	1846461	.	C	T	5805.20	PASS	1	91	92	0.989130434782609	0	87	87	1	1/1	HOM	1/1	HOM	92	99	87	99	CALML6	UTR5	-	-	-	-	NM_138705:c.-259C>T;NM_001330313:c.-259C>T	-	CALML6	UTR5	-	-	-	-	ENST00000307786.3:c.-259C>T	-	-1	-1	-1	-1	0.2754	0.3075	-	0.216454	0.2897	0.0252600297	16]---[9]---[673
chr1	1846582	.	A	G	2391.20	PASS	1	38	39	0.974358974358974	0	35	35	1	1/1	HOM	1/1	HOM	39	81	35	99	CALML6	UTR5	-	-	-	-	NM_138705:c.-138A>G;NM_001330313:c.-138A>G	-	CALML6	UTR5	-	-	-	-	ENST00000307786.3:c.-138A>G	-	-1	-1	-1	-1	0.8611	0.9350	-	0.84385	0.9516	0.2355126300	71]---[123]---[673
chr1	1886204	.	A	AGAGT	549.30	PASS	0	2	2	1	0	5	5	1	1/1	HOM	1/1	HOM	2	12	5	27	CFAP74	intronic	-	-	-	-	-	-	TMEM52;C1orf222	intergenic	-	-	-	-	dist=35492;dist=33359	-	-1	-1	-1	-1	0.3822	0.5187	0.0008	0.370208	0.5166	0.0163447251	4]---[9]---[673
chr1	1886220	.	C	T	558.34	PASS	0	4	4	1	0	9	9	1	1/1	HOM	1/1	HOM	4	12	9	27	CFAP74	intronic	-	-	-	-	-	-	TMEM52;C1orf222	intergenic	-	-	-	-	dist=35508;dist=33343	-	-1	-1	-1	-1	0.3825	0.5189	-	0.375	0.5257	0.0178306092	4]---[10]---[673
chr1	1886222	.	T	G	558.34	PASS	0	4	4	1	0	9	9	1	1/1	HOM	1/1	HOM	4	12	9	27	CFAP74	intronic	-	-	-	-	-	-	TMEM52;C1orf222	intergenic	-	-	-	-	dist=35510;dist=33341	-	-1	-1	-1	-1	0.8281	0.8616	-	0.810304	0.8581	0.0304606241	3]---[19]---[673
chr1	1886345	.	C	CA	7779.16	PASS	1	63	64	0.984375	0	107	107	1	1/1	HOM	1/1	HOM	64	81	107	99	CFAP74	intronic	-	-	-	-	-	-	TMEM52;C1orf222	intergenic	-	-	-	-	dist=35633;dist=33218	-	-1	-1	-1	-1	0.3890	0.5614	-	0.400759	0.5772	0.0349182764	9]---[19]---[673
chr1	1886346	.	G	GCC	7779.16	PASS	1	64	65	0.984615384615385	0	106	106	1	1/1	HOM	1/1	HOM	65	81	106	99	CFAP74	intronic	-	-	-	-	-	-	TMEM52;C1orf222	intergenic	-	-	-	-	dist=35634;dist=33217	-	-1	-1	-1	-1	0.3918	0.5616	-	0.400759	0.5772	0.0349182764	9]---[19]---[673
chr1	1886385	.	T	C	13514.20	PASS	5	173	178	0.971910112359551	1	220	221	0.995475113122172	1/1	HOM	1/1	HOM	178	99	221	99	CFAP74	intronic	-	-	-	-	-	-	TMEM52;C1orf222	intergenic	-	-	-	-	dist=35673;dist=33178	-	-1	-1	-1	-1	0.8296	0.8614	0.8103	0.810104	0.8581	0.1277860327	22]---[75]---[673
chr1	1886500	.	GCGGCTC	G	3538.15	PASS	1	40	41	0.975609756097561	0	45	45	1	0/1	HET	1/1	HOM	41	74	45	99	CFAP74	intronic	-	-	-	-	-	-	TMEM52;C1orf222	intergenic	-	-	-	-	dist=35789;dist=33057	-	-1	-1	-1	-1	0.3819	0.5530	-	-1	-1	0.1196136701	75]---[43]---[673
chr1	1886507	.	ACACCGGAAGTGC	A	3537.15	PASS	1	40	41	0.975609756097561	0	45	45	1	0/1	HET	1/1	HOM	41	74	45	99	CFAP74	intronic	-	-	-	-	-	-	TMEM52;C1orf222	intergenic	-	-	-	-	dist=35796;dist=33044	-	-1	-1	-1	-1	0.3827	0.5535	-	-1	-1	0.1196136701	75]---[43]---[673
chr1	1886859	.	C	T	7526.20	PASS	0	120	120	1	0	125	125	1	1/1	HOM	1/1	HOM	120	99	125	99	CFAP74	intronic	-	-	-	-	-	-	TMEM52;C1orf222	intergenic	-	-	-	-	dist=36147;dist=32704	-	0.3333	0.3999	0.2313	0.2719	0.2145	0.2748	-	0.1875	0.2465	0.1879643388	173]---[40]---[673
chr1	1887019	.	A	G	8783.20	PASS	0	111	111	1	0	110	110	1	1/1	HOM	1/1	HOM	111	99	110	99	CFAP74	intronic	-	-	-	-	-	-	TMEM52;C1orf222	intergenic	-	-	-	-	dist=36307;dist=32544	-	0.8168	0.8596	0.8174	0.8609	0.8237	0.8604	0.8085	0.797724	0.8591	0.5475482912	143]---[297]---[673
chr1	1887091	.	CG	C	9196.16	PASS	0	114	114	1	0	125	125	1	1/1	HOM	1/1	HOM	114	99	125	99	CFAP74	splicing	-	-	-	-	NM_001304360:exon18:c.2176+38C>-	+38	TMEM52;C1orf222	intergenic	-	-	-	-	dist=36380;dist=32471	-	0.2288	0.2579	0.1794	0.2157	0.2124	0.2548	0.2141	0.188099	0.2485	0.1597325409	135]---[40]---[673
chr1	1887111	.	GC	G	10458.16	PASS	0	145	145	1	0	140	140	1	1/1	HOM	1/1	HOM	145	99	140	99	CFAP74	splicing	-	-	-	-	NM_001304360:exon18:c.2176+18G>-	+18	TMEM52;C1orf222	intergenic	-	-	-	-	dist=36400;dist=32451	-	0.2279	0.2570	0.1855	0.2278	0.2106	0.2518	0.2195	0.186901	0.2475	0.1731054978	155]---[39]---[673
chr1	1887245	.	G	A	3709.20	PASS	0	39	39	1	0	64	64	1	1/1	HOM	1/1	HOM	39	99	64	99	CFAP74	exonic;synonymous SNV	NM_001304360	exon18	c.2061C>T	p.A687A	-	-	TMEM52;C1orf222	intergenic	-	-	-	-	dist=36533;dist=32318	-	0.2267	0.2530	0.2269	0.2551	0.2077	0.2471	0.2068	0.18131	0.2316	0.1745913819	161]---[37]---[673
chr1	1888193	.	C	A	9274.20	PASS	0	149	149	1	2	146	148	0.986486486486487	1/1	HOM	1/1	HOM	149	99	148	99	CFAP74	exonic;nonsynonymous SNV	NM_001304360	exon17	c.1882G>T	p.G628C	-	-	TMEM52;C1orf222	intergenic	-	-	-	-	dist=37481;dist=31370	-	0.2430	0.2728	0.2349	0.2672	0.2162	0.2608	0.2188	0.186901	0.2455	0.1968796434	175]---[45]---[673
chr1	1896440	.	G	A	2343.44	PASS	94	43	137	0.313868613138686	88	58	146	0.397260273972603	0/1	HET	0/1	HET	137	99	146	99	CFAP74	exonic;synonymous SNV	NM_001304360	exon13	c.1462C>T	p.L488L	-	-	TMEM52;C1orf222	intergenic	-	-	-	-	dist=45728;dist=23123	-	0.2353	0.2621	0.2325	0.2592	0.2509	0.2692	0.2406	0.216653	0.2718	0.1523031204	165]---[20]---[673
chr1	1900106	.	T	TCTC	1778.40	PASS	32	22	54	0.407407407407407	45	33	78	0.423076923076923	0/1	HET	0/1	HET	54	99	78	99	CFAP74	exonic;nonframeshift insertion	NM_001304360	exon11	c.1212_1213insGAG	p.K405delinsEK	-	-	TMEM52;C1orf222	intergenic	-	-	-	-	dist=49394;dist=19457	-	0.2346	0.3311	0.2345	0.3333	0.2260	0.3191	0.2204	0.199081	0.3284	0.1508172363	159]---[22]---[673
chr1	1900232	.	T	C	922.44	PASS	20	14	34	0.411764705882353	18	20	38	0.526315789473684	0/1	HET	0/1	HET	34	99	38	99	CFAP74	exonic;nonsynonymous SNV	NM_001304360	exon11	c.1087A>G	p.I363V	-	-	TMEM52;C1orf222	intergenic	-	-	-	-	dist=49520;dist=19331	-	0.4226	0.4545	0.4224	0.5306	0.4151	0.5364	0.4351	0.38778	0.438	0.3038632987	221]---[94]---[673
chr1	1916890	.	C	T	3832.44	PASS	77	101	178	0.567415730337079	105	73	178	0.410112359550562	0/1	HET	0/1	HET	178	99	178	99	CFAP74	exonic;synonymous SNV	NM_001304360	exon6	c.435G>A	p.L145L	-	-	TMEM52;C1orf222	intergenic	-	-	-	-	dist=66178;dist=2673	-	0.3733	0.6239	0.3647	0.6246	0.4261	0.6137	0.4104	0.438498	0.6573	0.2496285290	212]---[62]---[673
chr1	1957037	.	T	C	12403.20	PASS	0	200	200	1	0	191	191	1	1/1	HOM	1/1	HOM	200	99	191	99	GABRD	exonic;synonymous SNV	NM_000815	exon4	c.330T>C	p.G110G	-	-	GABRD	exonic;synonymous SNV	ENST00000378585.4	exon4	c.330T>C	p.G110G	-	-	0.5934	0.7290	0.5883	0.7308	0.6471	0.7303	0.6843	0.561302	0.7474	0.7265973254	286]---[346]---[673
chr1	2036263	.	G	A	8647.20	PASS	0	148	148	1	0	150	150	1	1/1	HOM	1/1	HOM	148	99	150	99	PRKCZ	UTR5	-	-	-	-	NM_001033582:c.-39515G>A	-	PRKCZ	UTR5	-	-	-	-	ENST00000400920.1:c.-39515G>A	-	-1	-1	-1	-1	0.5590	0.6526	-	0.565096	0.6835	0.0230312036	3]---[14]---[673
chr1	2120770	.	C	CA	223.40	HARD_TO_VALIDATE	111	29	140	0.207142857142857	94	12	106	0.113207547169811	0/1	HET	0/1	HET	160	99	128	86	FAAP20	intronic	-	-	-	-	-	-	C1orf86	intronic	-	-	-	-	-	-	-1	-1	-1	-1	0.1162	0.1538	-	0.0634984	0.0971	-	-
chr1	2238560	.	T	C	1508.44	PASS	24	19	43	0.441860465116279	27	25	52	0.480769230769231	0/1	HET	0/1	HET	43	99	52	99	SKI	UTR3	-	-	-	-	NM_003036:c.*356T>C	-	SKI	UTR3	-	-	-	-	ENST00000378536.4:c.*356T>C	-	-1	-1	-1	-1	0.0051	0.0122	-	0.00199681	0.008	-	-
chr1	2240006	.	T	C	3785.20	PASS	0	52	52	1	0	46	46	1	1/1	HOM	1/1	HOM	52	99	46	99	SKI	UTR3	-	-	-	-	NM_003036:c.*1802T>C	-	SKI	UTR3	-	-	-	-	ENST00000378536.4:c.*1802T>C	-	-1	-1	-1	-1	0.8413	0.9033	-	0.810104	0.8905	0.0133729569	2]---[8]---[673
chr1	2240043	.	G	GT	52.15	HARD_TO_VALIDATE	56	4	60	0.0666666666666667	45	9	54	0.166666666666667	0/0	HOMREF	0/1	HET	63	75	54	91	SKI	UTR3	-	-	-	-	NM_003036:c.*1839_*1840insT	-	SKI	UTR3	-	-	-	-	ENST00000378536.4:c.*1839_*1840insT	-	-1	-1	-1	-1	0.0047	0.0276	-	0.00998403	0.0123	-	-
chr1	2240383	.	C	T	1390.44	PASS	49	30	79	0.379746835443038	37	37	74	0.5	0/1	HET	0/1	HET	79	99	74	99	SKI	UTR3	-	-	-	-	NM_003036:c.*2179C>T	-	SKI	UTR3	-	-	-	-	ENST00000378536.4:c.*2179C>T	-	-1	-1	-1	-1	0.0986	0.2344	-	0.0770767	0.2118	0.0022288262	1]---[1]---[673
chr1	2241376	.	C	CTT	6168.20	PASS	1	75	76	0.986842105263158	1	66	67	0.985074626865672	./.	-	1/1	HOM	104	99	78	99	SKI	UTR3	-	-	-	-	NM_003036:c.*3172_*3173insTT	-	SKI	UTR3	-	-	-	-	ENST00000378536.4:c.*3172_*3173insTT	-	-1	-1	-1	-1	0.3295	0.4786	-	-1	-1	0.0014858841	0]---[1]---[673
chr1	2241376	.	C	CTTT	6168.20	PASS	1	16	17	0.941176470588235	1	3	4	0.75	0/1	HET	./.	-	104	99	78	99	SKI	UTR3	-	-	-	-	NM_003036:c.*3172_*3173insTTT	-	SKI	UTR3	-	-	-	-	ENST00000378536.4:c.*3172_*3173insTTT	-	-1	-1	-1	-1	0.0003	0.0021	-	-1	-1	-	-
chr1	2281978	.	T	G	4985.44	PASS	81	100	181	0.552486187845304	100	81	181	0.447513812154696	0/1	HET	0/1	HET	181	99	181	99	LOC100129534	ncRNA_exonic	-	-	-	-	-	-	RP4-740C4.6	ncRNA_exonic	-	-	-	-	-	-	-1	-1	-1	-1	0.5234	0.7308	-	0.541134	0.6643	0.0163447251	4]---[9]---[673
chr1	2282135	.	G	A	499.44	PASS	14	7	21	0.333333333333333	12	11	23	0.478260869565217	0/1	HET	0/1	HET	21	99	23	99	LOC100129534	ncRNA_exonic	-	-	-	-	-	-	RP4-740C4.6	ncRNA_exonic	-	-	-	-	-	-	-1	-1	-1	-1	0.2885	0.4610	-	0.324681	0.531	0.0066864785	5]---[2]---[673
chr1	2282204	.	G	A	4031.44	PASS	64	85	149	0.570469798657718	64	74	138	0.536231884057971	0/1	HET	0/1	HET	149	99	138	99	LOC100129534	ncRNA_exonic	-	-	-	-	-	-	RP4-740C4.6	ncRNA_exonic	-	-	-	-	-	-	-1	-1	-1	-1	0.0382	0.1116	-	0.0621006	0.1309	-	-
chr1	2282373	.	C	T	2152.44	PASS	34	33	67	0.492537313432836	53	41	94	0.436170212765957	0/1	HET	0/1	HET	67	99	94	99	LOC100129534	ncRNA_exonic	-	-	-	-	-	-	RP4-740C4.6	ncRNA_exonic	-	-	-	-	-	-	-1	-1	-1	-1	0.1817	0.2278	-	0.158746	0.2435	0.0066864785	3]---[3]---[673
chr1	2282680	.	C	T	3340.44	PASS	62	79	141	0.560283687943262	74	58	132	0.439393939393939	0/1	HET	0/1	HET	141	99	132	99	LOC100129534	ncRNA_exonic	-	-	-	-	-	-	RP4-740C4.6	ncRNA_exonic	-	-	-	-	-	-	-1	-1	-1	-1	0.3093	0.4371	-	0.293331	0.4018	0.0066864785	1]---[4]---[673
chr1	2282776	.	G	C	7597.20	PASS	0	104	104	1	0	138	138	1	1/1	HOM	1/1	HOM	104	99	138	99	LOC100129534	ncRNA_exonic	-	-	-	-	-	-	RP4-740C4.6	ncRNA_exonic	-	-	-	-	-	-	-1	-1	-1	-1	0.8264	0.9244	-	0.876797	0.9455	0.0326894502	0]---[22]---[673
chr1	2282990	.	C	T	2112.44	PASS	70	40	110	0.363636363636364	58	44	102	0.431372549019608	0/1	HET	0/1	HET	110	99	102	99	LOC100129534	ncRNA_exonic	-	-	-	-	-	-	RP4-740C4.6	ncRNA_exonic	-	-	-	-	-	-	-1	-1	-1	-1	0.1788	0.2263	-	0.153554	0.2435	0.0066864785	1]---[4]---[673
chr1	2283842	.	G	T	880.44	PASS	12	14	26	0.538461538461538	11	17	28	0.607142857142857	0/1	HET	0/1	HET	26	99	28	99	LOC100129534	ncRNA_exonic	-	-	-	-	-	-	RP4-740C4.6	ncRNA_exonic	-	-	-	-	-	-	-1	-1	-1	-1	0.5082	0.7227	-	0.567692	0.792	0.0081723626	1]---[5]---[673
chr1	2283896	.	A	G	1885.44	PASS	40	39	79	0.493670886075949	38	38	76	0.5	0/1	HET	0/1	HET	79	99	76	99	LOC100129534	ncRNA_exonic	-	-	-	-	-	-	RP4-740C4.6	ncRNA_exonic	-	-	-	-	-	-	-1	-1	-1	-1	0.5126	0.7378	-	0.571685	0.7995	0.0059435364	0]---[4]---[673
chr1	2284003	.	T	C	2263.20	PASS	0	34	34	1	0	33	33	1	1/1	HOM	1/1	HOM	34	99	33	99	LOC100129534	ncRNA_exonic	-	-	-	-	-	-	RP4-740C4.6	ncRNA_exonic	-	-	-	-	-	-	-1	-1	-1	-1	0.8261	0.9234	-	0.876997	0.9455	0.0141158990	1]---[9]---[673
chr1	2334856	.	C	T	1666.44	PASS	23	21	44	0.477272727272727	33	34	67	0.507462686567164	0/1	HET	0/1	HET	44	99	67	99	RER1	UTR3	-	-	-	-	NM_007033:c.*293C>T	-	RER1	UTR3	-	-	-	-	ENST00000605895.1:c.*293C>T;ENST00000378513.3:c.*430C>T;ENST00000378512.1:c.*430C>T	-	-1	-1	-1	-1	0.0310	0.0628	-	0.0113818	0.0398	0.0029717682	4]---[0]---[673
chr1	2335676	.	A	G	16038.20	PASS	0	262	262	1	0	264	264	1	1/1	HOM	1/1	HOM	262	99	264	99	RER1	UTR3	-	-	-	-	NM_007033:c.*1113A>G	-	RER1	UTR3	-	-	-	-	ENST00000605895.1:c.*1113A>G	-	-1	-1	-1	-1	0.8230	0.9269	-	0.776358	0.8926	0.0163447251	0]---[11]---[673
chr1	2340073	.	C	G	417.44	PASS	18	7	25	0.28	15	9	24	0.375	0/1	HET	0/1	HET	25	99	24	99	PEX10	exonic;nonsynonymous SNV	NM_002617	exon3	c.418G>C	p.G140R	PEX10:NM_153818:exon3:c.418G>C:p.G140R	-	PEX10	exonic;nonsynonymous SNV	ENST00000288774.3	exon3	c.418G>C	p.G140R	PEX10:ENST00000447513.2:exon3:c.418G>C:p.G140R,PEX10:ENST00000507596.1:exon3:c.418G>C:p.G140R	-	0.0003	0.0008	0.0005	0.0017	0.0003	0.0036	-	0.000599042	0.002	-	-
chr1	2340200	.	T	C	1869.44	PASS	64	42	106	0.39622641509434	57	42	99	0.424242424242424	0/1	HET	0/1	HET	106	99	99	99	PEX10	exonic;synonymous SNV	NM_002617	exon3	c.291A>G	p.T97T	PEX10:NM_153818:exon3:c.291A>G:p.T97T	-	PEX10	exonic;synonymous SNV	ENST00000288774.3	exon3	c.291A>G	p.T97T	PEX10:ENST00000447513.2:exon3:c.291A>G:p.T97T,PEX10:ENST00000507596.1:exon3:c.291A>G:p.T97T	-	0.7714	0.8119	0.7743	0.8259	0.7385	0.8278	0.7438	0.698882	0.7913	0.7912332838	247]---[409]---[673
chr1	2444414	.	G	A	1980.44	PASS	34	47	81	0.580246913580247	36	37	73	0.506849315068493	0/1	HET	0/1	HET	81	99	73	99	PANK4	exonic;nonsynonymous SNV	NM_018216	exon13	c.1664C>T	p.A555V	-	-	PANK4	exonic;nonsynonymous SNV	ENST00000378466.3	exon13	c.1640C>T	p.A547V	PANK4:ENST00000435556.3:exon13:c.1523C>T:p.A508V	-	0.3141	0.3738	0.3154	0.3754	0.2736	0.3758	0.2721	0.225639	0.3867	0.2808320951	216]---[81]---[673
chr1	2452569	.	T	C	1027.44	PASS	18	21	39	0.538461538461538	20	13	33	0.393939393939394	0/1	HET	0/1	HET	39	99	33	99	PANK4	exonic;synonymous SNV	NM_018216	exon3	c.417A>G	p.K139K	-	-	PANK4;PANK4	exonic;splicing;synonymous SNV	ENST00000378466.3	exon3	c.393A>G	p.K131K	ENST00000435556.3:exon3:c.378+15A>G	-	0.7806	0.9625	0.7786	0.9652	0.7894	0.9636	0.7952	0.846046	0.9563	0.2979197623	95]---[153]---[673
chr1	2482921	.	T	C	772.44	PASS	8	13	21	0.619047619047619	14	9	23	0.391304347826087	0/1	HET	0/1	HET	21	99	23	99	TNFRSF14-AS1	ncRNA_exonic	-	-	-	-	-	-	RP3-395M20.8	ncRNA_intronic	-	-	-	-	-	-	-1	-1	-1	-1	0.5902	0.8120	-	0.660144	0.8767	0.0133729569	4]---[7]---[673
chr1	2483270	.	T	C	2173.44	PASS	34	25	59	0.423728813559322	48	50	98	0.510204081632653	0/1	HET	0/1	HET	59	99	98	99	TNFRSF14-AS1	ncRNA_exonic	-	-	-	-	-	-	RP3-395M20.8	ncRNA_exonic	-	-	-	-	-	-	-1	-1	-1	-1	0.5447	0.6849	-	0.613219	0.7398	0.0156017831	5]---[8]---[673
chr1	2483298	.	C	G	2919.44	PASS	59	38	97	0.391752577319588	61	66	127	0.519685039370079	0/1	HET	0/1	HET	97	99	127	99	TNFRSF14-AS1	ncRNA_exonic	-	-	-	-	-	-	RP3-395M20.8	ncRNA_exonic	-	-	-	-	-	-	-1	-1	-1	-1	0.5594	0.7052	-	0.624201	0.7534	0.0222882615	4]---[13]---[673
chr1	2488153	.	A	G	2105.44	PASS	25	36	61	0.590163934426229	20	30	50	0.6	0/1	HET	0/1	HET	61	99	50	99	TNFRSF14;TNFRSF14-AS1	exonic;splicing;nonsynonymous SNV	NM_001297605	exon1	c.50A>G	p.K17R	NR_037844:exon2:c.36-18T>C	-	TNFRSF14;RP3-395M20.8	exonic;splicing;nonsynonymous SNV	ENST00000355716.4	exon1	c.50A>G	p.K17R	ENST00000416860.2:exon2:c.36-18T>C;ENST00000452793.1:exon2:c.56-18T>C	-	0.5443	0.7367	0.5129	0.7273	0.5446	0.7156	0.5580	0.614816	0.7837	0.3105497771	220]---[99]---[673
chr1	2494330	.	G	A	1471.44	PASS	57	35	92	0.380434782608696	46	33	79	0.417721518987342	0/1	HET	0/1	HET	92	99	79	99	TNFRSF14	exonic;nonsynonymous SNV	NM_003820	exon7	c.721G>A	p.V241I	-	-	TNFRSF14	exonic;nonsynonymous SNV	ENST00000355716.4	exon7	c.721G>A	p.V241I	-	-	0.1295	0.1765	0.1278	0.1807	0.1196	0.1556	0.1233	0.113818	0.1738	0.1166419019	129]---[14]---[673
chr1	2494785	.	G	A	2371.44	PASS	26	52	78	0.666666666666667	36	49	85	0.576470588235294	0/1	HET	0/1	HET	78	99	85	99	TNFRSF14	UTR3	-	-	-	-	NM_003820:c.*73G>A;NM_001297605:c.*227G>A	-	TNFRSF14	UTR3	-	-	-	-	ENST00000355716.4:c.*73G>A	-	-1	-1	-1	-1	0.5621	0.7214	-	0.631989	0.7776	0.1664190193	110]---[57]---[673
chr1	2521430	.	C	T	283.44	PASS	6	6	12	0.5	2	5	7	0.714285714285714	0/1	HET	0/1	HET	12	99	7	57	FAM213B	UTR3	-	-	-	-	NM_001195736:c.*564C>T;NM_152371:c.*564C>T;NM_001195740:c.*564C>T;NM_001195741:c.*564C>T;NM_001195738:c.*577C>T;NM_001195737:c.*564C>T	-	FAM213B	UTR3	-	-	-	-	ENST00000419916.2:c.*564C>T;ENST00000378424.4:c.*577C>T;ENST00000378425.5:c.*564C>T;ENST00000444521.2:c.*564C>T	-	-1	-1	-1	-1	0.1749	0.2036	-	0.157947	0.2249	0.0104011887	4]---[5]---[673
chr1	2560818	.	CCAG	C	132.15	PASS	41	7	48	0.145833333333333	66	4	70	0.0571428571428571	0/1	HET	0/0	HOMREF	48	99	70	31	MMEL1	exonic;nonframeshift deletion	NM_033467	exon2	c.103_105del	p.35_35del	-	-	MMEL1	exonic;nonframeshift deletion	ENST00000502556.1	exon1	c.103_105del	p.35_35del	MMEL1:ENST00000288709.6:exon2:c.76_78del:p.26_26del,MMEL1:ENST00000378412.3:exon2:c.103_105del:p.35_35del	-	0.0887	0.1139	0.0217	0.0422	0.0002	0.0005	0.0555	-1	-1	0.0029717682	4]---[0]---[673
chr1	2560882	.	G	A	5018.20	PASS	0	54	54	1	0	75	75	1	1/1	HOM	1/1	HOM	54	99	75	99	MMEL1	exonic;synonymous SNV	NM_033467	exon2	c.42C>T	p.A14A	-	-	MMEL1	exonic;synonymous SNV	ENST00000502556.1	exon1	c.42C>T	p.A14A	MMEL1:ENST00000288709.6:exon2:c.15C>T:p.A5A,MMEL1:ENST00000378412.3:exon2:c.42C>T:p.A14A	-	0.5836	0.7658	0.5836	0.6990	0.5464	0.7020	0.5905	0.461462	0.672	0.4829123328	186]---[232]---[673
chr1	2560903	.	T	G	4172.20	PASS	0	35	35	1	0	54	54	1	1/1	HOM	1/1	HOM	35	99	54	99	MMEL1	exonic;synonymous SNV	NM_033467	exon2	c.21A>C	p.P7P	-	-	MMEL1	exonic;synonymous SNV	ENST00000502556.1	exon1	c.21A>C	p.P7P	MMEL1:ENST00000378412.3:exon2:c.21A>C:p.P7P	-	0.6089	0.7778	0.6003	0.6955	0.6043	0.7086	0.6404	0.515775	0.6909	0.4940564636	177]---[244]---[673
chr1	2564465	.	T	C	7041.20	PASS	0	142	142	1	1	100	101	0.99009900990099	1/1	HOM	1/1	HOM	142	99	101	99	MMEL1	UTR5	-	-	-	-	NM_033467:c.-3542A>G	-	RP13-436F16.1	ncRNA_intronic	-	-	-	-	-	-	-1	-1	-1	-1	0.6085	0.7086	-	0.517572	0.6909	0.0341753343	4]---[21]---[673
chr1	2938265	.	C	T	1268.44	PASS	28	28	56	0.5	25	18	43	0.418604651162791	0/1	HET	0/1	HET	56	99	43	99	ACTRT2	exonic;synonymous SNV	NM_080431	exon1	c.15C>T	p.H5H	-	-	ACTRT2	exonic;synonymous SNV	ENST00000378404.2	exon1	c.15C>T	p.H5H	-	-	0.1941	0.4222	0.1951	0.4289	0.1695	0.4493	0.1662	0.201677	0.3978	0.1077265973	119]---[13]---[673
chr1	2938407	.	CAGA	C	3888.40	PASS	96	51	147	0.346938775510204	76	55	131	0.419847328244275	0/1	HET	0/1	HET	147	99	131	99	ACTRT2	exonic;nonframeshift deletion	NM_080431	exon1	c.158_160del	p.53_54del	-	-	ACTRT2	exonic;nonframeshift deletion	ENST00000378404.2	exon1	c.158_160del	p.53_54del	-	-	0.1552	0.3108	0.1624	0.2952	0.1235	0.2745	0.1249	0.11242	0.2176	0.1032689450	117]---[11]---[673
chr1	2938569	.	C	T	745.44	PASS	8	10	18	0.555555555555556	15	13	28	0.464285714285714	0/1	HET	0/1	HET	18	99	28	99	ACTRT2	exonic;synonymous SNV	NM_080431	exon1	c.319C>T	p.L107L	-	-	ACTRT2	exonic;synonymous SNV	ENST00000378404.2	exon1	c.319C>T	p.L107L	-	-	0.0179	0.0949	0.0168	0.0958	0.0324	0.0969	0.0375	0.0371406	0.1074	0.0148588410	20]---[0]---[673
chr1	2938697	.	T	G	717.44	PASS	12	8	20	0.4	8	16	24	0.666666666666667	0/1	HET	0/1	HET	20	99	24	99	ACTRT2	exonic;synonymous SNV	NM_080431	exon1	c.447T>G	p.S149S	-	-	ACTRT2	exonic;synonymous SNV	ENST00000378404.2	exon1	c.447T>G	p.S149S	-	-	0.1923	0.4170	0.1957	0.4247	0.1763	0.4438	0.1751	0.209065	0.3958	0.1092124814	123]---[12]---[673
chr1	2938924	.	T	G	2303.44	PASS	47	33	80	0.4125	34	53	87	0.609195402298851	0/1	HET	0/1	HET	80	99	87	99	ACTRT2	exonic;nonsynonymous SNV	NM_080431	exon1	c.674T>G	p.L225W	-	-	ACTRT2	exonic;nonsynonymous SNV	ENST00000378404.2	exon1	c.674T>G	p.L225W	-	-	0.0142	0.0551	0.0137	0.0550	0.0207	0.0562	0.0231	0.024361	0.0613	0.0170876672	21]---[1]---[673
chr1	2976816	.	T	C	2426.44	PASS	26	50	76	0.657894736842105	32	43	75	0.573333333333333	0/1	HET	0/1	HET	76	99	75	99	LINC00982	ncRNA_exonic	-	-	-	-	-	-	LINC00982	ncRNA_exonic	-	-	-	-	-	-	-1	-1	-1	-1	0.2447	0.4471	-	0.288339	0.4297	0.0022288262	1]---[1]---[673
chr1	2978043	.	G	C	3764.44	PASS	98	97	195	0.497435897435897	106	71	177	0.401129943502825	0/1	HET	0/1	HET	195	99	177	99	LINC00982	ncRNA_exonic	-	-	-	-	-	-	LINC00982	ncRNA_exonic	-	-	-	-	-	-	-1	-1	-1	-1	0.3736	0.5143	-	0.347444	0.4928	0.0133729569	0]---[9]---[673
chr1	2978755	.	A	AG	2910.40	PASS	61	50	111	0.45045045045045	61	52	113	0.460176991150442	0/1	HET	0/1	HET	111	99	113	99	LINC00982	ncRNA_exonic	-	-	-	-	-	-	LINC00982	ncRNA_exonic	-	-	-	-	-	-	-1	-1	-1	-1	0.2697	0.4719	-	0.315695	0.5356	0.0081723626	1]---[5]---[673
chr1	2979174	.	C	T	1915.44	PASS	48	36	84	0.428571428571429	80	46	126	0.365079365079365	0/1	HET	0/1	HET	84	99	126	99	LINC00982	ncRNA_exonic	-	-	-	-	-	-	LINC00982	ncRNA_exonic	-	-	-	-	-	-	-1	-1	-1	-1	0.0456	0.0732	-	0.0271565	0.0815	0.0022288262	1]---[1]---[673
chr1	2980277	.	T	C	887.44	PASS	27	12	39	0.307692307692308	17	23	40	0.575	0/1	HET	0/1	HET	39	99	40	99	LINC00982	ncRNA_exonic	-	-	-	-	-	-	LINC00982	ncRNA_exonic	-	-	-	-	-	-	-1	-1	-1	-1	0.2675	0.4666	-	0.313099	0.5257	0.0089153046	2]---[5]---[673
chr1	2980578	.	C	T	2290.44	PASS	43	44	87	0.505747126436782	71	50	121	0.413223140495868	0/1	HET	0/1	HET	87	99	121	99	LINC00982	ncRNA_exonic	-	-	-	-	-	-	LINC00982	ncRNA_exonic	-	-	-	-	-	-	-1	-1	-1	-1	0.1053	0.1597	-	0.0509185	0.16	0.0364041605	37]---[6]---[673
chr1	2983963	.	G	A	3007.44	PASS	53	67	120	0.558333333333333	61	64	125	0.512	0/1	HET	0/1	HET	120	99	125	99	LINC00982	ncRNA_exonic	-	-	-	-	-	-	LINC00982	ncRNA_exonic	-	-	-	-	-	-	0.3098	0.5	0.2703	0.3342	0.2362	0.3344	-	0.205471	0.3549	0.2555720654	224]---[60]---[673
chr1	3328358	.	T	C	4253.20	PASS	0	58	58	1	0	74	74	1	1/1	HOM	1/1	HOM	58	99	74	99	PRDM16	exonic;nonsynonymous SNV	NM_022114	exon9	c.1597T>C	p.S533P	PRDM16:NM_199454:exon9:c.1597T>C:p.S533P	-	PRDM16	exonic;nonsynonymous SNV	ENST00000270722.5	exon9	c.1597T>C	p.S533P	PRDM16:ENST00000378391.2:exon9:c.1597T>C:p.S533P,PRDM16:ENST00000441472.2:exon9:c.1597T>C:p.S533P,PRDM16:ENST00000442529.2:exon9:c.1597T>C:p.S533P,PRDM16:ENST00000511072.1:exon9:c.1600T>C:p.S534P,PRDM16:ENST00000514189.1:exon9:c.1600T>C:p.S534P,PRDM16:ENST00000378398.3:exon10:c.1600T>C:p.S534P	-	0.8897	0.9998	0.8901	0.9997	0.9008	0.9994	0.8777	0.945088	0.998	0.5891530461	99]---[347]---[673
chr1	3328659	.	C	T	1396.44	PASS	18	16	34	0.470588235294118	15	27	42	0.642857142857143	0/1	HET	0/1	HET	34	99	42	99	PRDM16	exonic;nonsynonymous SNV	NM_022114	exon9	c.1898C>T	p.P633L	PRDM16:NM_199454:exon9:c.1898C>T:p.P633L	-	PRDM16	exonic;nonsynonymous SNV	ENST00000270722.5	exon9	c.1898C>T	p.P633L	PRDM16:ENST00000378391.2:exon9:c.1898C>T:p.P633L,PRDM16:ENST00000441472.2:exon9:c.1898C>T:p.P633L,PRDM16:ENST00000442529.2:exon9:c.1898C>T:p.P633L,PRDM16:ENST00000511072.1:exon9:c.1901C>T:p.P634L,PRDM16:ENST00000514189.1:exon9:c.1901C>T:p.P634L,PRDM16:ENST00000378398.3:exon10:c.1901C>T:p.P634L	-	0.1310	0.1698	0.1231	0.2228	0.1349	0.1833	0.1523	0.10603	0.166	0.1515601783	150]---[27]---[673
chr1	3352161	.	T	TA	3789.20	PASS	5	74	79	0.936708860759494	5	63	68	0.926470588235294	1/1	HOM	1/1	HOM	85	99	73	85	PRDM16	UTR3	-	-	-	-	NM_022114:c.*1786_*1787insA;NM_199454:c.*1786_*1787insA	-	PRDM16	UTR3	-	-	-	-	ENST00000442529.2:c.*1786_*1787insA;ENST00000378398.3:c.*1786_*1787insA;ENST00000441472.2:c.*1786_*1787insA;ENST00000270722.5:c.*1786_*1787insA	-	-1	-1	-1	-1	0.1220	0.1392	-	0.0870607	0.1412	-	-
chr1	3352227	.	T	C	3402.20	PASS	0	39	39	1	0	39	39	1	1/1	HOM	1/1	HOM	39	99	39	99	PRDM16	UTR3	-	-	-	-	NM_022114:c.*1852T>C;NM_199454:c.*1852T>C	-	PRDM16	UTR3	-	-	-	-	ENST00000442529.2:c.*1852T>C;ENST00000378398.3:c.*1852T>C;ENST00000441472.2:c.*1852T>C;ENST00000270722.5:c.*1852T>C	-	-1	-1	-1	-1	0.9244	0.9798	-	0.888978	0.9947	0.0089153046	0]---[6]---[673
chr1	3352228	.	G	C	3402.20	PASS	0	35	35	1	0	39	39	1	1/1	HOM	1/1	HOM	35	99	39	99	PRDM16	UTR3	-	-	-	-	NM_022114:c.*1853G>C;NM_199454:c.*1853G>C	-	PRDM16	UTR3	-	-	-	-	ENST00000442529.2:c.*1853G>C;ENST00000378398.3:c.*1853G>C;ENST00000441472.2:c.*1853G>C;ENST00000270722.5:c.*1853G>C	-	-1	-1	-1	-1	0.1546	0.1777	-	0.116414	0.2068	0.0029717682	0]---[2]---[673
chr1	3352347	.	T	C	9786.20	PASS	0	149	149	1	0	184	184	1	1/1	HOM	1/1	HOM	149	99	184	99	PRDM16	UTR3	-	-	-	-	NM_022114:c.*1972T>C;NM_199454:c.*1972T>C	-	PRDM16	UTR3	-	-	-	-	ENST00000442529.2:c.*1972T>C;ENST00000378398.3:c.*1972T>C;ENST00000441472.2:c.*1972T>C;ENST00000270722.5:c.*1972T>C	-	-1	-1	-1	-1	0.9314	0.9827	-	0.882388	0.9947	0.0059435364	0]---[4]---[673
chr1	3352503	.	G	C	1118.20	PASS	0	14	14	1	0	15	15	1	1/1	HOM	1/1	HOM	14	42	15	45	PRDM16	UTR3	-	-	-	-	NM_022114:c.*2128G>C;NM_199454:c.*2128G>C	-	PRDM16	UTR3	-	-	-	-	ENST00000442529.2:c.*2128G>C;ENST00000378398.3:c.*2128G>C;ENST00000441472.2:c.*2128G>C;ENST00000270722.5:c.*2128G>C	-	-1	-1	-1	-1	0.9299	0.9824	-	0.88738	0.9955	0.0222882615	0]---[15]---[673
chr1	3352541	.	T	C	355.44	PASS	6	7	13	0.538461538461538	6	7	13	0.538461538461538	0/1	HET	0/1	HET	13	99	13	99	PRDM16	UTR3	-	-	-	-	NM_022114:c.*2166T>C;NM_199454:c.*2166T>C	-	PRDM16	UTR3	-	-	-	-	ENST00000442529.2:c.*2166T>C;ENST00000378398.3:c.*2166T>C;ENST00000441472.2:c.*2166T>C;ENST00000270722.5:c.*2166T>C	-	-1	-1	-1	-1	0.7868	0.8754	-	0.74401	0.8419	0.0222882615	0]---[15]---[673
chr1	3352579	.	T	C	983.20	PASS	0	13	13	1	0	16	16	1	1/1	HOM	1/1	HOM	13	39	16	48	PRDM16	UTR3	-	-	-	-	NM_022114:c.*2204T>C;NM_199454:c.*2204T>C	-	PRDM16	UTR3	-	-	-	-	ENST00000442529.2:c.*2204T>C;ENST00000378398.3:c.*2204T>C;ENST00000441472.2:c.*2204T>C;ENST00000270722.5:c.*2204T>C	-	-1	-1	-1	-1	0.9312	0.9828	-	0.886581	0.9962	0.0267459138	0]---[18]---[673
chr1	3352763	.	CTT	C	3149.16	PASS	5	16	21	0.761904761904762	7	14	21	0.666666666666667	./.	-	./.	-	82	99	82	99	PRDM16	UTR3	-	-	-	-	NM_022114:c.*2389_*2390delTT;NM_199454:c.*2389_*2390delTT	-	PRDM16	UTR3	-	-	-	-	ENST00000442529.2:c.*2389_*2390delTT;ENST00000378398.3:c.*2389_*2390delTT;ENST00000441472.2:c.*2389_*2390delTT;ENST00000270722.5:c.*2389_*2390delTT	-	-1	-1	-1	-1	0.0099	0.0362	-	-1	-1	0.0029717682	0]---[2]---[673
chr1	3352763	.	CTT	CT	3149.16	PASS	5	61	66	0.924242424242424	7	58	65	0.892307692307692	0/1	HET	0/1	HET	82	99	82	99	PRDM16	UTR3	-	-	-	-	NM_022114:c.*2390delT;NM_199454:c.*2390delT	-	PRDM16	UTR3	-	-	-	-	ENST00000442529.2:c.*2390delT;ENST00000378398.3:c.*2390delT;ENST00000441472.2:c.*2390delT;ENST00000270722.5:c.*2390delT	-	-1	-1	-1	-1	-1	-1	-	-1	-1	-	-
chr1	3352784	.	A	G	10659.20	PASS	0	134	134	1	0	140	140	1	1/1	HOM	1/1	HOM	134	99	140	99	PRDM16	UTR3	-	-	-	-	NM_022114:c.*2409A>G;NM_199454:c.*2409A>G	-	PRDM16	UTR3	-	-	-	-	ENST00000442529.2:c.*2409A>G;ENST00000378398.3:c.*2409A>G;ENST00000441472.2:c.*2409A>G;ENST00000270722.5:c.*2409A>G	-	-1	-1	-1	-1	0.9272	0.9836	-	0.885383	0.9955	0.0133729569	0]---[9]---[673
chr1	3352865	.	C	T	3258.44	PASS	96	68	164	0.414634146341463	84	57	141	0.404255319148936	0/1	HET	0/1	HET	164	99	141	99	PRDM16	UTR3	-	-	-	-	NM_022114:c.*2490C>T;NM_199454:c.*2490C>T	-	PRDM16	UTR3	-	-	-	-	ENST00000442529.2:c.*2490C>T;ENST00000378398.3:c.*2490C>T;ENST00000441472.2:c.*2490C>T;ENST00000270722.5:c.*2490C>T	-	-1	-1	-1	-1	0.0737	0.1887	-	0.0519169	0.1193	0.0014858841	0]---[1]---[673
chr1	3352872	.	A	C	4880.44	PASS	60	91	151	0.602649006622517	50	79	129	0.612403100775194	0/1	HET	0/1	HET	151	99	129	99	PRDM16	UTR3	-	-	-	-	NM_022114:c.*2497A>C;NM_199454:c.*2497A>C	-	PRDM16	UTR3	-	-	-	-	ENST00000442529.2:c.*2497A>C;ENST00000378398.3:c.*2497A>C;ENST00000441472.2:c.*2497A>C;ENST00000270722.5:c.*2497A>C	-	-1	-1	-1	-1	0.3812	0.6279	-	0.461661	0.6899	0.0074294205	0]---[5]---[673
chr1	3353637	.	G	A	3074.44	PASS	93	81	174	0.46551724137931	104	60	164	0.365853658536585	0/1	HET	0/1	HET	174	99	164	99	PRDM16	UTR3	-	-	-	-	NM_022114:c.*3262G>A;NM_199454:c.*3262G>A	-	PRDM16	UTR3	-	-	-	-	ENST00000442529.2:c.*3262G>A;ENST00000378398.3:c.*3262G>A;ENST00000441472.2:c.*3262G>A;ENST00000270722.5:c.*3262G>A	-	-1	-1	-1	-1	0.0597	0.1093	-	0.0413339	0.0944	0.0014858841	0]---[1]---[673
chr1	3353890	.	A	G	3688.20	PASS	0	72	72	1	0	56	56	1	1/1	HOM	1/1	HOM	72	99	56	99	PRDM16	UTR3	-	-	-	-	NM_022114:c.*3515A>G;NM_199454:c.*3515A>G	-	PRDM16	UTR3	-	-	-	-	ENST00000442529.2:c.*3515A>G;ENST00000378398.3:c.*3515A>G;ENST00000441472.2:c.*3515A>G;ENST00000270722.5:c.*3515A>G	-	-1	-1	-1	-1	0.9308	0.9854	-	0.902756	0.9955	0.0520059435	2]---[34]---[673
chr1	3353949	.	A	G	2263.20	PASS	0	34	34	1	0	31	31	1	1/1	HOM	1/1	HOM	34	99	31	93	PRDM16	UTR3	-	-	-	-	NM_022114:c.*3574A>G;NM_199454:c.*3574A>G	-	PRDM16	UTR3	-	-	-	-	ENST00000442529.2:c.*3574A>G;ENST00000378398.3:c.*3574A>G;ENST00000441472.2:c.*3574A>G;ENST00000270722.5:c.*3574A>G	-	-1	-1	-1	-1	0.9307	0.9854	-	0.902756	0.9955	0.0497771174	1]---[33]---[673
chr1	3354595	.	T	C	693.22	PASS	0	7	7	1	0	9	9	1	1/1	HOM	1/1	HOM	7	21	9	27	PRDM16	UTR3	-	-	-	-	NM_022114:c.*4220T>C;NM_199454:c.*4220T>C	-	PRDM16	UTR3	-	-	-	-	ENST00000442529.2:c.*4220T>C;ENST00000378398.3:c.*4220T>C;ENST00000441472.2:c.*4220T>C;ENST00000270722.5:c.*4220T>C	-	-1	-1	-1	-1	0.9264	0.9834	-	0.897564	0.9811	0.0163447251	0]---[11]---[673
chr1	3354615	.	T	C	773.21	PASS	0	8	8	1	0	10	10	1	1/1	HOM	1/1	HOM	8	24	10	30	PRDM16	UTR3	-	-	-	-	NM_022114:c.*4240T>C;NM_199454:c.*4240T>C	-	PRDM16	UTR3	-	-	-	-	ENST00000442529.2:c.*4240T>C;ENST00000378398.3:c.*4240T>C;ENST00000441472.2:c.*4240T>C;ENST00000270722.5:c.*4240T>C	-	-1	-1	-1	-1	0.9127	0.9832	-	0.88139	0.9463	0.0133729569	0]---[9]---[673
chr1	3383898	.	A	G	1292.44	PASS	21	16	37	0.432432432432432	23	28	51	0.549019607843137	0/1	HET	0/1	HET	37	99	51	99	ARHGEF16	exonic;synonymous SNV	NM_014448	exon4	c.801A>G	p.P267P	-	-	ARHGEF16	exonic;synonymous SNV	ENST00000378378.4	exon4	c.801A>G	p.P267P	-	-	0.9026	0.9228	0.8744	0.9576	0.8856	0.9768	0.8974	0.860024	0.9125	0.3580980684	28]---[227]---[673
chr1	3389727	.	C	T	3912.44	PASS	84	90	174	0.517241379310345	102	81	183	0.442622950819672	0/1	HET	0/1	HET	174	99	183	99	ARHGEF16	exonic;nonsynonymous SNV	NM_014448	exon7	c.1108C>T	p.H370Y	-	-	ARHGEF16	exonic;nonsynonymous SNV	ENST00000413250.2	exon2	c.220C>T	p.H74Y	ARHGEF16:ENST00000378371.2:exon4:c.244C>T:p.H82Y,ARHGEF16:ENST00000378373.1:exon5:c.244C>T:p.H82Y,ARHGEF16:ENST00000378378.4:exon7:c.1108C>T:p.H370Y	-	0.8050	0.9028	0.8060	0.9015	0.7351	0.9073	0.7354	0.684505	0.865	0.6047548291	98]---[358]---[673
chr1	3394456	.	T	C	3151.20	PASS	0	40	40	1	0	47	47	1	1/1	HOM	1/1	HOM	40	99	47	99	ARHGEF16	exonic;synonymous SNV	NM_014448	exon11	c.1491T>C	p.S497S	-	-	ARHGEF16	exonic;synonymous SNV	ENST00000413250.2	exon6	c.603T>C	p.S201S	ARHGEF16:ENST00000378371.2:exon8:c.627T>C:p.S209S,ARHGEF16:ENST00000378373.1:exon9:c.627T>C:p.S209S,ARHGEF16:ENST00000378378.4:exon11:c.1491T>C:p.S497S	-	0.9903	1	0.9922	1	0.9730	1	0.9684	0.970647	1	0.3796433878	1]---[255]---[673
chr1	3395039	.	G	A	2461.44	PASS	47	42	89	0.471910112359551	52	60	112	0.535714285714286	0/1	HET	0/1	HET	89	99	112	99	ARHGEF16	exonic;synonymous SNV	NM_014448	exon12	c.1677G>A	p.V559V	-	-	ARHGEF16	exonic;synonymous SNV	ENST00000413250.2	exon7	c.789G>A	p.V263V	ARHGEF16:ENST00000378371.2:exon9:c.813G>A:p.V271V,ARHGEF16:ENST00000378373.1:exon10:c.813G>A:p.V271V,ARHGEF16:ENST00000378378.4:exon12:c.1677G>A:p.V559V	-	0.8037	0.9019	0.8043	0.9000	0.7350	0.9040	0.7342	0.686102	0.863	0.5943536404	100]---[350]---[673
chr1	3397062	.	G	A	1996.44	PASS	56	47	103	0.456310679611651	64	43	107	0.401869158878505	0/1	HET	0/1	HET	103	99	107	99	ARHGEF16	exonic;nonsynonymous SNV	NM_014448	exon15	c.2041G>A	p.E681K	-	-	ARHGEF16	exonic;nonsynonymous SNV	ENST00000413250.2	exon10	c.1153G>A	p.E385K	ARHGEF16:ENST00000378371.2:exon12:c.1177G>A:p.E393K,ARHGEF16:ENST00000378373.1:exon13:c.1177G>A:p.E393K,ARHGEF16:ENST00000378378.4:exon15:c.2041G>A:p.E681K	-	0.0178	0.0303	0.0185	0.0311	0.0236	0.0329	0.0253	0.0191693	0.0368	0.0200594354	27]---[0]---[673
chr1	3397188	.	T	C	3424.20	PASS	0	54	54	1	0	45	45	1	1/1	HOM	1/1	HOM	54	99	45	99	ARHGEF16	UTR3	-	-	-	-	NM_014448:c.*37T>C	-	ARHGEF16	UTR3	-	-	-	-	ENST00000378378.4:c.*37T>C;ENST00000378373.1:c.*37T>C;ENST00000378371.2:c.*37T>C;ENST00000413250.2:c.*37T>C	-	0.9978	1	0.9982	1	0.9929	1	0.9927	0.991813	1	0.3699851412	0]---[249]---[673
chr1	3397415	.	C	CCT	873.16	PASS	0	9	9	1	0	12	12	1	1/1	HOM	1/1	HOM	9	27	12	36	ARHGEF16	UTR3	-	-	-	-	NM_014448:c.*264_*265insCT	-	ARHGEF16	UTR3	-	-	-	-	ENST00000378378.4:c.*264_*265insCT;ENST00000378373.1:c.*264_*265insCT;ENST00000378371.2:c.*264_*265insCT	-	-1	-1	-1	-1	0.9690	1	-	0.966054	1	0.2161961367	1]---[145]---[673
chr1	3397455	.	G	A	196.46	PASS	1	5	6	0.833333333333333	2	3	5	0.6	0/1	HET	0/1	HET	6	22	5	66	ARHGEF16	UTR3	-	-	-	-	NM_014448:c.*304G>A	-	ARHGEF16	UTR3	-	-	-	-	ENST00000378378.4:c.*304G>A;ENST00000378373.1:c.*304G>A;ENST00000378371.2:c.*304G>A	-	-1	-1	-1	-1	0.7382	0.9073	-	0.693291	0.8814	0.1894502229	17]---[119]---[673
chr1	3397564	.	C	T	576.44	PASS	16	8	24	0.333333333333333	18	13	31	0.419354838709677	0/1	HET	0/1	HET	24	99	31	99	ARHGEF16	UTR3	-	-	-	-	NM_014448:c.*413C>T	-	ARHGEF16	UTR3	-	-	-	-	ENST00000378378.4:c.*413C>T;ENST00000378373.1:c.*413C>T;ENST00000378371.2:c.*413C>T	-	-1	-1	-1	-1	0.7295	0.9024	-	0.68111	0.8638	0.0891530461	10]---[55]---[673
chr1	3421897	.	A	G	2749.44	PASS	71	56	127	0.440944881889764	77	58	135	0.42962962962963	0/1	HET	0/1	HET	127	99	135	99	MEGF6	exonic;nonsynonymous SNV	NM_001409	exon17	c.2063T>C	p.L688P	-	-	MEGF6	exonic;nonsynonymous SNV	ENST00000294599.4	exon14	c.1748T>C	p.L583P	MEGF6:ENST00000356575.4:exon17:c.2063T>C:p.L688P	-	0.1998	0.3907	0.2005	0.3900	0.2329	0.3851	0.2234	0.259185	0.4251	0.0921248143	116]---[4]---[673
chr1	3424388	.	G	A	2878.44	PASS	53	48	101	0.475247524752475	43	63	106	0.594339622641509	0/1	HET	0/1	HET	101	99	106	99	MEGF6	exonic;nonsynonymous SNV	NM_001409	exon14	c.1760C>T	p.P587L	-	-	MEGF6	exonic;nonsynonymous SNV	ENST00000294599.4	exon11	c.1445C>T	p.P482L	MEGF6:ENST00000356575.4:exon14:c.1760C>T:p.P587L	-	0.0477	0.0999	0.0472	0.0971	0.0591	0.0986	0.0642	0.0597045	0.1067	0.0445765230	54]---[3]---[673
chr1	3428160	.	T	G	4130.20	PASS	0	71	71	1	1	58	59	0.983050847457627	1/1	HOM	1/1	HOM	71	99	59	99	MEGF6	exonic;synonymous SNV	NM_001409	exon9	c.1068A>C	p.T356T	-	-	MEGF6	exonic;synonymous SNV	ENST00000294599.4	exon6	c.753A>C	p.T251T	MEGF6:ENST00000356575.4:exon9:c.1068A>C:p.T356T	-	0.3713	0.6994	0.3699	0.7082	0.4286	0.7076	0.4212	0.5	0.7511	0.1983655275	193]---[37]---[673
chr1	3428608	.	G	A	3559.20	PASS	0	60	60	1	0	61	61	1	1/1	HOM	1/1	HOM	60	99	61	99	MEGF6	exonic;nonsynonymous SNV	NM_001409	exon8	c.938C>T	p.A313V	-	-	MEGF6	exonic;nonsynonymous SNV	ENST00000294599.4	exon5	c.623C>T	p.A208V	MEGF6:ENST00000356575.4:exon8:c.938C>T:p.A313V	-	0.1840	0.4212	0.1813	0.4128	0.2060	0.4326	0.1991	0.255192	0.4048	0.1196136701	131]---[15]---[673
chr1	3496479	.	T	C	4986.20	PASS	0	68	68	1	0	93	93	1	1/1	HOM	1/1	HOM	68	99	93	99	MEGF6	exonic;nonsynonymous SNV	NM_001409	exon4	c.391A>G	p.S131G	-	-	MEGF6	exonic;nonsynonymous SNV	ENST00000356575.4	exon4	c.391A>G	p.S131G	-	-	0.8831	0.9132	0.8849	0.9230	0.8917	0.9437	0.9042	0.852835	0.9155	0.6315007429	66]---[392]---[673
chr1	3511934	.	A	G	1899.44	PASS	37	45	82	0.548780487804878	34	38	72	0.527777777777778	0/1	HET	0/1	HET	82	99	72	99	MEGF6	exonic;nonsynonymous SNV	NM_001409	exon3	c.344T>C	p.M115T	-	-	MEGF6	exonic;nonsynonymous SNV	ENST00000356575.4	exon3	c.344T>C	p.M115T	-	-	0.1900	0.3726	0.1875	0.3711	0.1735	0.3897	0.1569	0.227236	0.3323	0.1099554235	122]---[13]---[673
chr1	3527708	.	G	A	24.20	PASS	9	2	11	0.181818181818182	22	0	22	0	0/1	HET	0/0	HOMREF	11	54	22	63	MEGF6	exonic;nonsynonymous SNV	NM_001409	exon1	c.125C>T	p.P42L	-	-	MEGF6	exonic;nonsynonymous SNV	ENST00000356575.4	exon1	c.125C>T	p.P42L	-	-	-1	-1	-1	-1	-1	-1	-	-1	-1	-	-
chr1	3527729	.	C	A	24.20	PASS	10	2	12	0.166666666666667	29	0	29	0	0/1	HET	0/0	HOMREF	12	54	29	72	MEGF6	exonic;nonsynonymous SNV	NM_001409	exon1	c.104G>T	p.R35L	-	-	MEGF6	exonic;nonsynonymous SNV	ENST00000356575.4	exon1	c.104G>T	p.R35L	-	-	-1	-1	-1	-1	-1	-1	-	-1	-1	-	-
chr1	3527944	.	C	G	589.33	PASS	0	4	4	1	0	12	12	1	1/1	HOM	1/1	HOM	4	12	12	36	MEGF6	UTR5	-	-	-	-	NM_001409:c.-112G>C	-	MEGF6	UTR5	-	-	-	-	ENST00000356575.4:c.-112G>C	-	-1	-1	-1	-1	0.9291	0.9883	-	0.936701	0.9851	0.6367013373	27]---[415]---[673
chr1	3545175	.	GTTCTGGGAGCTCCTCCCCC	G	3934.16	PASS	0	49	49	1	4	60	64	0.9375	1/1	HOM	1/1	HOM	49	99	64	63	TPRG1L	UTR3	-	-	-	-	NM_182752:c.*9_*27delTTCTGGGAGCTCCTCCCCC	-	TPRG1L	UTR3	-	-	-	-	ENST00000378344.2:c.*9_*27delTTCTGGGAGCTCCTCCCCC;ENST00000344579.5:c.*9_*27delTTCTGGGAGCTCCTCCCCC	-	0.8540	0.9627	0.8600	0.9675	0.8636	0.9635	0.8315	-1	-1	0.2466567608	48]---[142]---[673
chr1	3545592	.	G	A	1844.44	PASS	34	33	67	0.492537313432836	44	35	79	0.443037974683544	0/1	HET	0/1	HET	67	99	79	99	TPRG1L	UTR3	-	-	-	-	NM_182752:c.*425G>A	-	TPRG1L	UTR3	-	-	-	-	ENST00000378344.2:c.*425G>A;ENST00000344579.5:c.*425G>A	-	-1	-1	-1	-1	0.0537	0.1671	-	0.0483227	0.1398	-	-
chr1	3546015	.	C	A	33.86	PASS	2	2	4	0.5	3	0	3	0	0/1	HET	0/0	HOMREF	4	63	3	9	TPRG1L	UTR3	-	-	-	-	NM_182752:c.*848C>A	-	TPRG1L	UTR3	-	-	-	-	ENST00000378344.2:c.*848C>A;ENST00000344579.5:c.*848C>A	-	-1	-1	-1	-1	-1	-1	-	-1	-1	-	-
chr1	3546264	.	CCGGG	C	496.40	PASS	25	8	33	0.242424242424242	7	7	14	0.5	0/1	HET	0/1	HET	33	99	14	99	TPRG1L	UTR3	-	-	-	-	NM_182752:c.*1098_*1101delCGGG	-	TPRG1L	UTR3	-	-	-	-	ENST00000378344.2:c.*1098_*1101delCGGG;ENST00000344579.5:c.*1098_*1101delCGGG	-	-1	-1	-1	-1	0.3786	0.4903	-	0.366214	0.4861	0.0133729569	4]---[7]---[673
chr1	3548136	.	T	C	5182.20	PASS	0	84	84	1	0	91	91	1	1/1	HOM	1/1	HOM	84	99	91	99	WRAP73	exonic;synonymous SNV	NM_017818	exon11	c.1134A>G	p.A378A	-	-	WRAP73	exonic;synonymous SNV	ENST00000270708.7	exon11	c.1134A>G	p.A378A	WRAP73:ENST00000378322.3:exon11:c.1134A>G:p.A378A	-	0.8727	0.9971	0.8701	0.9966	0.8677	0.9944	0.8505	0.90615	0.995	0.5839524517	120]---[333]---[673
chr1	3548832	.	G	C	3914.44	PASS	81	96	177	0.542372881355932	120	70	190	0.368421052631579	0/1	HET	0/1	HET	177	99	190	99	WRAP73	exonic;nonsynonymous SNV	NM_017818	exon10	c.993C>G	p.I331M	-	-	WRAP73	exonic;nonsynonymous SNV	ENST00000270708.7	exon10	c.993C>G	p.I331M	WRAP73:ENST00000378322.3:exon10:c.993C>G:p.I331M	-	0.0673	0.1940	0.0728	0.1921	0.0540	0.1671	0.0498	0.0491214	0.1398	0.0416047548	54]---[1]---[673
chr1	3566625	.	AGCAGGCTG	A	1483.40	PASS	8	26	34	0.764705882352941	12	13	25	0.52	0/1	HET	0/1	HET	34	99	25	99	WRAP73	UTR5	-	-	-	-	NM_017818:c.-63_-70delCAGCCTGC	-	WRAP73	UTR5	-	-	-	-	ENST00000270708.7:c.-63_-70delCAGCCTGC	-	-1	-1	-1	-1	0.3888	0.4950	0.3116	0.374201	0.4881	0.1441307578	108]---[43]---[673
chr1	3638674	.	C	T	7027.20	PASS	1	98	99	0.98989898989899	0	121	121	1	1/1	HOM	1/1	HOM	99	99	121	99	TP73	exonic;synonymous SNV	NM_001126240	exon3	c.372C>T	p.T124T	TP73:NM_001126241:exon3:c.372C>T:p.T124T,TP73:NM_001126242:exon3:c.372C>T:p.T124T,TP73:NM_001204189:exon3:c.372C>T:p.T124T,TP73:NM_001204190:exon3:c.372C>T:p.T124T,TP73:NM_001204191:exon3:c.372C>T:p.T124T,TP73:NM_001204192:exon3:c.306C>T:p.T102T,TP73:NM_001204184:exon5:c.519C>T:p.T173T,TP73:NM_001204185:exon5:c.519C>T:p.T173T,TP73:NM_001204186:exon5:c.519C>T:p.T173T,TP73:NM_001204187:exon5:c.519C…	-	TP73	exonic;synonymous SNV	ENST00000378280.1	exon3	c.372C>T	p.T124T	TP73:ENST00000378285.1:exon3:c.372C>T:p.T124T,TP73:ENST00000378288.4:exon3:c.372C>T:p.T124T,TP73:ENST00000378290.4:exon3:c.306C>T:p.T102T,TP73:ENST00000603362.1:exon4:c.519C>T:p.T173T,TP73:ENST00000604479.1:exon4:c.519C>T:p.T173T,TP73:ENST00000346387.4:exon5:c.519C>T:p.T173T,TP73:ENST00000354437.4:exon5:c.519C>T:p.T173T,TP73:ENST00000357733.3:exon5:c.519C>T:p.T173T,TP73:ENST00000378295.4:exon5:c.…	-	0.8101	0.8972	0.8051	0.9287	0.8295	0.9338	0.8495	0.736022	0.9135	0.6129271917	91]---[367]---[673
chr1	3652617	.	G	C	405.44	PASS	3	9	12	0.75	19	6	25	0.24	0/1	HET	0/1	HET	12	71	25	99	TP73-AS1	ncRNA_exonic	-	-	-	-	-	-	TP73-AS1	ncRNA_exonic	-	-	-	-	-	-	-1	-1	-1	-1	0.0544	0.0993	-	0.071885	0.1503	0.0000000000	0]---[0]---[673
chr1	3652818	.	G	A	982.44	PASS	22	17	39	0.435897435897436	19	18	37	0.486486486486487	0/1	HET	0/1	HET	39	99	37	99	TP73-AS1	ncRNA_exonic	-	-	-	-	-	-	TP73-AS1	ncRNA_exonic	-	-	-	-	-	-	-1	-1	-1	-1	0.1736	0.4563	-	0.210064	0.5325	-	-
chr1	3652822	.	C	G	1290.44	PASS	21	26	47	0.553191489361702	20	20	40	0.5	0/1	HET	0/1	HET	47	99	40	99	TP73-AS1	ncRNA_exonic	-	-	-	-	-	-	TP73-AS1	ncRNA_exonic	-	-	-	-	-	-	-1	-1	-1	-1	0.5718	0.7441	-	0.431709	0.7634	0.0141158990	1]---[9]---[673
chr1	3653412	.	A	C	3210.21	PASS	0	58	58	1	1	38	39	0.974358974358974	1/1	HOM	1/1	HOM	58	99	39	79	TP73-AS1	ncRNA_exonic	-	-	-	-	-	-	TP73-AS1	ncRNA_exonic	-	-	-	-	-	-	-1	-1	-1	-1	0.8204	0.8474	-	0.736621	0.8708	0.0252600297	2]---[16]---[673
chr1	3653426	.	T	C	3574.20	PASS	0	66	66	1	0	46	46	1	1/1	HOM	1/1	HOM	66	99	46	99	TP73-AS1	ncRNA_exonic	-	-	-	-	-	-	TP73-AS1	ncRNA_exonic	-	-	-	-	-	-	-1	-1	-1	-1	0.8412	0.9201	-	0.756589	0.9372	0.0297176820	2]---[19]---[673
chr1	3654190	.	A	G	55.02	PASS	0	2	2	1	4	0	4	0	1/1	HOM	0/0	HOMREF	2	6	4	0	TP73-AS1	ncRNA_exonic	-	-	-	-	-	-	TP73-AS1	ncRNA_exonic	-	-	-	-	-	-	-1	-1	-1	-1	0.5481	0.7444	-	0.408147	0.7624	0.0133729569	2]---[8]---[673
chr1	3654495	.	C	T	132.89	PASS	0	4	4	1	4	0	4	0	1/1	HOM	0/0	HOMREF	4	12	4	0	TP73-AS1	ncRNA_exonic	-	-	-	-	-	-	TP73-AS1	ncRNA_exonic	-	-	-	-	-	-	-1	-1	-1	-1	0.0157	0.0239	-	0.00898562	0.0328	-	-
chr1	3656324	.	T	C	6429.20	PASS	0	81	81	1	0	104	104	1	1/1	HOM	1/1	HOM	81	99	104	99	TP73-AS1	ncRNA_exonic	-	-	-	-	-	-	TP73-AS1	ncRNA_exonic	-	-	-	-	-	-	-1	-1	-1	-1	0.9977	0.9981	-	0.998802	1	0.0000000000	0]---[0]---[673
chr1	3659657	.	G	A	1477.44	PASS	36	23	59	0.389830508474576	34	34	68	0.5	0/1	HET	0/1	HET	59	99	68	99	TP73-AS1	ncRNA_exonic	-	-	-	-	-	-	TP73-AS1	ncRNA_exonic	-	-	-	-	-	-	-1	-1	-1	-1	0.2697	0.3473	0.2823	0.265375	0.3602	0.1196136701	103]---[29]---[673
chr1	3662845	.	A	G	3890.20	PASS	0	54	54	1	0	53	53	1	1/1	HOM	1/1	HOM	54	99	53	99	TP73-AS1;TP73-AS1	ncRNA_exonic;splicing	-	-	-	-	NR_033712:exon1:c.485+6T>C	-	TP73-AS1;TP73-AS1	ncRNA_exonic;splicing	-	-	-	-	ENST00000418088.1:exon1:c.490+6T>C	-	-1	-1	-1	-1	0.3679	0.4305	-	0.386981	0.4438	0.1426448737	90]---[51]---[673
chr1	3663057	.	A	T	1899.44	PASS	32	36	68	0.529411764705882	38	40	78	0.512820512820513	0/1	HET	0/1	HET	68	99	78	99	TP73-AS1	ncRNA_exonic	-	-	-	-	-	-	TP73-AS1	ncRNA_exonic	-	-	-	-	-	-	-1	-1	-1	-1	0.2710	0.3469	-	0.267772	0.3602	0.0104011887	2]---[6]---[673
chr1	3663128	.	G	A	1326.44	PASS	23	20	43	0.465116279069767	22	25	47	0.531914893617021	0/1	HET	0/1	HET	43	99	47	99	TP73-AS1	ncRNA_exonic	-	-	-	-	-	-	TP73-AS1	ncRNA_exonic	-	-	-	-	-	-	-1	-1	-1	-1	0.0490	0.0960	-	0.0640974	0.1442	-	-
chr1	3663641	.	C	T	475.44	PASS	3	9	12	0.75	7	7	14	0.5	0/1	HET	0/1	HET	12	55	14	99	TP73-AS1	ncRNA_exonic	-	-	-	-	-	-	TP73-AS1	ncRNA_exonic	-	-	-	-	-	-	-1	-1	-1	-1	0.2680	0.3433	-	0.266374	0.3602	0.0037147103	1]---[2]---[673
chr1	3669172	.	C	T	2090.44	PASS	27	24	51	0.470588235294118	26	43	69	0.623188405797101	0/1	HET	0/1	HET	51	99	69	99	CCDC27	exonic;nonsynonymous SNV	NM_152492	exon1	c.127C>T	p.R43C	-	-	CCDC27	exonic;nonsynonymous SNV	ENST00000294600.2	exon1	c.127C>T	p.R43C	-	-	0.0730	0.1349	0.0748	0.1334	0.0616	0.1060	0.0620	0.0778754	0.1503	0.0631500743	77]---[4]---[673
chr1	3669201	.	A	G	6041.20	PASS	0	58	58	1	0	74	74	1	1/1	HOM	1/1	HOM	58	99	74	99	CCDC27	exonic;synonymous SNV	NM_152492	exon1	c.156A>G	p.P52P	-	-	CCDC27	exonic;synonymous SNV	ENST00000294600.2	exon1	c.156A>G	p.P52P	-	-	0.4108	0.7596	0.4063	0.7677	0.4715	0.7584	0.4977	0.508986	0.8389	0.2860326895	229]---[78]---[673
chr1	3669205	.	C	G	6378.20	PASS	0	66	66	1	0	80	80	1	1/1	HOM	1/1	HOM	66	99	80	99	CCDC27	exonic;nonsynonymous SNV	NM_152492	exon1	c.160C>G	p.Q54E	-	-	CCDC27	exonic;nonsynonymous SNV	ENST00000294600.2	exon1	c.160C>G	p.Q54E	-	-	0.3773	0.4157	0.3793	0.4260	0.3660	0.3948	0.3771	0.387181	0.4458	0.2852897474	230]---[77]---[673
chr1	3677933	.	T	C	3505.20	PASS	0	66	66	1	0	54	54	1	1/1	HOM	1/1	HOM	66	99	54	99	CCDC27	exonic;nonsynonymous SNV	NM_152492	exon5	c.800T>C	p.M267T	-	-	CCDC27	exonic;nonsynonymous SNV	ENST00000294600.2	exon5	c.800T>C	p.M267T	-	-	0.4149	0.6341	0.4155	0.6380	0.4516	0.6373	0.4684	0.476038	0.6944	0.2637444279	201]---[77]---[673
chr1	3679775	.	C	T	4550.44	PASS	93	111	204	0.544117647058823	105	78	183	0.426229508196721	0/1	HET	0/1	HET	204	99	183	99	CCDC27	exonic;nonsynonymous SNV	NM_152492	exon7	c.1058C>T	p.T353M	-	-	CCDC27	exonic;nonsynonymous SNV	ENST00000294600.2	exon7	c.1058C>T	p.T353M	-	-	0.2886	0.3683	0.1973	0.2674	0.1733	0.2351	0.2026	0.148562	0.2738	0.1441307578	148]---[23]---[673
chr1	3696890	.	A	C	55.17	PASS	0	0	0	-	0	2	2	1	./.	-	1/1	HOM	0	-	2	6	LRRC47	UTR3	-	-	-	-	NM_020710:c.*762T>G	-	LRRC47	UTR3	-	-	-	-	ENST00000378251.1:c.*762T>G	-	-1	-1	-1	-1	0.5553	0.8065	-	0.466254	0.8775	0.0044576523	0]---[3]---[673
chr1	3697291	.	C	T	452.44	PASS	6	6	12	0.5	11	11	22	0.5	0/1	HET	0/1	HET	12	99	22	99	LRRC47	UTR3	-	-	-	-	NM_020710:c.*361G>A	-	LRRC47	UTR3	-	-	-	-	ENST00000378251.1:c.*361G>A	-	-1	-1	-1	-1	0.1993	0.3028	-	0.123403	0.2147	0.0007429421	1]---[0]---[673
chr1	3697538	.	C	CA	150.40	HARD_TO_VALIDATE	106	23	129	0.178294573643411	100	17	117	0.145299145299145	0/1	HET	0/1	HET	140	99	124	33	LRRC47	UTR3	-	-	-	-	NM_020710:c.*113_*114insT	-	LRRC47	UTR3	-	-	-	-	ENST00000378251.1:c.*113_*114insT	-	-1	-1	-1	-1	0.1072	0.1828	-	-1	-1	0.0029717682	0]---[2]---[673
chr1	3703710	.	G	A	1523.44	PASS	21	26	47	0.553191489361702	19	27	46	0.58695652173913	0/1	HET	0/1	HET	47	99	46	99	LRRC47	exonic;synonymous SNV	NM_020710	exon2	c.780C>T	p.V260V	-	-	LRRC47	exonic;synonymous SNV	ENST00000378251.1	exon2	c.780C>T	p.V260V	-	-	0.0551	0.2868	0.0578	0.2880	0.0412	0.2776	0.0201	0.0932508	0.2837	0.0118870728	16]---[0]---[673
chr1	3729585	.	GTA	G	65.22	PASS	12	5	17	0.294117647058824	33	0	33	0	0/1	HET	0/0	HOMREF	17	99	33	19	CEP104	UTR3	-	-	-	-	NM_014704:c.*2380_*2379delTA	-	CEP104	UTR3	-	-	-	-	ENST00000378230.3:c.*2380_*2379delTA	-	-1	-1	-1	-1	0.0021	0.0087	-	-1	-1	-	-
chr1	3729818	.	CT	C	11.52	HARD_TO_VALIDATE	38	11	49	0.224489795918367	32	5	37	0.135135135135135	0/1	HET	0/0	HOMREF	55	50	41	20	CEP104	UTR3	-	-	-	-	NM_014704:c.*2147delA	-	CEP104	UTR3	-	-	-	-	ENST00000378230.3:c.*2147delA	-	-1	-1	-1	-1	0.0006	0.0031	-	-1	-1	-	-
chr1	3753136	.	A	T	2473.20	PASS	0	36	36	1	0	47	47	1	1/1	HOM	1/1	HOM	36	99	47	99	CEP104	exonic;nonsynonymous SNV	NM_014704	exon10	c.1240T>A	p.L414I	-	-	CEP104	exonic;nonsynonymous SNV	ENST00000378230.3	exon10	c.1240T>A	p.L414I	-	-	0.3698	0.4291	0.3750	0.4350	0.3190	0.4328	0.3290	0.302716	0.487	0.3023774146	223]---[92]---[673
chr1	3755675	.	T	C	2523.20	PASS	0	31	31	1	0	43	43	1	1/1	HOM	1/1	HOM	31	93	43	99	CEP104	exonic;synonymous SNV	NM_014704	exon8	c.744A>G	p.E248E	-	-	CEP104	exonic;synonymous SNV	ENST00000378230.3	exon8	c.744A>G	p.E248E	-	-	0.8584	0.9496	0.8565	0.9561	0.8998	0.9470	0.9396	0.789537	0.9443	0.6500742942	53]---[411]---[673
chr1	3761479	.	C	T	3932.20	PASS	0	58	58	1	0	66	66	1	1/1	HOM	1/1	HOM	58	99	66	99	CEP104	exonic;synonymous SNV	NM_014704	exon6	c.558G>A	p.T186T	-	-	CEP104	exonic;synonymous SNV	ENST00000378223.3	exon6	c.558G>A	p.T186T	CEP104:ENST00000378230.3:exon6:c.558G>A:p.T186T	-	0.3832	0.4297	0.3857	0.4358	0.3630	0.4415	0.3767	0.349441	0.4928	0.3105497771	234]---[92]---[673
chr1	3773588	.	C	G	1358.20	PASS	0	17	17	1	0	29	29	1	1/1	HOM	1/1	HOM	17	51	29	87	CEP104	UTR5	-	-	-	-	NM_014704:c.-4617G>C	-	CEP104	UTR5	-	-	-	-	ENST00000378230.3:c.-4617G>C;ENST00000378223.3:c.-4617G>C	-	-1	-1	-1	-1	0.3593	0.4366	-	0.346446	0.4827	0.0156017831	3]---[9]---[673
chr1	3773718	.	A	G	391.48	PASS	0	3	3	1	0	7	7	1	1/1	HOM	1/1	HOM	3	9	7	21	CEP104	UTR5	-	-	-	-	NM_014704:c.-4747T>C	-	CEP104	UTR5	-	-	-	-	ENST00000378230.3:c.-4747T>C;ENST00000378223.3:c.-4747T>C	-	-1	-1	-1	-1	0.9012	0.9470	-	0.802117	0.9423	0.0497771174	1]---[33]---[673
chr1	3800242	.	A	G	3358.20	PASS	0	36	36	1	2	59	61	0.967213114754098	1/1	HOM	1/1	HOM	36	99	61	99	DFFB	exonic;synonymous SNV	NM_001282669	exon7	c.1026A>G	p.P342P	DFFB:NM_001320132:exon7:c.807A>G:p.P269P,DFFB:NM_001320136:exon7:c.762A>G:p.P254P,DFFB:NM_004402:exon7:c.954A>G:p.P318P	-	DFFB	exonic;synonymous SNV	ENST00000378209.3	exon7	c.954A>G	p.P318P	-	-	0.3971	0.4409	0.3871	0.4505	0.3905	0.4365	0.4129	0.355831	0.4105	0.2838038633	212]---[85]---[673
chr1	3800480	.	G	T	2485.20	PASS	0	39	39	1	0	39	39	1	1/1	HOM	1/1	HOM	39	99	39	99	DFFB	UTR3	-	-	-	-	NM_001320136:c.*175G>T;NM_004402:c.*175G>T;NM_001320132:c.*175G>T;NM_001282669:c.*175G>T	-	DFFB	UTR3	-	-	-	-	ENST00000378209.3:c.*175G>T	-	-1	-1	-1	-1	0.3900	0.4364	-	0.355631	0.4105	0.0393759287	11]---[21]---[673
chr1	3806074	.	G	A	77.71	PASS	0	3	3	1	2	0	2	0	1/1	HOM	./.	-	3	9	2	-	C1orf174	UTR3	-	-	-	-	NM_207356:c.*450C>T	-	C1orf174	UTR3	-	-	-	-	ENST00000361605.3:c.*450C>T	-	-1	-1	-1	-1	0.7181	0.7603	-	0.677716	0.7655	0.0029717682	2]---[1]---[673
chr1	3806358	.	T	C	1873.20	PASS	0	32	32	1	0	29	29	1	1/1	HOM	1/1	HOM	32	96	29	87	C1orf174	UTR3	-	-	-	-	NM_207356:c.*166A>G	-	C1orf174	UTR3	-	-	-	-	ENST00000361605.3:c.*166A>G	-	-1	-1	-1	-1	0.1327	0.2134	-	0.145168	0.2331	0.0237741456	28]---[2]---[673
chr1	3807593	.	G	C	3056.20	PASS	0	31	31	1	0	43	43	1	1/1	HOM	1/1	HOM	31	93	43	99	C1orf174	exonic;nonsynonymous SNV	NM_207356	exon3	c.158C>G	p.T53R	-	-	C1orf174	exonic;nonsynonymous SNV	ENST00000361605.3	exon3	c.158C>G	p.T53R	-	-	0.9941	0.9999	0.9944	0.9998	0.9938	1	0.9941	0.997804	0.9992	0.6864784547	4]---[460]---[673
chr1	3816854	.	G	A	2608.20	PASS	0	31	31	1	0	52	52	1	1/1	HOM	1/1	HOM	31	93	52	99	C1orf174	UTR5	-	-	-	-	NM_207356:c.-104C>T	-	C1orf174;RP13-15E13.1	upstream	-	-	-	-	dist=114	-	-1	-1	-1	-1	0.1348	0.2116	-	0.148363	0.2331	0.0312035661	40]---[1]---[673
chr1	3831103	.	G	A	9647.20	PASS	1	164	165	0.993939393939394	0	148	148	1	1/1	HOM	1/1	HOM	165	99	148	99	LINC01134	ncRNA_exonic	-	-	-	-	-	-	RP13-15E13.1	ncRNA_exonic	-	-	-	-	-	-	-1	-1	-1	-1	0.3396	0.3929	-	0.323283	0.4138	0.0059435364	0]---[4]---[673
chr1	3831232	.	A	G	3987.20	PASS	0	57	57	1	0	47	47	1	1/1	HOM	1/1	HOM	57	99	47	99	LINC01134	ncRNA_exonic	-	-	-	-	-	-	RP13-15E13.1	ncRNA_exonic	-	-	-	-	-	-	-1	-1	-1	-1	0.7834	0.9417	-	0.743011	0.9705	0.0104011887	0]---[7]---[673
chr1	3831556	.	G	A	7001.20	PASS	1	118	119	0.991596638655462	3	116	119	0.974789915966387	1/1	HOM	1/1	HOM	119	99	119	99	LINC01134	ncRNA_exonic	-	-	-	-	-	-	RP13-15E13.1	ncRNA_exonic	-	-	-	-	-	-	-1	-1	-1	-1	0.1212	0.2119	-	0.132188	0.2351	0.0000000000	0]---[0]---[673
chr1	4472154	.	TA	T	40.13	PASS	0	2	2	1	0	0	0	-	1/1	HOM	./.	-	2	6	0	-	LINC01777	ncRNA_exonic	-	-	-	-	-	-	RP5-1166F10.1	ncRNA_exonic	-	-	-	-	-	-	-1	-1	-1	-1	0.6440	0.7668	-	0.634385	0.7784	0.0118870728	0]---[8]---[673
chr1	4472448	.	C	G	1458.44	PASS	20	34	54	0.62962962962963	23	19	42	0.452380952380952	0/1	HET	0/1	HET	54	99	42	99	LINC01777	ncRNA_exonic	-	-	-	-	-	-	RP5-1166F10.1	ncRNA_exonic	-	-	-	-	-	-	-1	-1	-1	-1	0.5024	0.5470	-	0.48722	0.5356	0.0096582467	1]---[6]---[673
chr1	4483069	.	C	CGCCGTGCCCTGCTCA	91.23	PASS	0	2	2	1	6	0	6	0	1/1	HOM	0/0	HOMREF	2	8	6	18	LINC01777	ncRNA_exonic	-	-	-	-	-	-	RP5-1166F10.1	ncRNA_exonic	-	-	-	-	-	-	-1	-1	-1	-1	0.3074	0.4305	-	-1	-1	0.0037147103	3]---[1]---[673
chr1	4715401	.	C	A	265.37	PASS	0	5	5	1	3	4	7	0.571428571428571	1/1	HOM	0/1	HET	5	15	7	99	AJAP1	UTR5	-	-	-	-	NM_018836:c.-85C>A;NM_001042478:c.-85C>A	-	AJAP1	UTR5	-	-	-	-	ENST00000378190.3:c.-85C>A;ENST00000378191.4:c.-85C>A	-	-1	-1	-1	-1	0.0028	0.0047	-	0.00179712	0.005	-	-
chr1	4834606	.	T	C	2749.44	PASS	43	48	91	0.527472527472527	61	62	123	0.504065040650406	0/1	HET	0/1	HET	91	99	123	99	AJAP1	UTR3	-	-	-	-	NM_018836:c.*47T>C;NM_001042478:c.*47T>C	-	AJAP1	UTR3	-	-	-	-	ENST00000378190.3:c.*47T>C;ENST00000378191.4:c.*47T>C	-	0.2282	0.2933	0.2264	0.3009	0.2202	0.2836	0.2640	0.158746	0.2674	0.2087667162	181]---[50]---[673
chr1	4843529	.	GTGTATATATA	GTATATA	527.40	PASS	7	9	16	0.5625	12	0	12	0	0/1	HET	./.	-	16	99	22	99	AJAP1	UTR3	-	-	-	-	NM_018836:c.*985_*988delTGTA	-	AJAP1	UTR3	-	-	-	-	ENST00000378191.4:c.*985_*988delTGTA	-	-1	-1	-1	-1	0.0805	0.1602	-	-1	-1	-	-
chr1	4843529	.	GTGTATATATA	G	527.40	PASS	7	0	7	0	12	10	22	0.454545454545455	./.	-	0/0	HOMREF	16	99	22	99	AJAP1	UTR3	-	-	-	-	NM_018836:c.*985_*994delTGTATATATA	-	AJAP1	UTR3	-	-	-	-	ENST00000378191.4:c.*985_*994delTGTATATATA	-	-1	-1	-1	-1	0.2601	0.4062	-	-1	-1	-	-
chr1	4843573	.	T	G	43.44	PASS	2	0	2	0	4	2	6	0.333333333333333	0/0	HOMREF	0/1	HET	2	6	6	72	AJAP1	UTR3	-	-	-	-	NM_018836:c.*1028T>G	-	AJAP1	UTR3	-	-	-	-	ENST00000378191.4:c.*1028T>G	-	-1	-1	-1	-1	0.0005	0.0039	-	-1	-1	-	-
chr1	4843660	.	AT	A	63.15	HARD_TO_VALIDATE	77	0	77	0	61	14	75	0.186666666666667	0/0	HOMREF	0/1	HET	82	99	82	99	AJAP1	UTR3	-	-	-	-	NM_018836:c.*1116delT	-	AJAP1	UTR3	-	-	-	-	ENST00000378191.4:c.*1116delT	-	-1	-1	-1	-1	0.0038	0.0102	-	-1	-1	-	-
chr1	6158562	.	A	G	641.40	PASS	1	6	7	0.857142857142857	0	14	14	1	0/1	HET	1/1	HOM	7	16	14	42	KCNAB2	exonic;synonymous SNV	NM_001199863	exon14	c.831A>G	p.S277S	KCNAB2:NM_172130:exon15:c.990A>G:p.S330S,KCNAB2:NM_001199860:exon16:c.1032A>G:p.S344S,KCNAB2:NM_001199861:exon16:c.1032A>G:p.S344S,KCNAB2:NM_001199862:exon16:c.1176A>G:p.S392S,KCNAB2:NM_003636:exon16:c.1032A>G:p.S344S	-	KCNAB2	exonic;synonymous SNV	ENST00000458166.2	exon14	c.831A>G	p.S277S	KCNAB2:ENST00000352527.1:exon15:c.990A>G:p.S330S,KCNAB2:ENST00000378092.1:exon15:c.990A>G:p.S330S,KCNAB2:ENST00000164247.1:exon16:c.1032A>G:p.S344S,KCNAB2:ENST00000341524.1:exon16:c.1032A>G:p.S344S,KCNAB2:ENST00000378083.3:exon16:c.1176A>G:p.S392S,KCNAB2:ENST00000378097.1:exon16:c.1032A>G:p.S344S	-	0.5750	0.6817	0.5745	0.6743	0.6086	0.6488	0.6146	0.54393	0.6415	0.3580980684	234]---[124]---[673
chr1	6159032	.	A	G	3819.20	PASS	0	47	47	1	0	57	57	1	1/1	HOM	1/1	HOM	47	99	57	99	KCNAB2	UTR3	-	-	-	-	NM_001199861:c.*398A>G;NM_003636:c.*398A>G;NM_172130:c.*398A>G;NM_001199860:c.*398A>G;NM_001199862:c.*398A>G;NM_001199863:c.*398A>G	-	KCNAB2	UTR3	-	-	-	-	ENST00000378097.1:c.*398A>G;ENST00000352527.1:c.*398A>G;ENST00000341524.1:c.*398A>G;ENST00000164247.1:c.*398A>G;ENST00000378083.3:c.*398A>G	-	-1	-1	-1	-1	0.7246	0.7451	-	0.683307	0.753	0.0237741456	0]---[16]---[673
chr1	6162054	.	T	C	2490.20	PASS	0	36	36	1	0	26	26	1	1/1	HOM	1/1	HOM	36	99	26	78	CHD5	UTR3	-	-	-	-	NM_015557:c.*3480A>G	-	CHD5	UTR3	-	-	-	-	ENST00000262450.3:c.*3480A>G;ENST00000378021.1:c.*3374A>G	-	0.6180	0.8367	0.6829	0.8454	0.7439	0.8682	-	0.704473	0.8641	0.4153046062	213]---[173]---[673
chr1	6162407	.	A	G	13592.20	PASS	1	212	213	0.995305164319249	1	195	196	0.994897959183674	1/1	HOM	1/1	HOM	213	99	196	99	CHD5	UTR3	-	-	-	-	NM_015557:c.*3127T>C	-	CHD5	UTR3	-	-	-	-	ENST00000262450.3:c.*3127T>C;ENST00000378021.1:c.*3021T>C	-	-1	-1	-1	-1	0.3229	0.8049	-	0.401757	0.7847	0.0014858841	0]---[1]---[673
chr1	6162583	.	G	A	1452.20	PASS	0	10	10	1	0	29	29	1	1/1	HOM	1/1	HOM	10	30	29	87	CHD5	UTR3	-	-	-	-	NM_015557:c.*2951C>T	-	CHD5	UTR3	-	-	-	-	ENST00000262450.3:c.*2951C>T;ENST00000378021.1:c.*2845C>T	-	-1	-1	-1	-1	0.6951	0.7730	-	0.678514	0.7761	0.0133729569	0]---[9]---[673
chr1	6163785	.	C	T	1874.44	PASS	36	35	71	0.492957746478873	31	47	78	0.602564102564103	0/1	HET	0/1	HET	71	99	78	99	CHD5	UTR3	-	-	-	-	NM_015557:c.*1749G>A	-	CHD5	UTR3	-	-	-	-	ENST00000262450.3:c.*1749G>A;ENST00000378021.1:c.*1643G>A	-	-1	-1	-1	-1	0.0141	0.0214	-	0.00459265	0.0119	-	-
chr1	6163925	.	C	T	6465.20	PASS	0	101	101	1	0	114	114	1	1/1	HOM	1/1	HOM	101	99	114	99	CHD5	UTR3	-	-	-	-	NM_015557:c.*1609G>A	-	CHD5	UTR3	-	-	-	-	ENST00000262450.3:c.*1609G>A;ENST00000378021.1:c.*1503G>A	-	-1	-1	-1	-1	0.7333	0.7514	-	0.701478	0.751	0.0148588410	2]---[9]---[673
chr1	6164408	.	G	A	468.27	PASS	0	10	10	1	0	5	5	1	1/1	HOM	1/1	HOM	10	30	5	15	CHD5	UTR3	-	-	-	-	NM_015557:c.*1126C>T	-	CHD5	UTR3	-	-	-	-	ENST00000262450.3:c.*1126C>T;ENST00000378021.1:c.*1020C>T	-	-1	-1	-1	-1	0.1403	0.1957	-	0.156749	0.2311	0.0074294205	2]---[4]---[673
chr1	6164498	.	GC	G	11.80	HARD_TO_VALIDATE	5	2	7	0.285714285714286	4	0	4	0	0/1	HET	0/0	HOMREF	7	50	4	12	CHD5	UTR3	-	-	-	-	NM_015557:c.*1035delG	-	CHD5	UTR3	-	-	-	-	ENST00000262450.3:c.*1035delG;ENST00000378021.1:c.*929delG	-	-1	-1	-1	-1	-1	-1	-	-1	-1	-	-
chr1	6164679	.	C	G	1130.53	PASS	0	29	29	1	3	14	17	0.823529411764706	1/1	HOM	1/1	HOM	29	85	17	8	CHD5	UTR3	-	-	-	-	NM_015557:c.*855G>C	-	CHD5	UTR3	-	-	-	-	ENST00000262450.3:c.*855G>C;ENST00000378021.1:c.*749G>C	-	-1	-1	-1	-1	0.4647	0.7982	-	0.680911	0.995	0.0014858841	0]---[1]---[673
chr1	6164912	.	G	C	1876.44	PASS	43	40	83	0.481927710843373	36	38	74	0.513513513513513	0/1	HET	0/1	HET	83	99	74	99	CHD5	UTR3	-	-	-	-	NM_015557:c.*622C>G	-	CHD5	UTR3	-	-	-	-	ENST00000262450.3:c.*622C>G;ENST00000378021.1:c.*516C>G	-	-1	-1	-1	-1	0.1145	0.1963	-	0.154752	0.2025	0.0052005944	1]---[3]---[673
chr1	6184092	.	A	G	1880.20	PASS	0	22	22	1	0	30	30	1	1/1	HOM	1/1	HOM	22	66	30	90	CHD5	exonic;nonsynonymous SNV	NM_015557	exon31	c.4615T>C	p.S1539P	-	-	CHD5	exonic;nonsynonymous SNV	ENST00000262450.3	exon31	c.4615T>C	p.S1539P	CHD5:ENST00000378021.1:exon31:c.1186T>C:p.S396P	-	0.6570	0.9969	0.6509	0.9964	0.6270	0.9975	0.5880	0.727636	0.994	0.4160475483	210]---[175]---[673
chr1	6196869	.	A	G	4693.20	PASS	0	70	70	1	0	72	72	1	1/1	HOM	1/1	HOM	70	99	72	99	CHD5	exonic;synonymous SNV	NM_015557	exon16	c.2493T>C	p.I831I	-	-	CHD5	exonic;synonymous SNV	ENST00000262450.3	exon16	c.2493T>C	p.I831I	-	-	0.4835	0.7965	0.4860	0.7918	0.4371	0.7983	0.3900	0.517772	0.7996	0.2875185736	203]---[92]---[673
chr1	6209363	.	T	C	6118.20	PASS	1	92	93	0.989247311827957	1	104	105	0.990476190476191	1/1	HOM	1/1	HOM	93	99	105	99	CHD5	exonic;synonymous SNV	NM_015557	exon8	c.1104A>G	p.V368V	-	-	CHD5	exonic;synonymous SNV	ENST00000262450.3	exon8	c.1104A>G	p.V368V	-	-	0.4012	0.6691	0.3790	0.6667	0.4378	0.6740	0.4100	0.523762	0.7216	0.2429420505	145]---[91]---[673
chr1	6211183	.	G	A	11797.20	PASS	0	191	191	1	1	206	207	0.995169082125604	1/1	HOM	1/1	HOM	191	99	207	99	CHD5	exonic;synonymous SNV	NM_015557	exon7	c.903C>T	p.F301F	-	-	CHD5	exonic;synonymous SNV	ENST00000262450.3	exon7	c.903C>T	p.F301F	-	-	0.3806	0.6627	0.3673	0.6582	0.4260	0.6693	0.3940	0.50619	0.6906	0.1998514116	173]---[48]---[673
chr1	6215736	.	C	G	2904.44	PASS	82	58	140	0.414285714285714	69	69	138	0.5	0/1	HET	0/1	HET	140	99	138	99	CHD5	exonic;synonymous SNV	NM_015557	exon4	c.429G>C	p.L143L	-	-	CHD5	exonic;synonymous SNV	ENST00000262450.3	exon4	c.429G>C	p.L143L	-	-	0.0956	0.3194	0.0868	0.3270	0.1342	0.3163	0.1565	0.149161	0.3714	0.0497771174	55]---[6]---[673
chr1	6269340	.	A	G	3860.44	PASS	107	62	169	0.366863905325444	89	92	181	0.50828729281768	0/1	HET	0/1	HET	169	99	181	99	RNF207	exonic;synonymous SNV	NM_207396	exon6	c.564A>G	p.A188A	-	-	RNF207	exonic;synonymous SNV	ENST00000377939.4	exon6	c.564A>G	p.A188A	-	-	0.1185	0.3096	0.0806	0.2847	0.1192	0.2846	0.1017	0.14397	0.3011	0.0564635958	72]---[2]---[673
chr1	6273206	.	C	T	2955.44	PASS	67	54	121	0.446280991735537	56	67	123	0.544715447154472	0/1	HET	0/1	HET	121	99	123	99	RNF207	exonic;nonsynonymous SNV	NM_207396	exon16	c.1615C>T	p.R539C	-	-	RNF207	exonic;nonsynonymous SNV	ENST00000377939.4	exon16	c.1615C>T	p.R539C	-	-	0.0154	0.0213	0.0144	0.0216	0.0106	0.0167	0.0150	0.00938498	0.0258	0.0200594354	27]---[0]---[673
chr1	6278414	.	A	G	10481.20	PASS	0	170	170	1	0	151	151	1	1/1	HOM	1/1	HOM	170	99	151	99	RNF207	exonic;nonsynonymous SNV	NM_207396	exon17	c.1718A>G	p.N573S	-	-	RNF207	exonic;nonsynonymous SNV	ENST00000377939.4	exon17	c.1718A>G	p.N573S	-	-	0.3617	0.7059	0.3492	0.7186	0.4203	0.7177	0.4512	0.437101	0.7405	0.2511144131	212]---[63]---[673
chr1	6279370	.	G	C	1913.44	PASS	64	35	99	0.353535353535354	60	44	104	0.423076923076923	0/1	HET	0/1	HET	99	99	104	99	RNF207	exonic;nonsynonymous SNV	NM_207396	exon18	c.1808G>C	p.G603A	-	-	RNF207	exonic;nonsynonymous SNV	ENST00000377939.4	exon18	c.1808G>C	p.G603A	-	-	0.2355	0.2919	0.2352	0.2957	0.1895	0.2559	0.1994	0.172524	0.2791	0.1760772660	173]---[32]---[673
chr1	6279778	.	G	T	23.19	PASS	0	0	0	-	0	2	2	1	./.	-	1/1	HOM	0	-	2	6	RNF207	UTR3	-	-	-	-	NM_207396:c.*311G>T	-	RNF207	UTR3	-	-	-	-	ENST00000377948.2:c.*933G>T;ENST00000377939.4:c.*311G>T	-	-1	-1	-1	-1	0.1673	0.4455	-	0.198682	0.4818	-	-
chr1	6281667	.	A	C	2944.44	PASS	56	52	108	0.481481481481481	44	52	96	0.541666666666667	0/1	HET	0/1	HET	108	99	96	99	ICMT	UTR3	-	-	-	-	NM_012405:c.*3473T>G	-	ICMT	UTR3	-	-	-	-	ENST00000343813.5:c.*3473T>G	-	-1	-1	-1	-1	0.1699	0.4580	-	0.201478	0.4909	-	-
chr1	6281854	.	G	A	1196.44	PASS	15	19	34	0.558823529411765	17	20	37	0.540540540540541	0/1	HET	0/1	HET	34	99	37	99	ICMT	UTR3	-	-	-	-	NM_012405:c.*3286C>T	-	ICMT	UTR3	-	-	-	-	ENST00000343813.5:c.*3286C>T	-	-1	-1	-1	-1	0.0740	0.2013	-	0.0920527	0.2307	-	-
chr1	6284680	.	C	T	2417.44	PASS	48	44	92	0.478260869565217	50	48	98	0.489795918367347	0/1	HET	0/1	HET	94	99	98	99	ICMT	UTR3	-	-	-	-	NM_012405:c.*460G>A	-	ICMT	UTR3	-	-	-	-	ENST00000343813.5:c.*460G>A	-	-1	-1	-1	-1	0.1490	0.3649	-	0.17492	0.4002	0.0000000000	0]---[0]---[673
chr1	6453520	.	C	CG	363.30	PASS	0	5	5	1	0	5	5	1	1/1	HOM	1/1	HOM	5	15	5	15	ACOT7	UTR5	-	-	-	-	NM_007274:c.-62_-61insC	-	ACOT7	UTR5	-	-	-	-	ENST00000361521.4:c.-62_-61insC	-	-1	-1	-1	-1	1	1	-	1	1	0.3922734027	0]---[264]---[673
chr1	6521756	.	G	T	17.52	PASS	0	2	2	1	4	0	4	0	1/1	HOM	0/0	HOMREF	2	6	4	12	TNFRSF25	exonic;nonsynonymous SNV	NM_148970	exon5	c.443C>A	p.P148Q	TNFRSF25:NM_148966:exon9:c.881C>A:p.P294Q,TNFRSF25:NM_148967:exon9:c.857C>A:p.P286Q,TNFRSF25:NM_003790:exon10:c.992C>A:p.P331Q,TNFRSF25:NM_148965:exon10:c.1019C>A:p.P340Q	-	TNFRSF25	exonic;nonsynonymous SNV	ENST00000351748.3	exon5	c.443C>A	p.P148Q	TNFRSF25:ENST00000348333.3:exon9:c.857C>A:p.P286Q,TNFRSF25:ENST00000351959.5:exon9:c.881C>A:p.P294Q,TNFRSF25:ENST00000356876.3:exon10:c.992C>A:p.P331Q,TNFRSF25:ENST00000377782.3:exon10:c.1019C>A:p.P340Q	-	-1	-1	-1	-1	-1	-1	-	-1	-1	-	-
chr1	6526857	.	TAA	T	66.67	PASS	0	3	3	1	1	0	1	0	1/1	HOM	./.	-	3	9	1	-	PLEKHG5	UTR3	-	-	-	-	NM_001265592:c.*765_*764delTT;NM_001265593:c.*765_*764delTT;NM_001042664:c.*765_*764delTT;NM_001265594:c.*793_*792delTT;NM_001042663:c.*765_*764delTT;NM_020631:c.*765_*764delTT;NM_001042665:c.*765_*764delTT;NM_198681:c.*765_*764delTT	-	PLEKHG5	UTR3	-	-	-	-	ENST00000400913.1:c.*765_*764delTT;ENST00000340850.5:c.*765_*764delTT;ENST00000377748.1:c.*765_*764delTT	-	-1	-1	-1	-1	0.0003	0.0031	-	-1	-1	-	-
chr1	6579607	.	C	T	3014.20	PASS	0	42	42	1	0	51	51	1	1/1	HOM	1/1	HOM	42	99	51	99	PLEKHG5	UTR5	-	-	-	-	NM_198681:c.-36G>A	-	PLEKHG5	UTR5	-	-	-	-	ENST00000377748.1:c.-36G>A;ENST00000377740.3:c.-36G>A;ENST00000377737.2:c.-41976G>A	-	0.8523	0.9344	0.8596	0.9260	0.7825	0.9175	0.7744	0.746006	0.8797	0.8878157504	155]---[520]---[673
chr1	6579843	.	C	T	6378.20	PASS	2	109	111	0.981981981981982	0	88	88	1	1/1	HOM	1/1	HOM	111	99	88	99	PLEKHG5	UTR5	-	-	-	-	NM_198681:c.-272G>A	-	PLEKHG5	UTR5	-	-	-	-	ENST00000377748.1:c.-272G>A;ENST00000377740.3:c.-272G>A;ENST00000377737.2:c.-42212G>A	-	-1	-1	-1	-1	0.7728	0.9104	-	0.735423	0.8598	0.2748885587	40]---[165]---[673
chr1	6585539	.	C	T	2567.20	PASS	0	37	37	1	1	44	45	0.977777777777778	1/1	HOM	1/1	HOM	37	99	45	93	NOL9	UTR3	-	-	-	-	NM_024654:c.*375G>A	-	NOL9	UTR3	-	-	-	-	ENST00000377705.5:c.*375G>A	-	-1	-1	-1	-1	0.7746	0.9104	-	0.732827	0.8579	0.0304606241	1]---[20]---[673
chr1	6585804	.	C	T	1980.20	PASS	0	29	29	1	0	32	32	1	1/1	HOM	1/1	HOM	29	87	32	96	NOL9	UTR3	-	-	-	-	NM_024654:c.*110G>A	-	NOL9	UTR3	-	-	-	-	ENST00000377705.5:c.*110G>A	-	-1	-1	-1	-1	0.7839	0.9104	-	0.741613	0.8602	0.3001485884	42]---[181]---[673
chr1	6614391	.	A	C	225.26	PASS	0	0	0	-	0	5	5	1	./.	-	1/1	HOM	0	-	5	18	NOL9	exonic;nonsynonymous SNV	NM_024654	exon1	c.172T>G	p.S58A	-	-	NOL9	exonic;nonsynonymous SNV	ENST00000377705.5	exon1	c.172T>G	p.S58A	-	-	0.9785	1	0.9888	0.9981	0.9621	0.9988	0.9613	0.95627	0.9969	0.6686478455	4]---[448]---[673
chr1	6614415	.	A	G	492.17	PASS	0	1	1	1	0	13	13	1	1/1	HOM	1/1	HOM	1	3	13	39	NOL9	exonic;nonsynonymous SNV	NM_024654	exon1	c.148T>C	p.W50R	-	-	NOL9	exonic;nonsynonymous SNV	ENST00000377705.5	exon1	c.148T>C	p.W50R	-	-	0.9912	1	0.9953	1	0.9796	1	0.9730	0.979832	1	0.6567607727	0]---[442]---[673
chr1	6614535	.	G	A	4487.20	PASS	2	67	69	0.971014492753623	0	91	91	1	1/1	HOM	1/1	HOM	69	99	91	99	NOL9	exonic;nonsynonymous SNV	NM_024654	exon1	c.28C>T	p.R10W	-	-	NOL9	exonic;nonsynonymous SNV	ENST00000377705.5	exon1	c.28C>T	p.R10W	-	-	0.8446	0.9255	0.8459	0.9168	0.7655	0.9095	0.7868	0.722244	0.8608	0.5861812779	105]---[342]---[673
chr1	6635231	.	A	G	1387.20	PASS	0	21	21	1	0	15	15	1	1/1	HOM	1/1	HOM	21	63	15	45	TAS1R1	exonic;nonsynonymous SNV	NM_138697	exon3	c.1039A>G	p.K347E	-	-	TAS1R1	exonic;nonsynonymous SNV	ENST00000328191.4	exon3	c.1039A>G	p.K347E	TAS1R1:ENST00000333172.6:exon3:c.1039A>G:p.K347E	-	0.9769	1	0.9811	1	0.9312	1	0.9197	0.923323	1	0.6872213967	3]---[461]---[673
chr1	6641348	.	G	A	2053.44	PASS	35	28	63	0.444444444444444	20	34	54	0.62962962962963	0/1	HET	0/1	HET	63	99	54	99	ZBTB48	exonic;nonsynonymous SNV	NM_001278647	exon2	c.679G>A	p.G227S	ZBTB48:NM_001278648:exon2:c.679G>A:p.G227S,ZBTB48:NM_005341:exon2:c.679G>A:p.G227S	-	ZBTB48	exonic;nonsynonymous SNV	ENST00000377674.4	exon2	c.679G>A	p.G227S	-	-	0.0092	0.0294	0.0081	0.0261	0.0096	0.0287	0.0059	0.00379393	0.0129	-	-
chr1	6651450	.	CA	C	3018.40	PASS	67	54	121	0.446280991735537	68	80	148	0.540540540540541	0/1	HET	0/1	HET	121	99	148	99	KLHL21	UTR3	-	-	-	-	NM_014851:c.*1974delT;NM_001324309:c.*2717delT	-	KLHL21	UTR3	-	-	-	-	ENST00000377658.4:c.*1974delT;ENST00000377663.3:c.*3974delT	-	-1	-1	-1	-1	0.3155	0.3563	-	0.283347	0.3748	0.0074294205	0]---[5]---[673
chr1	6652718	.	G	A	2872.44	PASS	74	51	125	0.408	67	65	132	0.492424242424242	0/1	HET	0/1	HET	125	99	132	99	KLHL21	UTR3	-	-	-	-	NM_014851:c.*707C>T;NM_001324309:c.*1450C>T	-	KLHL21	UTR3	-	-	-	-	ENST00000377658.4:c.*707C>T;ENST00000377663.3:c.*2707C>T	-	-1	-1	-1	-1	0.3031	0.3564	-	0.269369	0.3738	0.0170876672	3]---[10]---[673
chr1	6652745	.	G	A	1683.44	PASS	44	29	73	0.397260273972603	41	38	79	0.481012658227848	0/1	HET	0/1	HET	73	99	79	99	KLHL21	UTR3	-	-	-	-	NM_014851:c.*680C>T;NM_001324309:c.*1423C>T	-	KLHL21	UTR3	-	-	-	-	ENST00000377658.4:c.*680C>T;ENST00000377663.3:c.*2680C>T	-	-1	-1	-1	-1	0.3174	0.3582	-	0.287939	0.3748	0.0118870728	2]---[7]---[673
chr1	6659505	.	G	A	2764.44	PASS	75	52	127	0.409448818897638	53	62	115	0.539130434782609	0/1	HET	0/1	HET	127	99	115	99	KLHL21	exonic;synonymous SNV	NM_001324309	exon2	c.1029C>T	p.S343S	KLHL21:NM_014851:exon2:c.1029C>T:p.S343S	-	KLHL21	exonic;synonymous SNV	ENST00000377658.4	exon2	c.1029C>T	p.S343S	KLHL21:ENST00000377663.3:exon2:c.1029C>T:p.S343S	-	0.3456	0.4686	0.3364	0.4504	0.3110	0.4064	0.3148	0.347444	0.4785	0.1292719168	108]---[33]---[673
chr1	6673780	.	C	G	2136.44	PASS	57	37	94	0.393617021276596	37	44	81	0.54320987654321	0/1	HET	0/1	HET	94	99	81	99	PHF13	UTR5	-	-	-	-	NM_153812:c.-347C>G	-	PHF13	UTR5	-	-	-	-	ENST00000377648.4:c.-347C>G	-	-1	-1	-1	-1	0.2742	0.3412	-	0.239617	0.3539	0.0230312036	9]---[11]---[673
chr1	6681744	.	C	T	1963.20	PASS	0	31	31	1	0	25	25	1	1/1	HOM	1/1	HOM	31	93	25	75	PHF13	UTR3	-	-	-	-	NM_153812:c.*47C>T	-	PHF13	UTR3	-	-	-	-	ENST00000377648.4:c.*47C>T	-	0.6858	0.7643	0.6702	0.7664	0.6848	0.7483	0.7130	0.694688	0.8067	0.2689450223	102]---[130]---[673
chr1	6683240	.	G	A	1100.44	PASS	21	15	36	0.416666666666667	25	23	48	0.479166666666667	0/1	HET	0/1	HET	36	99	48	99	PHF13	UTR3	-	-	-	-	NM_153812:c.*1543G>A	-	PHF13	UTR3	-	-	-	-	ENST00000377648.4:c.*1543G>A	-	-1	-1	-1	-1	0.3370	0.4166	-	0.370208	0.5072	0.0014858841	0]---[1]---[673
chr1	6683565	.	GA	G	2308.16	PASS	3	40	43	0.930232558139535	0	56	56	1	1/1	HOM	1/1	HOM	43	45	56	99	PHF13	UTR3	-	-	-	-	NM_153812:c.*1869delA	-	PHF13	UTR3	-	-	-	-	ENST00000377648.4:c.*1869delA	-	-1	-1	-1	-1	0.7089	0.81	-	0.695687	0.8057	0.0000000000	0]---[0]---[673
chr1	6694207	.	A	G	668.44	PASS	11	9	20	0.45	9	11	20	0.55	0/1	HET	0/1	HET	20	99	20	99	THAP3	UTR3	-	-	-	-	NM_138350:c.*59A>G	-	THAP3	UTR3	-	-	-	-	ENST00000377627.3:c.*59A>G	-	-1	-1	-1	-1	0.3335	0.4159	0.3449	0.36861	0.4898	0.1337295691	106]---[37]---[673
chr1	6704635	.	A	G	3845.20	PASS	0	59	59	1	1	67	68	0.985294117647059	1/1	HOM	1/1	HOM	59	99	68	99	DNAJC11	exonic;synonymous SNV	NM_018198	exon10	c.1080T>C	p.G360G	-	-	DNAJC11	exonic;synonymous SNV	ENST00000377573.5	exon9	c.810T>C	p.G270G	DNAJC11:ENST00000294401.7:exon10:c.1080T>C:p.G360G,DNAJC11:ENST00000377577.5:exon10:c.1080T>C:p.G360G,DNAJC11:ENST00000542246.1:exon10:c.966T>C:p.G322G	-	0.8836	0.9655	0.8861	0.9650	0.8748	0.9499	0.9000	0.833067	0.9625	0.6352154532	67]---[394]---[673
chr1	6727802	.	TTC	T	45.15	HARD_TO_VALIDATE	119	0	119	0	82	10	92	0.108695652173913	0/0	HOMREF	0/1	HET	119	86	92	84	DNAJC11	exonic;frameshift deletion	NM_018198	exon4	c.343_344del	p.E115fs	-	-	DNAJC11	exonic;frameshift deletion	ENST00000349363.6	exon3	c.229_230del	p.E77fs	DNAJC11:ENST00000377573.5:exon3:c.73_74del:p.E25fs,DNAJC11:ENST00000294401.7:exon4:c.343_344del:p.E115fs,DNAJC11:ENST00000377577.5:exon4:c.343_344del:p.E115fs,DNAJC11:ENST00000542246.1:exon4:c.229_230del:p.E77fs	-	0.0471	0.0997	0.0012	0.0020	0.0001	0.0006	-	-1	-1	0.0029717682	4]---[0]---[673
chr1	7723957	.	G	A	652.44	PASS	8	13	21	0.619047619047619	16	10	26	0.384615384615385	0/1	HET	0/1	HET	21	99	26	99	CAMTA1	exonic;synonymous SNV	NM_001349608	exon8	c.1260G>A	p.S420S	CAMTA1:NM_001349612:exon8:c.1260G>A:p.S420S,CAMTA1:NM_001349609:exon9:c.1350G>A:p.S450S,CAMTA1:NM_001349610:exon9:c.1350G>A:p.S450S,CAMTA1:NM_015215:exon9:c.1350G>A:p.S450S	-	CAMTA1	exonic;synonymous SNV	ENST00000303635.7	exon9	c.1350G>A	p.S450S	CAMTA1:ENST00000439411.2:exon9:c.1350G>A:p.S450S	-	0.4450	0.5023	0.4477	0.5112	0.4396	0.4964	0.4300	0.40016	0.4539	0.3922734027	334]---[97]---[673
chr1	7827903	.	C	CA	2853.16	PASS	4	14	18	0.777777777777778	4	13	17	0.764705882352941	./.	-	./.	-	43	99	52	99	CAMTA1	UTR3	-	-	-	-	NM_015215:c.*1352_*1353insA;NM_001349612:c.*1352_*1353insA;NM_001349610:c.*1352_*1353insA;NM_001349609:c.*1321_*1322insA;NM_001349608:c.*1352_*1353insA;NM_001349614:c.*1321_*1322insA;NM_001349621:c.*1321_*1322insA;NM_001349620:c.*1352_*1353insA;NM_001349623:c.*1321_*1322insA;NM_001349625:c.*1352_*1353insA;NM_001349617:c.*1352_*1353insA;NM_001349613:c.*1321_*1322insA;NM_001349618:c.*1352_*1353insA…	-	CAMTA1	UTR3	-	-	-	-	ENST00000303635.7:c.*1352_*1353insA	-	-1	-1	-1	-1	0.0809	0.2046	-	-1	-1	-	-
chr1	7827903	.	C	CAA	2853.16	PASS	4	17	21	0.80952380952381	4	21	25	0.84	0/1	HET	0/1	HET	43	99	52	99	CAMTA1	UTR3	-	-	-	-	NM_015215:c.*1352_*1353insAA;NM_001349612:c.*1352_*1353insAA;NM_001349610:c.*1352_*1353insAA;NM_001349609:c.*1321_*1322insAA;NM_001349608:c.*1352_*1353insAA;NM_001349614:c.*1321_*1322insAA;NM_001349621:c.*1321_*1322insAA;NM_001349620:c.*1352_*1353insAA;NM_001349623:c.*1321_*1322insAA;NM_001349625:c.*1352_*1353insAA;NM_001349617:c.*1352_*1353insAA;NM_001349613:c.*1321_*1322insAA;NM_001349618:c.*13…	-	CAMTA1	UTR3	-	-	-	-	ENST00000303635.7:c.*1352_*1353insAA	-	-1	-1	-1	-1	0.7628	0.9394	-	0.497604	0.5496	-	-
chr1	7827963	.	T	TA	1142.32	PASS	3	21	24	0.875	7	25	32	0.78125	0/1	HET	0/1	HET	24	5	36	70	CAMTA1	UTR3	-	-	-	-	NM_015215:c.*1412_*1413insA;NM_001349612:c.*1412_*1413insA;NM_001349610:c.*1412_*1413insA;NM_001349609:c.*1381_*1382insA;NM_001349608:c.*1412_*1413insA;NM_001349614:c.*1381_*1382insA;NM_001349621:c.*1381_*1382insA;NM_001349620:c.*1412_*1413insA;NM_001349623:c.*1381_*1382insA;NM_001349625:c.*1412_*1413insA;NM_001349617:c.*1412_*1413insA;NM_001349613:c.*1381_*1382insA;NM_001349618:c.*1412_*1413insA…	-	CAMTA1	UTR3	-	-	-	-	ENST00000303635.7:c.*1412_*1413insA	-	-1	-1	-1	-1	0.2233	0.3924	-	0.291733	0.4067	-	-
chr1	7828173	.	TAAAAAA	T	2381.16	PASS	0	7	7	1	0	7	7	1	./.	-	./.	-	26	75	39	56	CAMTA1	UTR3	-	-	-	-	NM_015215:c.*1623_*1628delAAAAAA;NM_001349612:c.*1623_*1628delAAAAAA;NM_001349610:c.*1623_*1628delAAAAAA;NM_001349609:c.*1592_*1597delAAAAAA;NM_001349608:c.*1623_*1628delAAAAAA;NM_001349614:c.*1592_*1597delAAAAAA;NM_001349621:c.*1592_*1597delAAAAAA;NM_001349620:c.*1623_*1628delAAAAAA;NM_001349623:c.*1592_*1597delAAAAAA;NM_001349625:c.*1623_*1628delAAAAAA;NM_001349617:c.*1623_*1628delAAAAAA;NM_001…	-	CAMTA1	UTR3	-	-	-	-	ENST00000303635.7:c.*1623_*1628delAAAAAA	-	-1	-1	-1	-1	-1	-1	-	-1	-1	-	-
chr1	7828173	.	TAAAAAA	TA	2381.16	PASS	0	17	17	1	0	25	25	1	0/1	HET	0/1	HET	26	75	39	56	CAMTA1	UTR3	-	-	-	-	NM_015215:c.*1624_*1628delAAAAA;NM_001349612:c.*1624_*1628delAAAAA;NM_001349610:c.*1624_*1628delAAAAA;NM_001349609:c.*1593_*1597delAAAAA;NM_001349608:c.*1624_*1628delAAAAA;NM_001349614:c.*1593_*1597delAAAAA;NM_001349621:c.*1593_*1597delAAAAA;NM_001349620:c.*1624_*1628delAAAAA;NM_001349623:c.*1593_*1597delAAAAA;NM_001349625:c.*1624_*1628delAAAAA;NM_001349617:c.*1624_*1628delAAAAA;NM_001349613:c.*1…	-	CAMTA1	UTR3	-	-	-	-	ENST00000303635.7:c.*1624_*1628delAAAAA	-	-1	-1	-1	-1	-1	-1	-	-1	-1	-	-
chr1	7828278	.	CA	C	1198.16	PASS	1	22	23	0.956521739130435	0	29	29	1	1/1	HOM	1/1	HOM	23	42	29	87	CAMTA1	UTR3	-	-	-	-	NM_015215:c.*1728delA;NM_001349612:c.*1728delA;NM_001349610:c.*1728delA;NM_001349609:c.*1697delA;NM_001349608:c.*1728delA;NM_001349614:c.*1697delA;NM_001349621:c.*1697delA;NM_001349620:c.*1728delA;NM_001349623:c.*1697delA;NM_001349625:c.*1728delA;NM_001349617:c.*1728delA;NM_001349613:c.*1697delA;NM_001349618:c.*1728delA;NM_001349624:c.*1697delA;NM_001349626:c.*1728delA;NM_001349615:c.*1697delA;NM…	-	CAMTA1	UTR3	-	-	-	-	ENST00000303635.7:c.*1728delA	-	-1	-1	-1	-1	0.7715	0.945	-	0.844848	0.9468	0.0029717682	0]---[2]---[673
chr1	7829226	.	A	G	2681.20	PASS	0	42	42	1	0	35	35	1	1/1	HOM	1/1	HOM	42	99	35	99	CAMTA1	UTR3	-	-	-	-	NM_015215:c.*2675A>G;NM_001349612:c.*2675A>G;NM_001349610:c.*2675A>G;NM_001349609:c.*2644A>G;NM_001349608:c.*2675A>G;NM_001349614:c.*2644A>G;NM_001349621:c.*2644A>G;NM_001349620:c.*2675A>G;NM_001349623:c.*2644A>G;NM_001349625:c.*2675A>G;NM_001349617:c.*2675A>G;NM_001349613:c.*2644A>G;NM_001349618:c.*2675A>G;NM_001349624:c.*2644A>G;NM_001349626:c.*2675A>G;NM_001349615:c.*2644A>G;NM_001349619:c.*26…	-	CAMTA1	UTR3	-	-	-	-	ENST00000303635.7:c.*2675A>G	-	-1	-1	-1	-1	0.9996	1	-	1	1	0.0074294205	0]---[5]---[673
chr1	7840926	.	G	C	5742.20	PASS	0	64	64	1	0	81	81	1	1/1	HOM	1/1	HOM	64	99	81	99	VAMP3	UTR3	-	-	-	-	NM_004781:c.*1221G>C	-	VAMP3	UTR3	-	-	-	-	ENST00000054666.6:c.*1221G>C	-	-1	-1	-1	-1	0.8041	0.9506	-	0.83726	0.9653	0.0059435364	0]---[4]---[673
chr1	7870048	.	T	C	8021.20	PASS	0	131	131	1	0	139	139	1	1/1	HOM	1/1	HOM	131	99	139	99	PER3	exonic;synonymous SNV	NM_001289861	exon12	c.1338T>C	p.S446S	PER3:NM_001289862:exon12:c.1338T>C:p.S446S,PER3:NM_001289863:exon12:c.1338T>C:p.S446S,PER3:NM_001289864:exon12:c.381T>C:p.S127S,PER3:NM_016831:exon12:c.1335T>C:p.S445S	-	PER3	exonic;synonymous SNV	ENST00000361923.2	exon11	c.1335T>C	p.S445S	PER3:ENST00000377532.3:exon11:c.1338T>C:p.S446S	-	0.8916	0.9634	0.8810	0.9659	0.9258	0.9636	0.9374	0.878994	0.972	0.6285289747	64]---[391]---[673
chr1	7887248	.	G	A	8804.20	PASS	0	138	138	1	0	147	147	1	1/1	HOM	1/1	HOM	138	99	147	99	PER3	exonic;synonymous SNV	NM_001289861	exon18	c.2259G>A	p.P753P	PER3:NM_001289862:exon18:c.2259G>A:p.P753P,PER3:NM_001289863:exon18:c.2238G>A:p.P746P,PER3:NM_001289864:exon18:c.1302G>A:p.P434P,PER3:NM_016831:exon18:c.2235G>A:p.P745P	-	PER3	exonic;synonymous SNV	ENST00000361923.2	exon17	c.2235G>A	p.P745P	PER3:ENST00000377532.3:exon17:c.2259G>A:p.P753P	-	0.4343	0.8044	0.4285	0.8095	0.4280	0.8031	0.4065	0.516773	0.8026	0.2280832095	215]---[46]---[673
chr1	7887493	.	T	C	2347.20	PASS	0	37	37	1	0	31	31	1	1/1	HOM	1/1	HOM	37	99	31	93	PER3	exonic;nonsynonymous SNV	NM_001289861	exon18	c.2504T>C	p.L835P	PER3:NM_001289862:exon18:c.2504T>C:p.L835P,PER3:NM_001289863:exon18:c.2483T>C:p.L828P,PER3:NM_001289864:exon18:c.1547T>C:p.L516P,PER3:NM_016831:exon18:c.2480T>C:p.L827P	-	PER3	exonic;nonsynonymous SNV	ENST00000361923.2	exon17	c.2480T>C	p.L827P	PER3:ENST00000377532.3:exon17:c.2504T>C:p.L835P	-	0.9688	0.9990	0.9695	0.9994	0.9676	1	0.9610	0.97524	1	0.6649331352	31]---[432]---[673
chr1	7889941	.	C	T	1370.20	PASS	0	15	15	1	0	25	25	1	1/1	HOM	1/1	HOM	15	45	25	75	PER3	exonic;synonymous SNV	NM_001289861	exon19	c.2931C>T	p.T977T	PER3:NM_001289862:exon19:c.2934C>T:p.T978T,PER3:NM_001289863:exon19:c.2910C>T:p.T970T,PER3:NM_001289864:exon19:c.1974C>T:p.T658T,PER3:NM_016831:exon19:c.2907C>T:p.T969T	-	PER3	exonic;synonymous SNV	ENST00000361923.2	exon18	c.2907C>T	p.T969T	PER3:ENST00000377532.3:exon18:c.2934C>T:p.T978T	-	0.2269	0.4956	0.2161	0.4941	0.2137	0.4771	0.2269	0.304313	0.4851	0.1292719168	146]---[14]---[673
chr1	7904247	.	C	T	735.20	PASS	0	9	9	1	0	12	12	1	1/1	HOM	1/1	HOM	9	27	12	36	PER3	UTR3	-	-	-	-	NM_001289861:c.*1432C>T;NM_001289862:c.*1432C>T;NM_001289863:c.*1432C>T;NM_016831:c.*1432C>T;NM_001289864:c.*1432C>T	-	PER3	UTR3	-	-	-	-	ENST00000377532.3:c.*1432C>T;ENST00000361923.2:c.*1432C>T	-	-1	-1	-1	-1	0.9686	1	-	0.976238	1	0.0505200594	0]---[34]---[673
chr1	7904475	.	G	A	1550.20	PASS	0	16	16	1	0	26	26	1	1/1	HOM	1/1	HOM	16	48	26	78	PER3	UTR3	-	-	-	-	NM_001289861:c.*1660G>A;NM_001289862:c.*1660G>A;NM_001289863:c.*1660G>A;NM_016831:c.*1660G>A;NM_001289864:c.*1660G>A	-	PER3	UTR3	-	-	-	-	ENST00000377532.3:c.*1660G>A;ENST00000361923.2:c.*1660G>A	-	-1	-1	-1	-1	0.9683	1	-	0.976238	1	0.0089153046	0]---[6]---[673
chr1	7913430	.	G	A	5448.20	PASS	0	79	79	1	0	94	94	1	1/1	HOM	1/1	HOM	79	99	94	99	UTS2	exonic;nonsynonymous SNV	NM_021995	exon1	c.62C>T	p.T21M	-	-	UTS2	exonic;nonsynonymous SNV	ENST00000054668.5	exon1	c.62C>T	p.T21M	-	-	0.5229	0.6278	0.5129	0.6302	0.5079	0.6225	0.5370	0.478435	0.6339	0.4361069837	197]---[195]---[673
chr1	7980364	.	C	CT	141.40	PASS	9	3	12	0.25	6	6	12	0.5	0/1	HET	0/1	HET	12	99	14	62	TNFRSF9	UTR3	-	-	-	-	NM_001561:c.*530_*531insA	-	TNFRSF9	UTR3	-	-	-	-	ENST00000377507.3:c.*530_*531insA	-	-1	-1	-1	-1	0.2225	0.2766	-	-1	-1	-	-
chr1	7980708	.	C	CA	937.16	PASS	2	14	16	0.875	9	15	24	0.625	./.	-	./.	-	25	35	35	55	TNFRSF9	UTR3	-	-	-	-	NM_001561:c.*186_*187insT	-	TNFRSF9	UTR3	-	-	-	-	ENST00000377507.3:c.*186_*187insT	-	-1	-1	-1	-1	0.1129	0.2787	-	-1	-1	0.0141158990	19]---[0]---[673
chr1	7980708	.	C	CAA	937.16	PASS	2	5	7	0.714285714285714	9	11	20	0.55	0/1	HET	0/1	HET	25	35	35	55	TNFRSF9	UTR3	-	-	-	-	NM_001561:c.*186_*187insTT	-	TNFRSF9	UTR3	-	-	-	-	ENST00000377507.3:c.*186_*187insTT	-	-1	-1	-1	-1	0.0011	0.0094	-	-1	-1	-	-
chr1	8390384	.	G	C	1750.44	PASS	55	34	89	0.382022471910112	42	33	75	0.44	0/1	HET	0/1	HET	89	99	75	99	SLC45A1	exonic;synonymous SNV	NM_001080397	exon5	c.933G>C	p.L311L	-	-	SLC45A1	exonic;synonymous SNV	ENST00000289877.8	exon4	c.831G>C	p.L277L	SLC45A1:ENST00000377479.2:exon5:c.933G>C:p.L311L,SLC45A1:ENST00000471889.1:exon5:c.831G>C:p.L277L	-	0.1588	0.2876	0.1574	0.2869	0.1278	0.2020	0.1373	0.136382	0.3149	0.1441307578	158]---[18]---[673
chr1	8390495	.	A	G	2600.20	PASS	0	28	28	1	0	45	45	1	1/1	HOM	1/1	HOM	28	84	45	99	SLC45A1	exonic;synonymous SNV	NM_001080397	exon5	c.1044A>G	p.P348P	-	-	SLC45A1	exonic;synonymous SNV	ENST00000289877.8	exon4	c.942A>G	p.P314P	SLC45A1:ENST00000377479.2:exon5:c.1044A>G:p.P348P,SLC45A1:ENST00000471889.1:exon5:c.942A>G:p.P314P	-	0.7693	0.8560	0.7694	0.8548	0.7804	0.8697	0.7436	0.776358	0.8482	0.4004457652	205]---[167]---[673
chr1	8395560	.	G	T	2686.44	PASS	54	53	107	0.495327102803738	63	63	126	0.5	0/1	HET	0/1	HET	107	99	126	99	SLC45A1	exonic;nonsynonymous SNV	NM_001080397	exon6	c.1609G>T	p.A537S	-	-	SLC45A1	exonic;nonsynonymous SNV	ENST00000289877.8	exon5	c.1507G>T	p.A503S	SLC45A1:ENST00000377479.2:exon6:c.1609G>T:p.A537S,SLC45A1:ENST00000471889.1:exon6:c.1507G>T:p.A503S	-	0.1706	0.2860	0.1699	0.2784	0.1362	0.2252	0.1619	0.154353	0.316	0.1641901932	173]---[24]---[673
chr1	8404093	.	C	T	306.44	PASS	5	3	8	0.375	8	9	17	0.529411764705882	0/1	HET	0/1	HET	8	70	17	99	SLC45A1	UTR3	-	-	-	-	NM_001080397:c.*20C>T	-	SLC45A1	UTR3	-	-	-	-	ENST00000471889.1:c.*20C>T;ENST00000377479.2:c.*20C>T;ENST00000289877.8:c.*20C>T	-	0.2577	0.3851	0.2569	0.3875	0.2516	0.3964	0.2329	0.187101	0.3062	0.0728083210	82]---[8]---[673
chr1	8404169	.	T	A	1214.20	PASS	0	20	20	1	0	20	20	1	1/1	HOM	1/1	HOM	20	60	20	60	SLC45A1	UTR3	-	-	-	-	NM_001080397:c.*96T>A	-	SLC45A1	UTR3	-	-	-	-	ENST00000471889.1:c.*96T>A;ENST00000377479.2:c.*96T>A;ENST00000289877.8:c.*96T>A	-	-1	-1	-1	-1	0.9979	1	-	0.996605	1	0.3254086181	0]---[219]---[673
chr1	8412989	.	A	G	3433.44	PASS	55	57	112	0.508928571428571	43	53	96	0.552083333333333	0/1	HET	0/1	HET	112	99	96	99	RERE	UTR3	-	-	-	-	NM_001042681:c.*2158T>C;NM_001042682:c.*2158T>C;NM_012102:c.*2158T>C	-	RERE	UTR3	-	-	-	-	ENST00000337907.3:c.*2158T>C;ENST00000377464.1:c.*2158T>C	-	-1	-1	-1	-1	0.7749	0.9445	-	0.848842	0.9463	0.0141158990	1]---[9]---[673
chr1	8413317	.	A	C	1594.44	PASS	29	28	57	0.491228070175439	31	25	56	0.446428571428571	0/1	HET	0/1	HET	57	99	56	99	RERE	UTR3	-	-	-	-	NM_001042681:c.*1830T>G;NM_001042682:c.*1830T>G;NM_012102:c.*1830T>G	-	RERE	UTR3	-	-	-	-	ENST00000337907.3:c.*1830T>G;ENST00000377464.1:c.*1830T>G	-	-1	-1	-1	-1	0.2108	0.3580	-	0.243411	0.3843	0.0022288262	1]---[1]---[673
chr1	8413839	.	A	G	563.44	PASS	21	9	30	0.3	25	16	41	0.390243902439024	0/1	HET	0/1	HET	30	99	41	99	RERE	UTR3	-	-	-	-	NM_001042681:c.*1308T>C;NM_001042682:c.*1308T>C;NM_012102:c.*1308T>C	-	RERE	UTR3	-	-	-	-	ENST00000337907.3:c.*1308T>C;ENST00000377464.1:c.*1308T>C	-	-1	-1	-1	-1	0.2015	0.3253	-	0.235823	0.3623	0.0029717682	2]---[1]---[673
chr1	8414685	.	AT	A	818.40	PASS	23	21	44	0.477272727272727	18	24	42	0.571428571428571	0/1	HET	0/1	HET	44	99	44	99	RERE	UTR3	-	-	-	-	NM_001042681:c.*461delA;NM_001042682:c.*461delA;NM_012102:c.*461delA	-	RERE	UTR3	-	-	-	-	ENST00000337907.3:c.*461delA;ENST00000377464.1:c.*461delA;ENST00000400907.2:c.*461delA;ENST00000476556.1:c.*461delA;ENST00000400908.2:c.*461delA	-	-1	-1	-1	-1	0.2562	0.5071	-	0.291733	0.5643	0.0022288262	1]---[1]---[673
chr1	8418644	.	C	A	1028.44	PASS	31	12	43	0.27906976744186	29	18	47	0.382978723404255	0/1	HET	0/1	HET	43	99	47	99	RERE	exonic;synonymous SNV	NM_001042682	exon10	c.2289G>T	p.R763R	RERE:NM_001042681:exon20:c.3951G>T:p.R1317R,RERE:NM_012102:exon21:c.3951G>T:p.R1317R	-	RERE	exonic;synonymous SNV	ENST00000476556.1	exon10	c.2289G>T	p.R763R	RERE:ENST00000377464.1:exon14:c.3147G>T:p.R1049R,RERE:ENST00000400908.2:exon20:c.3951G>T:p.R1317R,RERE:ENST00000337907.3:exon21:c.3951G>T:p.R1317R	-	0.7221	0.8888	0.7177	0.8932	0.7193	0.9005	0.7308	0.797524	0.8978	0.5170876672	174]---[261]---[673
chr1	8418650	.	T	C	1025.44	PASS	31	10	41	0.24390243902439	29	18	47	0.382978723404255	0/1	HET	0/1	HET	41	99	47	99	RERE	exonic;synonymous SNV	NM_001042682	exon10	c.2283A>G	p.R761R	RERE:NM_001042681:exon20:c.3945A>G:p.R1315R,RERE:NM_012102:exon21:c.3945A>G:p.R1315R	-	RERE	exonic;synonymous SNV	ENST00000476556.1	exon10	c.2283A>G	p.R761R	RERE:ENST00000377464.1:exon14:c.3141A>G:p.R1047R,RERE:ENST00000400908.2:exon20:c.3945A>G:p.R1315R,RERE:ENST00000337907.3:exon21:c.3945A>G:p.R1315R	-	0.7225	0.8889	0.7186	0.8940	0.7210	0.9016	0.7339	0.80012	0.8998	0.5156017831	172]---[261]---[673
chr1	8421203	.	T	C	596.44	PASS	19	12	31	0.387096774193548	17	13	30	0.433333333333333	0/1	HET	0/1	HET	31	99	30	99	RERE	exonic;synonymous SNV	NM_001042682	exon8	c.702A>G	p.P234P	RERE:NM_001042681:exon18:c.2364A>G:p.P788P,RERE:NM_012102:exon19:c.2364A>G:p.P788P	-	RERE	exonic;synonymous SNV	ENST00000476556.1	exon8	c.702A>G	p.P234P	RERE:ENST00000377464.1:exon12:c.1560A>G:p.P520P,RERE:ENST00000400908.2:exon18:c.2364A>G:p.P788P,RERE:ENST00000337907.3:exon19:c.2364A>G:p.P788P	-	0.7516	0.9204	0.7395	0.9127	0.7154	0.9269	0.7292	0.79992	0.9206	0.5029717682	159]---[259]---[673
chr1	8425900	.	T	C	1583.44	PASS	47	31	78	0.397435897435897	34	29	63	0.46031746031746	0/1	HET	0/1	HET	78	99	63	99	RERE	exonic;synonymous SNV	NM_001042681	exon13	c.1419A>G	p.T473T	RERE:NM_012102:exon14:c.1419A>G:p.T473T	-	RERE	exonic;synonymous SNV	ENST00000377464.1	exon7	c.615A>G	p.T205T	RERE:ENST00000400907.2:exon12:c.1419A>G:p.T473T,RERE:ENST00000400908.2:exon13:c.1419A>G:p.T473T,RERE:ENST00000337907.3:exon14:c.1419A>G:p.T473T	-	0.2017	0.3641	0.1964	0.3714	0.2197	0.3600	0.2495	0.248203	0.413	0.1820208024	183]---[31]---[673
chr1	8877520	.	A	ATT	1007.40	PASS	22	23	45	0.511111111111111	36	18	54	0.333333333333333	0/1	HET	0/1	HET	58	99	77	99	RERE	UTR5	-	-	-	-	NM_001042681:c.-161165_-161164insAA;NM_012102:c.-161165_-161164insAA	-	RERE	UTR5	-	-	-	-	ENST00000337907.3:c.-161165_-161164insAA;ENST00000400908.2:c.-161165_-161164insAA	-	-1	-1	-1	-1	0.5266	0.8035	-	-1	-1	-	-
chr1	9009406	.	C	T	1362.44	PASS	30	34	64	0.53125	17	24	41	0.585365853658537	0/1	HET	0/1	HET	64	99	41	99	CA6	exonic;nonsynonymous SNV	NM_001215	exon2	c.164C>T	p.T55M	CA6:NM_001270500:exon2:c.164C>T:p.T55M	-	CA6	exonic;nonsynonymous SNV	ENST00000377436.3	exon2	c.164C>T	p.T55M	CA6:ENST00000377443.2:exon2:c.164C>T:p.T55M,CA6:ENST00000480186.3:exon2:c.164C>T:p.T55M	-	0.3544	0.4672	0.3583	0.5068	0.3213	0.5563	0.3225	0.270168	0.4155	0.3291233284	227]---[108]---[673
chr1	9009444	.	A	C	1101.44	PASS	26	29	55	0.527272727272727	20	20	40	0.5	0/1	HET	0/1	HET	55	99	40	99	CA6	exonic;nonsynonymous SNV	NM_001215	exon2	c.202A>C	p.M68L	CA6:NM_001270500:exon2:c.202A>C:p.M68L	-	CA6	exonic;nonsynonymous SNV	ENST00000377436.3	exon2	c.202A>C	p.M68L	CA6:ENST00000377443.2:exon2:c.202A>C:p.M68L,CA6:ENST00000480186.3:exon2:c.202A>C:p.M68L	-	0.4908	0.5486	0.4892	0.6239	0.5087	0.7053	0.5311	0.501398	0.5598	0.4019316493	223]---[159]---[673
chr1	9034815	.	C	CAGA	1817.40	PASS	37	19	56	0.339285714285714	30	30	60	0.5	0/1	HET	0/1	HET	56	99	60	99	CA6	UTR3	-	-	-	-	NM_001215:c.*52_*53insAGA;NM_001270502:c.*52_*53insAGA;NM_001270501:c.*52_*53insAGA	-	CA6	UTR3	-	-	-	-	ENST00000377443.2:c.*52_*53insAGA	-	0.6038	0.9002	0.5733	0.9107	0.6337	0.9044	0.6214	0.748003	0.9523	0.3306092125	209]---[118]---[673
chr1	9064838	.	G	A	3743.44	PASS	85	67	152	0.440789473684211	102	93	195	0.476923076923077	0/1	HET	0/1	HET	152	99	195	99	SLC2A7	exonic;synonymous SNV	NM_207420	exon11	c.1293C>T	p.I431I	-	-	SLC2A7	exonic;synonymous SNV	ENST00000400906.1	exon11	c.1293C>T	p.I431I	-	-	0.0013	0.0022	0.0013	0.0045	0.0007	0.0024	0.0005	0.00159744	0.0058	0.0037147103	5]---[0]---[673
chr1	9129867	.	G	A	285.44	PASS	5	6	11	0.545454545454545	7	4	11	0.363636363636364	0/1	HET	0/1	HET	11	99	11	99	SLC2A5	UTR5	-	-	-	-	NM_001328621:c.-27894C>T;NM_001328620:c.-11619C>T;NM_003039:c.-272C>T;NM_001135585:c.-272C>T	-	SLC2A5	upstream	-	-	-	-	dist=92	-	-1	-1	-1	-1	0.1693	0.2745	-	0.142572	0.2507	0.0386329866	40]---[6]---[673
chr1	9165685	.	G	A	2926.44	PASS	87	82	169	0.485207100591716	110	62	172	0.36046511627907	0/1	HET	0/1	HET	171	99	172	99	GPR157	exonic;nonsynonymous SNV	NM_024980	exon3	c.652C>T	p.R218C	-	-	GPR157	exonic;nonsynonymous SNV	ENST00000377411.4	exon3	c.652C>T	p.R218C	-	-	0.2226	0.3606	0.2135	0.3144	0.1796	0.2804	0.1622	0.146965	0.2651	0.1158989599	120]---[18]---[673
chr1	9305445	.	A	C	1623.44	PASS	20	23	43	0.534883720930233	21	24	45	0.533333333333333	0/1	HET	0/1	HET	43	99	45	99	H6PD	exonic;nonsynonymous SNV	NM_001282587	exon2	c.485A>C	p.D162A	H6PD:NM_004285:exon2:c.452A>C:p.D151A	-	H6PD	exonic;nonsynonymous SNV	ENST00000377403.2	exon2	c.452A>C	p.D151A	H6PD:ENST00000602477.1:exon2:c.485A>C:p.D162A	-	0.1203	0.1549	0.1186	0.1527	0.1045	0.1574	0.1097	0.0760783	0.163	0.1835066865	195]---[26]---[673
chr1	9307033	.	G	A	5154.44	PASS	110	116	226	0.513274336283186	90	101	191	0.528795811518325	0/1	HET	0/1	HET	226	99	191	99	H6PD	exonic;synonymous SNV	NM_001282587	exon3	c.669G>A	p.A223A	H6PD:NM_004285:exon3:c.636G>A:p.A212A	-	H6PD	exonic;synonymous SNV	ENST00000377403.2	exon3	c.636G>A	p.A212A	H6PD:ENST00000602477.1:exon3:c.669G>A:p.A223A	-	0.2235	0.4218	0.2252	0.4278	0.2056	0.4401	0.2116	0.222644	0.4038	0.2481426449	252]---[41]---[673
chr1	9307138	.	T	C	3074.44	PASS	66	54	120	0.45	54	68	122	0.557377049180328	0/1	HET	0/1	HET	120	99	122	99	H6PD	exonic;synonymous SNV	NM_001282587	exon3	c.774T>C	p.A258A	H6PD:NM_004285:exon3:c.741T>C:p.A247A	-	H6PD	exonic;synonymous SNV	ENST00000377403.2	exon3	c.741T>C	p.A247A	H6PD:ENST00000602477.1:exon3:c.774T>C:p.A258A	-	0.2390	0.4413	0.2377	0.4464	0.2502	0.4536	0.2610	0.275759	0.4196	0.2511144131	258]---[40]---[673
chr1	9323910	.	G	A	991.44	PASS	27	14	41	0.341463414634146	16	20	36	0.555555555555556	0/1	HET	0/1	HET	41	99	36	99	H6PD	exonic;nonsynonymous SNV	NM_001282587	exon5	c.1391G>A	p.R464Q	H6PD:NM_004285:exon5:c.1358G>A:p.R453Q	-	H6PD	exonic;nonsynonymous SNV	ENST00000377403.2	exon5	c.1358G>A	p.R453Q	H6PD:ENST00000602477.1:exon5:c.1391G>A:p.R464Q	-	0.2851	0.4645	0.2834	0.4729	0.3100	0.4633	0.3066	0.389577	0.4932	0.2496285290	246]---[45]---[673
chr1	9324213	.	C	T	3468.44	PASS	75	69	144	0.479166666666667	69	71	140	0.507142857142857	0/1	HET	0/1	HET	144	99	140	99	H6PD	exonic;nonsynonymous SNV	NM_001282587	exon5	c.1694C>T	p.P565L	H6PD:NM_004285:exon5:c.1661C>T:p.P554L	-	H6PD	exonic;nonsynonymous SNV	ENST00000377403.2	exon5	c.1661C>T	p.P554L	H6PD:ENST00000602477.1:exon5:c.1694C>T:p.P565L	-	0.1185	0.1871	0.1166	0.1860	0.0872	0.1384	0.0888	0.096845	0.2035	0.1463595840	145]---[26]---[673
chr1	9324571	.	T	C	1426.44	PASS	22	14	36	0.388888888888889	25	33	58	0.568965517241379	0/1	HET	0/1	HET	36	99	58	99	H6PD	exonic;synonymous SNV	NM_001282587	exon5	c.2052T>C	p.Y684Y	H6PD:NM_004285:exon5:c.2019T>C:p.Y673Y	-	H6PD	exonic;synonymous SNV	ENST00000377403.2	exon5	c.2019T>C	p.Y673Y	H6PD:ENST00000602477.1:exon5:c.2052T>C:p.Y684Y	-	0.4157	0.5444	0.4124	0.5268	0.4092	0.4845	0.4275	0.402955	0.499	0.4338781575	322]---[131]---[673
chr1	9324670	.	A	G	3005.44	PASS	50	55	105	0.523809523809524	52	58	110	0.527272727272727	0/1	HET	0/1	HET	105	99	110	99	H6PD	exonic;synonymous SNV	NM_001282587	exon5	c.2151A>G	p.S717S	H6PD:NM_004285:exon5:c.2118A>G:p.S706S	-	H6PD	exonic;synonymous SNV	ENST00000377403.2	exon5	c.2118A>G	p.S706S	H6PD:ENST00000602477.1:exon5:c.2151A>G:p.S717S	-	0.4093	0.5433	0.4070	0.5269	0.4060	0.4930	0.4239	0.402157	0.5106	0.4212481426	323]---[122]---[673
chr1	9325676	.	C	T	1125.44	PASS	35	23	58	0.396551724137931	39	23	62	0.370967741935484	0/1	HET	0/1	HET	58	99	62	99	H6PD	UTR3	-	-	-	-	NM_004285:c.*748C>T;NM_001282587:c.*748C>T	-	H6PD	UTR3	-	-	-	-	ENST00000377403.2:c.*748C>T;ENST00000602477.1:c.*748C>T	-	-1	-1	-1	-1	0.2680	0.3205	-	0.234225	0.3079	0.0096582467	1]---[6]---[673
chr1	9325703	.	C	CT	2291.16	PASS	0	43	43	1	0	32	32	1	1/1	HOM	1/1	HOM	43	99	32	96	H6PD	UTR3	-	-	-	-	NM_004285:c.*775_*776insT;NM_001282587:c.*775_*776insT	-	H6PD	UTR3	-	-	-	-	ENST00000377403.2:c.*775_*776insT;ENST00000602477.1:c.*775_*776insT	-	-1	-1	-1	-1	0.6629	0.8250	-	0.629393	0.8253	0.0111441308	1]---[7]---[673
chr1	9326179	.	A	T	3003.44	PASS	57	53	110	0.481818181818182	54	67	121	0.553719008264463	0/1	HET	0/1	HET	110	99	121	99	H6PD	UTR3	-	-	-	-	NM_004285:c.*1251A>T;NM_001282587:c.*1251A>T	-	H6PD	UTR3	-	-	-	-	ENST00000377403.2:c.*1251A>T;ENST00000602477.1:c.*1251A>T	-	-1	-1	-1	-1	0.0962	0.1499	-	0.103834	0.2096	0.0059435364	2]---[3]---[673
chr1	9326887	.	CTT	C	356.42	PASS	0	8	8	1	0	3	3	1	1/1	HOM	1/1	HOM	10	21	3	8	H6PD	UTR3	-	-	-	-	NM_004285:c.*1960_*1961delTT;NM_001282587:c.*1960_*1961delTT	-	H6PD	UTR3	-	-	-	-	ENST00000377403.2:c.*1960_*1961delTT;ENST00000602477.1:c.*1960_*1961delTT	-	-1	-1	-1	-1	0.6450	0.7934	-	0.952875	0.9683	0.0059435364	0]---[4]---[673
chr1	9327177	.	C	T	2278.44	PASS	62	48	110	0.436363636363636	55	54	109	0.495412844036697	0/1	HET	0/1	HET	110	99	109	99	H6PD	UTR3	-	-	-	-	NM_004285:c.*2249C>T;NM_001282587:c.*2249C>T	-	H6PD	UTR3	-	-	-	-	ENST00000377403.2:c.*2249C>T;ENST00000602477.1:c.*2249C>T	-	-1	-1	-1	-1	0.0950	0.1516	-	0.102436	0.2065	0.0066864785	3]---[3]---[673
chr1	9327344	.	G	T	1340.44	PASS	13	19	32	0.59375	18	22	40	0.55	0/1	HET	0/1	HET	32	99	40	99	H6PD	UTR3	-	-	-	-	NM_004285:c.*2416G>T;NM_001282587:c.*2416G>T	-	H6PD	UTR3	-	-	-	-	ENST00000377403.2:c.*2416G>T;ENST00000602477.1:c.*2416G>T	-	-1	-1	-1	-1	0.0950	0.1495	-	0.103834	0.2117	0.0044576523	2]---[2]---[673
chr1	9327387	.	T	G	4140.20	PASS	0	62	62	1	0	60	60	1	1/1	HOM	1/1	HOM	62	99	60	99	H6PD	UTR3	-	-	-	-	NM_004285:c.*2459T>G;NM_001282587:c.*2459T>G	-	H6PD	UTR3	-	-	-	-	ENST00000377403.2:c.*2459T>G;ENST00000602477.1:c.*2459T>G	-	-1	-1	-1	-1	0.6674	0.8268	-	0.634585	0.8306	0.0304606241	1]---[20]---[673
chr1	9327949	.	A	C	50.17	PASS	2	0	2	0	0	2	2	1	./.	-	1/1	HOM	2	-	2	6	H6PD	UTR3	-	-	-	-	NM_004285:c.*3021A>C;NM_001282587:c.*3021A>C	-	H6PD	UTR3	-	-	-	-	ENST00000377403.2:c.*3021A>C;ENST00000602477.1:c.*3021A>C	-	-1	-1	-1	-1	0.4003	0.5043	-	0.398363	0.5204	0.0029717682	0]---[2]---[673
chr1	9328297	.	CAAAAA	C	39.83	PASS	5	0	5	0	3	2	5	0.4	0/0	HOMREF	0/1	HET	5	0	5	66	H6PD	UTR3	-	-	-	-	NM_004285:c.*3370_*3374delAAAAA;NM_001282587:c.*3370_*3374delAAAAA	-	H6PD	UTR3	-	-	-	-	ENST00000377403.2:c.*3370_*3374delAAAAA	-	-1	-1	-1	-1	0.1253	0.3184	-	-1	-1	-	-
chr1	9329112	.	A	AG	1581.40	PASS	25	17	42	0.404761904761905	16	30	46	0.652173913043478	0/1	HET	0/1	HET	42	99	46	99	H6PD	UTR3	-	-	-	-	NM_004285:c.*4184_*4185insG;NM_001282587:c.*4184_*4185insG	-	H6PD	UTR3	-	-	-	-	ENST00000377403.2:c.*4184_*4185insG	-	-1	-1	-1	-1	0.1984	0.2472	-	0.171925	0.2604	0.0052005944	1]---[3]---[673
chr1	9329289	.	C	T	1091.44	PASS	19	12	31	0.387096774193548	19	25	44	0.568181818181818	0/1	HET	0/1	HET	31	99	44	99	H6PD	UTR3	-	-	-	-	NM_004285:c.*4361C>T;NM_001282587:c.*4361C>T	-	H6PD	UTR3	-	-	-	-	ENST00000377403.2:c.*4361C>T	-	-1	-1	-1	-1	0.1882	0.2167	-	0.177716	0.2306	-	-
chr1	9330740	.	G	C	2052.44	PASS	36	38	74	0.513513513513513	49	39	88	0.443181818181818	0/1	HET	0/1	HET	74	99	88	99	H6PD	UTR3	-	-	-	-	NM_004285:c.*5812G>C;NM_001282587:c.*5812G>C	-	H6PD	UTR3	-	-	-	-	ENST00000377403.2:c.*5812G>C	-	-1	-1	-1	-1	0.1934	0.2405	-	0.166134	0.2545	0.0029717682	0]---[2]---[673
chr1	9427842	.	A	G	2251.44	PASS	50	51	101	0.504950495049505	63	43	106	0.405660377358491	0/1	HET	0/1	HET	101	99	108	99	SPSB1	UTR3	-	-	-	-	NM_025106:c.*208A>G	-	SPSB1	UTR3	-	-	-	-	ENST00000328089.6:c.*208A>G;ENST00000357898.3:c.*208A>G	-	-1	-1	-1	-1	0.3944	0.5155	-	0.353435	0.4877	0.0460624071	10]---[26]---[673
chr1	9427869	.	G	A	2804.44	PASS	81	70	151	0.463576158940397	91	54	145	0.372413793103448	0/1	HET	0/1	HET	151	99	145	99	SPSB1	UTR3	-	-	-	-	NM_025106:c.*235G>A	-	SPSB1	UTR3	-	-	-	-	ENST00000328089.6:c.*235G>A;ENST00000357898.3:c.*235G>A	-	-1	-1	-1	-1	0.7210	0.8540	-	0.648762	0.8211	0.0668647845	4]---[43]---[673
chr1	9428685	.	T	G	2109.44	PASS	57	39	96	0.40625	53	49	102	0.480392156862745	0/1	HET	0/1	HET	96	99	102	99	SPSB1	UTR3	-	-	-	-	NM_025106:c.*1051T>G	-	SPSB1	UTR3	-	-	-	-	ENST00000328089.6:c.*1051T>G	-	-1	-1	-1	-1	0.7532	0.8769	-	0.665535	0.8767	0.0200594354	1]---[13]---[673
chr1	9428769	.	G	A	1498.20	PASS	0	15	15	1	0	23	23	1	1/1	HOM	1/1	HOM	15	45	23	69	SPSB1	UTR3	-	-	-	-	NM_025106:c.*1135G>A	-	SPSB1	UTR3	-	-	-	-	ENST00000328089.6:c.*1135G>A	-	-1	-1	-1	-1	0.9621	1	-	0.953674	1	0.0133729569	0]---[9]---[673
chr1	9429264	.	G	GT	188.40	PASS	7	3	10	0.3	9	7	16	0.4375	0/1	HET	0/1	HET	10	79	16	99	SPSB1	UTR3	-	-	-	-	NM_025106:c.*1630_*1631insT	-	SPSB1	UTR3	-	-	-	-	ENST00000328089.6:c.*1630_*1631insT	-	-1	-1	-1	-1	0.2793	0.4218	-	0.246805	0.3588	0.0000000000	0]---[0]---[673
chr1	9599648	.	C	T	155.28	PASS	0	6	6	1	2	2	4	0.5	1/1	HOM	0/1	HET	6	18	4	37	SLC25A33	UTR5	-	-	-	-	NM_032315:c.-103C>T	-	SLC25A33	UTR5	-	-	-	-	ENST00000302692.6:c.-103C>T	-	-1	-1	-1	-1	0.2692	0.4787	-	0.299521	0.5416	0.0074294205	2]---[4]---[673
chr1	9670834	.	C	T	534.44	PASS	10	7	17	0.411764705882353	3	10	13	0.769230769230769	0/1	HET	0/1	HET	17	99	13	66	TMEM201	exonic;nonsynonymous SNV	NM_001130924	exon9	c.1736C>T	p.P579L	-	-	TMEM201	exonic;nonsynonymous SNV	ENST00000377376.4	exon8	c.1664C>T	p.P555L	TMEM201:ENST00000340381.6:exon9:c.1736C>T:p.P579L	-	0.7540	0.8095	0.7639	0.8108	0.7170	0.8066	0.7308	0.671126	0.8022	0.2964338782	85]---[157]---[673
chr1	9673779	.	C	A	779.44	PASS	18	17	35	0.485714285714286	29	12	41	0.292682926829268	0/1	HET	0/1	HET	35	99	41	99	TMEM201	UTR3	-	-	-	-	NM_001130924:c.*638C>A	-	TMEM201	UTR3	-	-	-	-	ENST00000377376.4:c.*638C>A;ENST00000340381.6:c.*638C>A	-	-1	-1	-1	-1	0.8223	0.9010	-	0.798722	0.902	0.0208023774	4]---[12]---[673
chr1	9787508	.	T	C	1665.20	PASS	0	29	29	1	0	18	18	1	1/1	HOM	1/1	HOM	29	87	18	54	PIK3CD	UTR3	-	-	-	-	NM_005026:c.*404T>C;NM_001350234:c.*404T>C;NM_001350235:c.*404T>C	-	PIK3CD	UTR3	-	-	-	-	ENST00000536656.1:c.*404T>C;ENST00000377346.4:c.*404T>C	-	-1	-1	-1	-1	0.9301	0.9798	-	0.917133	0.9864	0.2243684993	20]---[141]---[673
chr1	9787840	.	G	T	6078.20	PASS	0	99	99	1	0	103	103	1	1/1	HOM	1/1	HOM	99	99	103	99	PIK3CD	UTR3	-	-	-	-	NM_005026:c.*736G>T;NM_001350234:c.*736G>T;NM_001350235:c.*736G>T	-	PIK3CD	UTR3	-	-	-	-	ENST00000536656.1:c.*736G>T;ENST00000377346.4:c.*736G>T	-	-1	-1	-1	-1	0.4409	0.5795	-	0.363618	0.5636	0.0029717682	0]---[2]---[673
chr1	9787866	.	CT	C	225.40	PASS	36	9	45	0.2	45	15	60	0.25	0/1	HET	0/1	HET	59	93	71	99	PIK3CD	UTR3	-	-	-	-	NM_005026:c.*763delT;NM_001350234:c.*763delT;NM_001350235:c.*763delT	-	PIK3CD	UTR3	-	-	-	-	ENST00000536656.1:c.*763delT;ENST00000377346.4:c.*763delT	-	-1	-1	-1	-1	0.0169	0.1087	-	-1	-1	-	-
chr1	9789977	.	G	A	2325.44	PASS	25	31	56	0.553571428571429	31	46	77	0.597402597402597	0/1	HET	0/1	HET	56	99	77	99	CLSTN1	UTR3	-	-	-	-	NM_001302883:c.*589C>T;NM_014944:c.*589C>T;NM_001009566:c.*589C>T	-	CLSTN1	UTR3	-	-	-	-	ENST00000377298.4:c.*589C>T;ENST00000361311.4:c.*589C>T;ENST00000377288.3:c.*589C>T	-	-1	-1	-1	-1	0.0004	0.0007	-	0.000199681	0.001	-	-
chr1	9796038	.	C	T	3082.44	PASS	55	43	98	0.438775510204082	51	70	121	0.578512396694215	0/1	HET	0/1	HET	98	99	121	99	CLSTN1	exonic;nonsynonymous SNV	NM_001302883	exon11	c.1582G>A	p.G528R	CLSTN1:NM_014944:exon11:c.1609G>A:p.G537R,CLSTN1:NM_001009566:exon12:c.1639G>A:p.G547R	-	CLSTN1	exonic;nonsynonymous SNV	ENST00000361311.4	exon11	c.1609G>A	p.G537R	CLSTN1:ENST00000377288.3:exon11:c.1582G>A:p.G528R,CLSTN1:ENST00000377298.4:exon12:c.1639G>A:p.G547R	-	2.472e-05	6.056e-05	2.842e-05	0.0001	-1	-1	-	0.000199681	0.001	-	-
chr1	9883878	.	T	C	187.23	PASS	0	0	0	-	0	7	7	1	./.	-	1/1	HOM	0	-	7	21	CLSTN1	UTR5	-	-	-	-	NM_001302883:c.-87A>G;NM_014944:c.-87A>G;NM_001009566:c.-87A>G	-	CLSTN1	UTR5	-	-	-	-	ENST00000377298.4:c.-87A>G;ENST00000361311.4:c.-87A>G;ENST00000377288.3:c.-87A>G	-	-1	-1	-1	-1	0.9991	1	-	0.9998	1	0.1976225854	0]---[133]---[673
chr1	9908515	.	A	G	1405.20	PASS	0	19	19	1	0	23	23	1	1/1	HOM	1/1	HOM	19	57	23	69	CTNNBIP1	UTR3	-	-	-	-	NM_020248:c.*2261T>C;NM_001012329:c.*2261T>C	-	RP11-84A14.5	ncRNA_exonic	-	-	-	-	-	-	-1	-1	-1	-1	0.9585	1	-	0.940495	0.999	0.0193164933	0]---[13]---[673
chr1	9908680	.	C	T	228.44	PASS	10	2	12	0.166666666666667	3	8	11	0.727272727272727	0/1	HET	0/1	HET	12	31	11	58	CTNNBIP1	UTR3	-	-	-	-	NM_020248:c.*2096G>A;NM_001012329:c.*2096G>A	-	RP11-84A14.5	ncRNA_intronic	-	-	-	-	-	-	-1	-1	-1	-1	0.1407	0.1738	-	0.121406	0.1963	0.0007429421	1]---[0]---[673
chr1	9909506	.	G	A	1057.44	PASS	16	29	45	0.644444444444444	27	14	41	0.341463414634146	0/1	HET	0/1	HET	45	99	41	99	CTNNBIP1	UTR3	-	-	-	-	NM_020248:c.*1270C>T;NM_001012329:c.*1270C>T	-	RP11-84A14.5	ncRNA_exonic	-	-	-	-	-	-	-1	-1	-1	-1	0.1734	0.2216	-	0.152955	0.2095	0.0007429421	1]---[0]---[673
chr1	9910357	.	A	T	3352.44	PASS	31	44	75	0.586666666666667	40	34	74	0.459459459459459	0/1	HET	0/1	HET	75	99	74	99	CTNNBIP1	UTR3	-	-	-	-	NM_020248:c.*419T>A;NM_001012329:c.*419T>A	-	CTNNBIP1	UTR3	-	-	-	-	ENST00000377263.1:c.*419T>A;ENST00000537447.1:c.*378T>A;ENST00000400904.3:c.*419T>A	-	-1	-1	-1	-1	0.3060	0.6265	-	0.361222	0.6589	0.0007429421	1]---[0]---[673
chr1	9910358	.	T	C	3352.44	PASS	36	52	88	0.590909090909091	43	40	83	0.481927710843373	0/1	HET	0/1	HET	88	99	83	99	CTNNBIP1	UTR3	-	-	-	-	NM_020248:c.*418A>G;NM_001012329:c.*418A>G	-	CTNNBIP1	UTR3	-	-	-	-	ENST00000377263.1:c.*418A>G;ENST00000537447.1:c.*377A>G;ENST00000400904.3:c.*418A>G	-	-1	-1	-1	-1	0.3061	0.6267	-	0.361222	0.6589	0.0007429421	1]---[0]---[673
chr1	10045152	.	C	G	3540.20	PASS	0	43	43	1	0	59	59	1	1/1	HOM	1/1	HOM	43	99	59	99	NMNAT1	UTR3	-	-	-	-	NM_001297778:c.*2393C>G;NM_022787:c.*2393C>G	-	NMNAT1	UTR3	-	-	-	-	ENST00000377205.1:c.*2393C>G	-	0.9167	0.9167	0.9141	1	0.7855	0.9190	-	0.720647	0.9125	0.0163447251	0]---[11]---[673
chr1	10241135	.	TA	T	315.44	PASS	5	6	11	0.545454545454545	5	14	19	0.736842105263158	0/1	HET	0/1	HET	13	73	21	94	UBE4B	UTR3	-	-	-	-	NM_006048:c.*1122delA;NM_001105562:c.*1122delA	-	UBE4B	UTR3	-	-	-	-	ENST00000377157.3:c.*1122delA;ENST00000343090.6:c.*1122delA	-	-1	-1	-1	-1	0.4636	0.6055	-	0.465256	0.6316	-	-
chr1	10292359	.	CAT	C	21.18	HARD_TO_VALIDATE	28	4	32	0.125	37	0	37	0	0/1	HET	0/0	HOMREF	32	60	37	68	KIF1B	UTR5	-	-	-	-	NM_015074:c.-27_-26del-;NM_183416:c.-27_-26del-	-	KIF1B	UTR5	-	-	-	-	ENST00000377093.4:c.-27_-26del-;ENST00000263934.6:c.-27_-26del-;ENST00000377086.1:c.-27_-26del-;ENST00000377083.1:c.-27_-26del-;ENST00000377081.1:c.-27_-26del-	-	0.0120	0.0177	0.0010	0.0013	0	0	0.0309	-1	-1	0.0007429421	1]---[0]---[673
chr1	10318652	.	C	G	1271.44	PASS	24	20	44	0.454545454545455	18	27	45	0.6	0/1	HET	0/1	HET	44	99	45	99	KIF1B	exonic;synonymous SNV	NM_015074	exon4	c.285C>G	p.A95A	KIF1B:NM_183416:exon4:c.285C>G:p.A95A	-	KIF1B	exonic;synonymous SNV	ENST00000377081.1	exon3	c.285C>G	p.A95A	KIF1B:ENST00000263934.6:exon4:c.285C>G:p.A95A,KIF1B:ENST00000377083.1:exon4:c.285C>G:p.A95A,KIF1B:ENST00000377086.1:exon4:c.285C>G:p.A95A,KIF1B:ENST00000377093.4:exon4:c.285C>G:p.A95A	-	0.2689	0.3522	0.2765	0.3428	0.2391	0.3198	0.2273	0.230032	0.3199	0.2852897474	266]---[59]---[673
chr1	10365955	.	T	G	1438.44	PASS	24	21	45	0.466666666666667	19	22	41	0.536585365853659	0/1	HET	0/1	HET	45	99	41	99	KIF1B	UTR3	-	-	-	-	NM_183416:c.*1250T>G	-	KIF1B	UTR3	-	-	-	-	ENST00000377093.4:c.*1250T>G;ENST00000377083.1:c.*1250T>G	-	-1	-1	-1	-1	0.0100	0.0331	-	0.00698882	0.0209	0.0000000000	0]---[0]---[673
chr1	10366487	.	T	G	515.44	PASS	2	6	8	0.75	9	9	18	0.5	0/1	HET	0/1	HET	8	43	18	99	KIF1B	UTR3	-	-	-	-	NM_183416:c.*1782T>G	-	KIF1B	UTR3	-	-	-	-	ENST00000377093.4:c.*1782T>G;ENST00000377083.1:c.*1782T>G	-	-1	-1	-1	-1	0.3972	0.4679	-	0.383786	0.4834	0.0000000000	0]---[0]---[673
chr1	10367424	.	G	A	1390.44	PASS	24	23	47	0.48936170212766	15	27	42	0.642857142857143	0/1	HET	0/1	HET	47	99	42	99	KIF1B	UTR3	-	-	-	-	NM_183416:c.*2719G>A	-	KIF1B	UTR3	-	-	-	-	ENST00000377093.4:c.*2719G>A	-	-1	-1	-1	-1	0.2397	0.3218	-	0.231629	0.3199	0.0044576523	2]---[2]---[673
chr1	10435324	.	C	A	1529.44	PASS	28	20	48	0.416666666666667	30	37	67	0.552238805970149	0/1	HET	0/1	HET	48	99	67	99	KIF1B	exonic;synonymous SNV	NM_015074	exon46	c.5163C>A	p.T1721T	-	-	KIF1B	exonic;synonymous SNV	ENST00000263934.6	exon46	c.5163C>A	p.T1721T	KIF1B:ENST00000377081.1:exon47:c.5301C>A:p.T1767T,KIF1B:ENST00000377086.1:exon48:c.5301C>A:p.T1767T	-	0.2717	0.3536	0.2794	0.3447	0.2409	0.3206	0.2305	0.231629	0.3199	0.2986627043	280]---[61]---[673
chr1	10436892	.	A	AAC	63.43	PASS	17	0	17	0	10	3	13	0.230769230769231	0/0	HOMREF	0/1	HET	17	13	13	99	KIF1B	UTR3	-	-	-	-	NM_015074:c.*247_*248insAC	-	KIF1B	UTR3	-	-	-	-	ENST00000263934.6:c.*247_*248insAC;ENST00000377086.1:c.*247_*248insAC	-	-1	-1	-1	-1	0.0586	0.0876	-	-1	-1	0.0044576523	6]---[0]---[673
chr1	10438006	.	A	T	117.44	PASS	1	2	3	0.666666666666667	6	3	9	0.333333333333333	0/1	HET	0/1	HET	3	28	9	83	KIF1B	UTR3	-	-	-	-	NM_015074:c.*1361A>T	-	KIF1B	UTR3	-	-	-	-	ENST00000377086.1:c.*1361A>T	-	-1	-1	-1	-1	0.0362	0.0569	-	0.0181709	0.0507	0.0007429421	1]---[0]---[673
chr1	10438687	.	C	T	865.44	PASS	12	18	30	0.6	17	14	31	0.451612903225806	0/1	HET	0/1	HET	30	99	31	99	KIF1B	UTR3	-	-	-	-	NM_015074:c.*2042C>T	-	KIF1B	UTR3	-	-	-	-	ENST00000377086.1:c.*2042C>T;ENST00000377081.1:c.*227C>T	-	-1	-1	-1	-1	0.5499	0.7401	-	0.546526	0.7973	0.1181277860	85]---[37]---[673
chr1	10438892	.	G	A	3478.44	PASS	48	68	116	0.586206896551724	53	57	110	0.518181818181818	0/1	HET	0/1	HET	116	99	110	99	KIF1B	UTR3	-	-	-	-	NM_015074:c.*2247G>A	-	KIF1B	UTR3	-	-	-	-	ENST00000377086.1:c.*2247G>A;ENST00000377081.1:c.*432G>A	-	-1	-1	-1	-1	0.3304	0.3771	-	0.333666	0.3732	0.0104011887	2]---[6]---[673
chr1	10460485	.	T	C	1832.44	PASS	35	32	67	0.477611940298507	37	36	73	0.493150684931507	0/1	HET	0/1	HET	67	99	73	99	PGD	exonic;synonymous SNV	NM_001304451	exon3	c.120T>C	p.D40D	PGD:NM_001304452:exon3:c.81T>C:p.D27D,PGD:NM_002631:exon3:c.120T>C:p.D40D	-	PGD	exonic;synonymous SNV	ENST00000270776.8	exon3	c.120T>C	p.D40D	PGD:ENST00000538557.1:exon3:c.81T>C:p.D27D,PGD:ENST00000541529.1:exon3:c.120T>C:p.D40D	-	0.2738	0.3560	0.2810	0.3460	0.2427	0.3234	0.2332	0.233826	0.3199	0.2043090639	187]---[44]---[673
chr1	10473196	.	C	T	1889.44	PASS	60	28	88	0.318181818181818	41	63	104	0.605769230769231	0/1	HET	0/1	HET	88	99	104	99	PGD	exonic;synonymous SNV	NM_001304451	exon7	c.666C>T	p.D222D	PGD:NM_001304452:exon8:c.693C>T:p.D231D,PGD:NM_002631:exon8:c.732C>T:p.D244D	-	PGD	exonic;synonymous SNV	ENST00000541529.1	exon7	c.666C>T	p.D222D	PGD:ENST00000270776.8:exon8:c.732C>T:p.D244D,PGD:ENST00000538557.1:exon8:c.693C>T:p.D231D	-	0.3227	0.3893	0.3270	0.3832	0.3323	0.3780	0.3283	0.335064	0.3732	0.3387815750	288]---[84]---[673
chr1	10490285	.	T	C	291.30	PASS	0	5	5	1	0	6	6	1	1/1	HOM	1/1	HOM	5	15	6	18	CENPS;CENPS-CORT	UTR5	-	-	-	-	NM_199294:c.-290T>C;NM_001270517:c.-290T>C;NM_199006:c.-290T>C;NM_198544:c.-290T>C	-	RP4-736L20.3	ncRNA_exonic	-	-	-	-	-	-	-1	-1	-1	-1	0.5538	0.7301	-	0.59405	0.7655	0.1508172363	101]---[51]---[673
chr1	10490881	.	G	A	2485.20	PASS	0	53	53	1	0	28	28	1	1/1	HOM	1/1	HOM	53	99	28	84	CENPS-CORT	UTR5	-	-	-	-	NM_001243768:c.-466G>A	-	APITD1;APITD1-CORT	intronic	-	-	-	-	-	-	-1	-1	-1	-1	0.5343	0.6661	-	0.571086	0.6823	0.0988112927	53]---[40]---[673
chr1	10502710	.	A	G	1970.20	PASS	0	27	27	1	0	29	29	1	1/1	HOM	1/1	HOM	27	81	29	87	CENPS	UTR3	-	-	-	-	NM_199294:c.*248A>G	-	APITD1	UTR3	-	-	-	-	ENST00000309048.3:c.*248A>G	-	-1	-1	-1	-1	0.8668	0.9669	-	0.820687	0.9314	0.0653789004	2]---[43]---[673
chr1	10596341	.	C	T	2374.44	PASS	35	45	80	0.5625	54	48	102	0.470588235294118	0/1	HET	0/1	HET	80	99	102	99	PEX14	exonic;synonymous SNV	NM_004565	exon3	c.156C>T	p.F52F	-	-	PEX14	exonic;synonymous SNV	ENST00000356607.4	exon3	c.156C>T	p.F52F	-	-	0.2843	0.4313	0.2951	0.4109	0.2537	0.3624	0.2493	0.228035	0.4265	0.2971768202	298]---[51]---[673
chr1	10696712	.	CAA	C	170.40	PASS	8	6	14	0.428571428571429	10	4	14	0.285714285714286	0/1	HET	0/1	HET	20	99	21	69	CASZ1	UTR3	-	-	-	-	NM_001079843:c.*2286_*2285delTT	-	CASZ1	UTR3	-	-	-	-	ENST00000377022.3:c.*2286_*2285delTT	-	-1	-1	-1	-1	0.1402	0.2458	-	-1	-1	0.0029717682	0]---[2]---[673
chr1	10697177	.	CT	C	37.17	HARD_TO_VALIDATE	49	12	61	0.19672131147541	48	5	53	0.0943396226415094	0/1	HET	0/0	HOMREF	68	76	58	25	CASZ1	UTR3	-	-	-	-	NM_001079843:c.*1821delA	-	CASZ1	UTR3	-	-	-	-	ENST00000377022.3:c.*1821delA	-	-1	-1	-1	-1	0.0052	0.0476	-	-1	-1	-	-
chr1	10697878	.	GA	G	1061.40	PASS	21	22	43	0.511627906976744	31	31	62	0.5	0/1	HET	0/1	HET	59	99	71	99	CASZ1	UTR3	-	-	-	-	NM_001079843:c.*1120delT	-	CASZ1	UTR3	-	-	-	-	ENST00000377022.3:c.*1120delT	-	-1	-1	-1	-1	0.3066	0.4146	-	0.349641	0.4478	-	-
chr1	10705110	.	G	A	1543.44	PASS	23	32	55	0.581818181818182	29	32	61	0.524590163934426	0/1	HET	0/1	HET	55	99	61	99	CASZ1	exonic;synonymous SNV	NM_001079843	exon18	c.3732C>T	p.C1244C	-	-	CASZ1	exonic;synonymous SNV	ENST00000377022.3	exon18	c.3732C>T	p.C1244C	-	-	0.0290	0.0888	0.0299	0.0861	0.0368	0.0954	0.0279	0.0325479	0.0507	0.0059435364	8]---[0]---[673
chr1	10708142	.	A	G	4251.44	PASS	97	85	182	0.467032967032967	98	92	190	0.484210526315789	0/1	HET	0/1	HET	182	99	190	99	CASZ1	exonic;synonymous SNV	NM_001079843	exon16	c.3213T>C	p.F1071F	CASZ1:NM_017766:exon16:c.3213T>C:p.F1071F	-	CASZ1	exonic;synonymous SNV	ENST00000344008.5	exon16	c.3213T>C	p.F1071F	CASZ1:ENST00000377022.3:exon16:c.3213T>C:p.F1071F	-	0.3365	0.5170	0.2417	0.4781	0.2889	0.4800	0.2672	0.329273	0.5431	0.1411589896	154]---[18]---[673
chr1	10713765	.	T	C	4187.20	PASS	0	56	56	1	0	65	65	1	1/1	HOM	1/1	HOM	56	99	65	99	CASZ1	exonic;synonymous SNV	NM_001079843	exon11	c.2349A>G	p.S783S	CASZ1:NM_017766:exon11:c.2349A>G:p.S783S	-	CASZ1	exonic;synonymous SNV	ENST00000344008.5	exon11	c.2349A>G	p.S783S	CASZ1:ENST00000377022.3:exon11:c.2349A>G:p.S783S	-	0.5448	0.6722	0.5332	0.6722	0.5804	0.6710	0.5869	0.545128	0.7194	0.3677563150	209]---[143]---[673
chr1	10725498	.	G	A	3361.44	PASS	55	72	127	0.566929133858268	63	63	126	0.5	0/1	HET	0/1	HET	127	99	126	99	CASZ1	exonic;synonymous SNV	NM_001079843	exon5	c.147C>T	p.D49D	CASZ1:NM_017766:exon5:c.147C>T:p.D49D	-	CASZ1	exonic;synonymous SNV	ENST00000344008.5	exon5	c.147C>T	p.D49D	CASZ1:ENST00000377022.3:exon5:c.147C>T:p.D49D	-	0.1733	0.2646	0.1733	0.2668	0.1841	0.2728	0.1560	0.179513	0.2216	0.1181277860	141]---[9]---[673
chr1	11006569	.	G	A	1006.44	PASS	27	17	44	0.386363636363636	20	20	40	0.5	0/1	HET	0/1	HET	44	99	40	99	C1orf127	UTR3	-	-	-	-	NM_001170754:c.*250C>T	-	C1orf127	UTR3	-	-	-	-	ENST00000377008.4:c.*250C>T;ENST00000377004.4:c.*250C>T	-	-1	-1	-1	-1	0.6918	0.9370	-	0.771965	0.8998	0.0156017831	1]---[10]---[673
chr1	11085004	.	A	ATGTTT	6444.16	PASS	0	61	61	1	0	74	74	1	1/1	HOM	1/1	HOM	61	99	74	99	TARDBP	UTR3	-	-	-	-	NM_007375:c.*2293_*2294insTGTTT	-	TARDBP	downstream	-	-	-	-	dist=764	-	-1	-1	-1	-1	0.8780	0.9743	-	0.915136	0.9909	0.0096582467	1]---[6]---[673
chr1	11086717	.	A	G	208.87	PASS	0	2	2	1	0	4	4	1	1/1	HOM	1/1	HOM	2	6	4	12	MASP2	UTR3	-	-	-	-	NM_006610:c.*225T>C	-	MASP2	UTR3	-	-	-	-	ENST00000400897.3:c.*225T>C	-	-1	-1	-1	-1	0.7092	0.8815	-	0.709665	0.8651	0.2511144131	66]---[136]---[673
chr1	11087524	.	G	A	1916.20	PASS	0	26	26	1	0	35	35	1	1/1	HOM	1/1	HOM	26	78	35	99	MASP2	exonic;synonymous SNV	NM_006610	exon11	c.1479C>T	p.S493S	-	-	MASP2	exonic;synonymous SNV	ENST00000400897.3	exon11	c.1479C>T	p.S493S	-	-	0.7855	0.8675	0.7941	0.8664	0.6937	0.8818	0.6732	0.6875	0.8651	0.7852897474	223]---[417]---[673
chr1	11090916	.	C	A	2625.20	PASS	0	49	49	1	0	43	43	1	1/1	HOM	1/1	HOM	49	99	43	99	MASP2	exonic;nonsynonymous SNV	NM_006610	exon9	c.1111G>T	p.D371Y	-	-	MASP2	exonic;nonsynonymous SNV	ENST00000400897.3	exon9	c.1111G>T	p.D371Y	-	-	0.7359	0.8172	0.7464	0.8200	0.6413	0.8153	0.6298	0.58127	0.8201	0.7540861813	243]---[386]---[673
chr1	11132217	.	G	A	4864.20	PASS	0	71	71	1	0	88	88	1	1/1	HOM	1/1	HOM	71	99	88	99	EXOSC10	exonic;synonymous SNV	NM_002685	exon19	c.2094C>T	p.R698R	EXOSC10:NM_001001998:exon20:c.2169C>T:p.R723R	-	EXOSC10	exonic;synonymous SNV	ENST00000304457.7	exon19	c.2094C>T	p.R698R	EXOSC10:ENST00000376936.4:exon20:c.2169C>T:p.R723R	-	0.7022	0.8060	0.7108	0.7993	0.6023	0.7887	0.5859	0.60623	0.7837	0.5044576523	169]---[255]---[673
chr1	11141187	.	C	G	4981.20	PASS	0	88	88	1	0	83	83	1	1/1	HOM	1/1	HOM	88	99	83	99	EXOSC10	exonic;synonymous SNV	NM_001001998	exon11	c.1389G>C	p.P463P	EXOSC10:NM_002685:exon11:c.1389G>C:p.P463P	-	EXOSC10	exonic;synonymous SNV	ENST00000304457.7	exon11	c.1389G>C	p.P463P	EXOSC10:ENST00000376936.4:exon11:c.1389G>C:p.P463P,EXOSC10:ENST00000544779.1:exon11:c.1389G>C:p.P463P	-	0.7790	0.9412	0.7844	0.9384	0.7153	0.9400	0.6926	0.772364	0.9405	0.5163447251	159]---[268]---[673
chr1	11205058	.	C	T	6087.20	PASS	0	95	95	1	0	101	101	1	1/1	HOM	1/1	HOM	95	99	101	99	MTOR	exonic;synonymous SNV	NM_004958	exon33	c.4731G>A	p.A1577A	-	-	MTOR	exonic;synonymous SNV	ENST00000361445.4	exon33	c.4731G>A	p.A1577A	-	-	0.6779	0.8203	0.6868	0.8135	0.5689	0.8004	0.5459	0.547524	0.8165	0.4992570579	170]---[251]---[673
chr1	11288758	.	G	A	1867.20	PASS	0	33	33	1	0	24	24	1	1/1	HOM	1/1	HOM	33	99	24	72	MTOR	exonic;synonymous SNV	NM_004958	exon19	c.2997C>T	p.N999N	-	-	MTOR	exonic;synonymous SNV	ENST00000361445.4	exon19	c.2997C>T	p.N999N	-	-	0.7429	0.9192	0.7517	0.9183	0.6449	0.9283	0.6176	0.700479	0.9187	0.4955423477	163]---[252]---[673
chr1	11301714	.	A	G	7366.20	PASS	0	118	118	1	0	119	119	1	1/1	HOM	1/1	HOM	118	99	119	99	MTOR	exonic;synonymous SNV	NM_004958	exon10	c.1437T>C	p.D479D	-	-	MTOR	exonic;synonymous SNV	ENST00000361445.4	exon10	c.1437T>C	p.D479D	-	-	0.7170	0.8811	0.7257	0.8782	0.6129	0.8837	0.5853	0.639577	0.878	0.5029717682	169]---[254]---[673
chr1	11322565	.	C	G	4697.20	PASS	0	79	79	1	0	98	98	1	1/1	HOM	1/1	HOM	79	99	98	99	MTOR	UTR5	-	-	-	-	NM_004958:c.-3099G>C	-	MTOR	upstream	-	-	-	-	dist=1	-	-1	-1	-1	-1	0.5480	0.7859	-	0.538139	0.7817	0.0156017831	1]---[10]---[673
chr1	11561593	.	G	A	1430.44	PASS	20	32	52	0.615384615384615	23	20	43	0.465116279069767	0/1	HET	0/1	HET	52	99	43	99	DISP3	exonic;nonsynonymous SNV	NM_020780	exon2	c.544G>A	p.G182S	-	-	PTCHD2	exonic;nonsynonymous SNV	ENST00000294484.6	exon2	c.544G>A	p.G182S	PTCHD2:ENST00000389575.3:exon2:c.544G>A:p.G182S	-	0.5561	0.6722	0.5487	0.6644	0.4976	0.6790	0.5130	0.371805	0.659	0.3803863299	222]---[145]---[673
chr1	11579470	.	G	A	5792.20	PASS	0	97	97	1	0	98	98	1	1/1	HOM	1/1	HOM	97	99	98	99	DISP3	exonic;nonsynonymous SNV	NM_020780	exon8	c.1948G>A	p.A650T	-	-	PTCHD2	exonic;nonsynonymous SNV	ENST00000294484.6	exon8	c.1948G>A	p.A650T	PTCHD2:ENST00000389575.3:exon8:c.1948G>A:p.A650T	-	0.5442	0.7405	0.5557	0.7262	0.4735	0.7153	0.4608	0.359824	0.6556	0.3588410104	221]---[131]---[673
chr1	11708736	.	T	C	2381.44	PASS	40	38	78	0.487179487179487	31	46	77	0.597402597402597	0/1	HET	0/1	HET	78	99	79	99	FBXO2	UTR3	-	-	-	-	NM_012168:c.*15A>G	-	FBXO2	UTR3	-	-	-	-	ENST00000354287.4:c.*15A>G	-	0.6481	0.8046	0.6504	0.8051	0.6429	0.8059	0.6284	0.504992	0.7783	0.4881129272	183]---[237]---[673
chr1	11721693	.	G	A	1574.44	PASS	20	17	37	0.459459459459459	17	37	54	0.685185185185185	0/1	HET	0/1	HET	37	99	54	99	FBXO44	UTR3	-	-	-	-	NM_001304791:c.*363G>A;NM_183412:c.*331G>A;NM_183413:c.*331G>A;NM_001304790:c.*331G>A;NM_033182:c.*363G>A;NM_001330355:c.*331G>A;NM_001014765:c.*363G>A	-	FBXO44	UTR3	-	-	-	-	ENST00000251546.4:c.*331G>A;ENST00000376770.1:c.*363G>A;ENST00000251547.5:c.*363G>A;ENST00000376762.4:c.*331G>A	-	-1	-1	-1	-1	0.0594	0.1520	-	0.0850639	0.1825	0.0044576523	6]---[0]---[673
chr1	11721833	.	CCT	C	4559.40	PASS	73	51	124	0.411290322580645	88	70	158	0.443037974683544	0/1	HET	0/1	HET	124	99	158	99	FBXO44	UTR3	-	-	-	-	NM_001304791:c.*504_*505delCT;NM_183412:c.*472_*473delCT;NM_183413:c.*472_*473delCT;NM_001304790:c.*472_*473delCT;NM_033182:c.*504_*505delCT;NM_001330355:c.*472_*473delCT;NM_001014765:c.*504_*505delCT	-	FBXO44	UTR3	-	-	-	-	ENST00000251546.4:c.*472_*473delCT;ENST00000376770.1:c.*504_*505delCT;ENST00000251547.5:c.*504_*505delCT;ENST00000376762.4:c.*472_*473delCT	-	-1	-1	-1	-1	0.1650	0.2667	-	0.164537	0.2464	0.0059435364	4]---[2]---[673
chr1	11721854	.	C	T	7674.20	PASS	0	113	113	1	0	151	151	1	1/1	HOM	1/1	HOM	113	99	151	99	FBXO44	UTR3	-	-	-	-	NM_001304791:c.*524C>T;NM_183412:c.*492C>T;NM_183413:c.*492C>T;NM_001304790:c.*492C>T;NM_033182:c.*524C>T;NM_001330355:c.*492C>T;NM_001014765:c.*524C>T	-	FBXO44	UTR3	-	-	-	-	ENST00000251546.4:c.*492C>T;ENST00000376770.1:c.*524C>T;ENST00000251547.5:c.*524C>T;ENST00000376762.4:c.*492C>T	-	-1	-1	-1	-1	0.5304	0.6652	-	0.541534	0.7118	0.0081723626	3]---[4]---[673
chr1	11721949	.	C	T	692.44	PASS	17	12	29	0.413793103448276	8	12	20	0.6	0/1	HET	0/1	HET	29	99	20	99	FBXO44	UTR3	-	-	-	-	NM_001304791:c.*619C>T;NM_183412:c.*587C>T;NM_183413:c.*587C>T;NM_001304790:c.*587C>T;NM_033182:c.*619C>T;NM_001330355:c.*587C>T;NM_001014765:c.*619C>T	-	FBXO44	UTR3	-	-	-	-	ENST00000251546.4:c.*587C>T;ENST00000376770.1:c.*619C>T;ENST00000251547.5:c.*619C>T;ENST00000376762.4:c.*587C>T	-	-1	-1	-1	-1	0.0665	0.1533	-	0.0920527	0.1825	-	-
chr1	11722688	.	G	A	282.44	PASS	4	2	6	0.333333333333333	4	7	11	0.636363636363636	0/1	HET	0/1	HET	6	62	11	99	FBXO44	UTR3	-	-	-	-	NM_001304791:c.*1358G>A;NM_183412:c.*1326G>A;NM_183413:c.*1326G>A;NM_001304790:c.*1326G>A;NM_033182:c.*1358G>A;NM_001330355:c.*1326G>A;NM_001014765:c.*1358G>A	-	FBXO44	UTR3	-	-	-	-	ENST00000376770.1:c.*1358G>A;ENST00000251547.5:c.*1358G>A	-	-1	-1	-1	-1	0.1653	0.2666	-	0.164537	0.2464	0.0014858841	0]---[1]---[673
chr1	11728894	.	G	A	6846.44	PASS	103	140	243	0.576131687242798	125	144	269	0.535315985130111	0/1	HET	0/1	HET	243	99	269	99	FBXO6	exonic;nonsynonymous SNV	NM_018438	exon2	c.179G>A	p.R60Q	-	-	FBXO6	exonic;nonsynonymous SNV	ENST00000376753.4	exon2	c.179G>A	p.R60Q	-	-	0.1398	0.2070	0.1429	0.2062	0.1072	0.1993	0.1027	0.136382	0.2004	0.1017830609	123]---[7]---[673
chr1	11734049	.	C	G	842.44	PASS	29	25	54	0.462962962962963	38	12	50	0.24	0/1	HET	0/1	HET	54	99	50	99	FBXO6	UTR3	-	-	-	-	NM_018438:c.*141C>G	-	FBXO6	UTR3	-	-	-	-	ENST00000376753.4:c.*141C>G	-	-1	-1	-1	-1	0.1325	0.2289	-	0.140974	0.2096	0.0534918276	60]---[6]---[673
chr1	11734084	.	G	A	670.44	PASS	28	18	46	0.391304347826087	32	10	42	0.238095238095238	0/1	HET	0/1	HET	46	99	42	99	FBXO6	UTR3	-	-	-	-	NM_018438:c.*176G>A	-	FBXO6	UTR3	-	-	-	-	ENST00000376753.4:c.*176G>A	-	-1	-1	-1	-1	0.0040	0.0071	-	0.00299521	0.0099	0.0000000000	0]---[0]---[673
chr1	11771988	.	A	G	2198.44	PASS	41	42	83	0.506024096385542	41	46	87	0.528735632183908	0/1	HET	0/1	HET	83	99	87	99	DRAXIN	exonic;synonymous SNV	NM_198545	exon4	c.723A>G	p.L241L	-	-	DRAXIN	exonic;synonymous SNV	ENST00000294485.5	exon4	c.723A>G	p.L241L	-	-	0.1301	0.1620	0.1202	0.1455	0.1163	0.1466	0.1197	0.0966454	0.1262	0.0802377415	98]---[5]---[673
chr1	11779762	.	C	T	3422.44	PASS	89	86	175	0.491428571428571	67	62	129	0.48062015503876	0/1	HET	0/1	HET	175	99	129	99	DRAXIN	UTR3	-	-	-	-	NM_198545:c.*9C>T	-	DRAXIN	UTR3	-	-	-	-	ENST00000294485.5:c.*9C>T	-	0.2883	0.3834	0.2713	0.3465	0.2531	0.3413	0.2628	0.167532	0.3449	0.1983655275	183]---[42]---[673
chr1	11796168	.	CGGGCG	C	3035.16	PASS	0	41	41	1	0	35	35	1	1/1	HOM	1/1	HOM	41	99	35	99	AGTRAP	UTR5	-	-	-	-	NM_020350:c.-97_-93del-;NM_001040194:c.-97_-93del-;NM_001040195:c.-97_-93del-;NM_001040197:c.-97_-93del-;NM_001040196:c.-97_-93del-	-	AGTRAP	UTR5	-	-	-	-	ENST00000376637.3:c.-97_-93del-	-	-1	-1	-1	-1	0.9879	1	-	0.988419	1	0.2815750371	1]---[189]---[673
chr1	11810505	.	C	T	2236.44	PASS	45	44	89	0.49438202247191	61	57	118	0.483050847457627	0/1	HET	0/1	HET	89	99	118	99	AGTRAP	UTR3	-	-	-	-	NM_020350:c.*256C>T;NM_001040194:c.*256C>T;NM_001040195:c.*344C>T;NM_001040197:c.*389C>T;NM_001040196:c.*344C>T	-	AGTRAP	UTR3	-	-	-	-	ENST00000376637.3:c.*344C>T;ENST00000376629.4:c.*256C>T;ENST00000376627.2:c.*389C>T;ENST00000314340.5:c.*256C>T;ENST00000510878.1:c.*162C>T	-	-1	-1	-1	-1	0.1296	0.1854	-	0.139377	0.2689	0.0430906389	38]---[10]---[673
chr1	11810674	.	G	A	487.44	PASS	5	9	14	0.642857142857143	10	8	18	0.444444444444444	0/1	HET	0/1	HET	14	99	18	99	AGTRAP	UTR3	-	-	-	-	NM_020350:c.*425G>A;NM_001040194:c.*425G>A;NM_001040195:c.*513G>A;NM_001040197:c.*558G>A;NM_001040196:c.*513G>A	-	AGTRAP	UTR3	-	-	-	-	ENST00000376637.3:c.*513G>A;ENST00000376629.4:c.*425G>A;ENST00000314340.5:c.*425G>A;ENST00000510878.1:c.*331G>A	-	-1	-1	-1	-1	0.2448	0.3399	-	0.230232	0.3343	0.0178306092	6]---[9]---[673
chr1	11810691	.	C	T	534.44	PASS	3	7	10	0.7	7	10	17	0.588235294117647	0/1	HET	0/1	HET	10	74	17	99	AGTRAP	UTR3	-	-	-	-	NM_020350:c.*442C>T;NM_001040194:c.*442C>T;NM_001040195:c.*530C>T;NM_001040197:c.*575C>T;NM_001040196:c.*530C>T	-	AGTRAP	UTR3	-	-	-	-	ENST00000376637.3:c.*530C>T;ENST00000376629.4:c.*442C>T;ENST00000314340.5:c.*442C>T	-	-1	-1	-1	-1	0.2434	0.3410	-	0.229433	0.3323	0.0163447251	4]---[9]---[673
chr1	11810765	.	T	A	1315.20	PASS	0	22	22	1	0	24	24	1	1/1	HOM	1/1	HOM	22	66	24	72	AGTRAP	UTR3	-	-	-	-	NM_020350:c.*516T>A;NM_001040194:c.*516T>A;NM_001040195:c.*604T>A;NM_001040197:c.*649T>A;NM_001040196:c.*604T>A	-	AGTRAP	UTR3	-	-	-	-	ENST00000376637.3:c.*604T>A;ENST00000376629.4:c.*516T>A;ENST00000314340.5:c.*516T>A	-	-1	-1	-1	-1	0.9728	1	-	0.971246	1	0.0534918276	2]---[35]---[673
chr1	11846092	.	G	GT	124.71	PASS	0	3	3	1	0	3	3	1	1/1	HOM	1/1	HOM	3	9	3	9	MTHFR	UTR3	-	-	-	-	NM_005957:c.*4644_*4645insA;NM_001330358:c.*4644_*4645insA	-	MTHFR	UTR3	-	-	-	-	ENST00000376592.1:c.*4644_*4645insA;ENST00000376583.3:c.*4644_*4645insA	-	-1	-1	-1	-1	0.9801	0.9994	-	0.951278	0.9697	0.0089153046	0]---[6]---[673
chr1	11846252	.	G	A	916.20	PASS	0	12	12	1	0	13	13	1	1/1	HOM	1/1	HOM	12	36	13	39	MTHFR	UTR3	-	-	-	-	NM_005957:c.*4485C>T;NM_001330358:c.*4485C>T	-	MTHFR	UTR3	-	-	-	-	ENST00000376592.1:c.*4485C>T;ENST00000376583.3:c.*4485C>T	-	-1	-1	-1	-1	0.6860	0.8925	-	0.70647	0.8929	0.0104011887	0]---[7]---[673
chr1	11846380	.	T	G	219.19	PASS	66	28	94	0.297872340425532	33	0	33	0	0/1	HET	0/0	HOMREF	94	99	33	99	MTHFR	UTR3	-	-	-	-	NM_005957:c.*4357A>C;NM_001330358:c.*4357A>C	-	MTHFR	UTR3	-	-	-	-	ENST00000376592.1:c.*4357A>C;ENST00000376583.3:c.*4357A>C	-	-1	-1	-1	-1	0.0002	0.0012	-	-1	-1	-	-
chr1	11846447	.	G	A	6564.20	PASS	0	92	92	1	0	119	119	1	1/1	HOM	1/1	HOM	92	99	119	99	MTHFR	UTR3	-	-	-	-	NM_005957:c.*4290C>T;NM_001330358:c.*4290C>T	-	MTHFR	UTR3	-	-	-	-	ENST00000376592.1:c.*4290C>T;ENST00000376583.3:c.*4290C>T	-	-1	-1	-1	-1	0.9390	1	-	0.933307	1	0.0104011887	0]---[7]---[673
chr1	11846742	.	C	T	29.87	PASS	2	2	4	0.5	4	0	4	0	0/1	HET	0/0	HOMREF	4	56	4	0	MTHFR	UTR3	-	-	-	-	NM_005957:c.*3995G>A;NM_001330358:c.*3995G>A	-	MTHFR	UTR3	-	-	-	-	ENST00000376592.1:c.*3995G>A;ENST00000376583.3:c.*3995G>A;ENST00000376590.3:c.*3995G>A	-	-1	-1	-1	-1	0.1030	0.1217	-	0.117812	0.2157	-	-
chr1	11847334	.	G	GGAA	4076.40	PASS	33	48	81	0.592592592592593	53	55	108	0.509259259259259	0/1	HET	0/1	HET	81	99	108	99	MTHFR	UTR3	-	-	-	-	NM_005957:c.*3402_*3403insTTC;NM_001330358:c.*3402_*3403insTTC	-	MTHFR	UTR3	-	-	-	-	ENST00000376592.1:c.*3402_*3403insTTC;ENST00000376583.3:c.*3402_*3403insTTC;ENST00000376590.3:c.*3402_*3403insTTC	-	-1	-1	-1	-1	0.5694	0.7615	-	0.570088	0.7659	0.1404160475	75]---[57]---[673
chr1	11847759	.	C	T	1068.44	PASS	22	15	37	0.405405405405405	30	22	52	0.423076923076923	0/1	HET	0/1	HET	37	99	52	99	MTHFR	UTR3	-	-	-	-	NM_005957:c.*2978G>A;NM_001330358:c.*2978G>A	-	MTHFR	UTR3	-	-	-	-	ENST00000376592.1:c.*2978G>A;ENST00000376583.3:c.*2978G>A;ENST00000376590.3:c.*2978G>A	-	-1	-1	-1	-1	0.5599	0.7689	-	0.558506	0.7738	0.1745913819	101]---[67]---[673
chr1	11847772	.	G	T	1580.44	PASS	14	21	35	0.6	22	30	52	0.576923076923077	0/1	HET	0/1	HET	35	99	52	99	MTHFR	UTR3	-	-	-	-	NM_005957:c.*2965C>A;NM_001330358:c.*2965C>A	-	MTHFR	UTR3	-	-	-	-	ENST00000376592.1:c.*2965C>A;ENST00000376583.3:c.*2965C>A;ENST00000376590.3:c.*2965C>A	-	-1	-1	-1	-1	0.0994	0.1211	-	0.11242	0.2157	0.0237741456	30]---[1]---[673
chr1	11847861	.	G	A	5684.44	PASS	90	119	209	0.569377990430622	122	109	231	0.471861471861472	0/1	HET	0/1	HET	209	99	231	99	MTHFR	UTR3	-	-	-	-	NM_005957:c.*2876C>T;NM_001330358:c.*2876C>T	-	MTHFR	UTR3	-	-	-	-	ENST00000376592.1:c.*2876C>T;ENST00000376583.3:c.*2876C>T;ENST00000376590.3:c.*2876C>T	-	-1	-1	-1	-1	0.0989	0.1206	-	0.111422	0.2157	0.0200594354	25]---[1]---[673
chr1	11847902	.	C	A	7670.44	PASS	154	181	335	0.540298507462687	169	170	339	0.501474926253687	0/1	HET	0/1	HET	335	99	339	99	C1orf167	splicing	-	-	-	-	NM_001010881:exon18:c.3674-28C>A	-28	C1orf167	splicing	-	-	-	-	ENST00000433342.1:exon18:c.3746-28C>A	-28	0.1159	0.2483	0.1035	0.1827	0.0985	0.1211	-	0.111022	0.2168	0.0208023774	26]---[1]---[673
chr1	11848068	.	G	C	3882.44	PASS	72	84	156	0.538461538461538	109	81	190	0.426315789473684	0/1	HET	0/1	HET	156	99	190	99	C1orf167	exonic;nonsynonymous SNV	NM_001010881	exon18	c.3812G>C	p.C1271S	-	-	C1orf167	exonic;nonsynonymous SNV	ENST00000433342.1	exon18	c.3884G>C	p.C1295S	-	-	0.1310	0.1760	0.1050	0.1724	0.1046	0.1199	-	0.117612	0.2157	0.0438335810	57]---[1]---[673
chr1	11848879	.	A	G	4591.20	PASS	0	71	71	1	0	79	79	1	1/1	HOM	1/1	HOM	71	99	79	99	MTHFR	UTR3	-	-	-	-	NM_005957:c.*1858T>C;NM_001330358:c.*1858T>C	-	MTHFR	UTR3	-	-	-	-	ENST00000376592.1:c.*1858T>C;ENST00000376583.3:c.*1858T>C;ENST00000376590.3:c.*1858T>C;ENST00000376585.1:c.*1858T>C	-	-1	-1	-1	-1	0.9363	1	-	0.930511	1	0.3722139673	1]---[250]---[673
chr1	11848972	.	G	A	1515.44	PASS	42	24	66	0.363636363636364	38	43	81	0.530864197530864	0/1	HET	0/1	HET	66	99	81	99	MTHFR	UTR3	-	-	-	-	NM_005957:c.*1765C>T;NM_001330358:c.*1765C>T	-	MTHFR	UTR3	-	-	-	-	ENST00000376592.1:c.*1765C>T;ENST00000376583.3:c.*1765C>T;ENST00000376590.3:c.*1765C>T;ENST00000376585.1:c.*1765C>T	-	-1	-1	-1	-1	0.1095	0.1207	-	0.124201	0.2157	0.0170876672	23]---[0]---[673
chr1	11849447	.	A	G	2513.20	PASS	1	31	32	0.96875	0	46	46	1	1/1	HOM	1/1	HOM	32	57	46	99	C1orf167	exonic;nonsynonymous SNV	NM_001010881	exon21	c.4294A>G	p.R1432G	-	-	C1orf167	exonic;nonsynonymous SNV	ENST00000433342.1	exon21	c.4366A>G	p.R1456G	-	-	0.9871	1	0.9874	1	0.9391	1	-	0.932907	1	0.6894502229	0]---[464]---[673
chr1	11850365	.	T	G	2677.44	PASS	52	51	103	0.495145631067961	34	54	88	0.613636363636364	0/1	HET	0/1	HET	103	99	88	99	MTHFR	UTR3	-	-	-	-	NM_005957:c.*372A>C;NM_001330358:c.*372A>C	-	MTHFR	UTR3	-	-	-	-	ENST00000376592.1:c.*372A>C;ENST00000376583.3:c.*372A>C;ENST00000376590.3:c.*372A>C;ENST00000376585.1:c.*372A>C	-	-1	-1	-1	-1	0.6376	0.7921	-	0.628395	0.8127	0.0809806835	25]---[42]---[673
chr1	11854457	.	G	A	6310.20	PASS	0	84	84	1	0	88	88	1	1/1	HOM	1/1	HOM	84	99	88	99	MTHFR	exonic;synonymous SNV	NM_001330358	exon8	c.1428C>T	p.F476F	MTHFR:NM_005957:exon8:c.1305C>T:p.F435F	-	MTHFR	exonic;synonymous SNV	ENST00000376592.1	exon7	c.1305C>T	p.F435F	MTHFR:ENST00000376583.3:exon8:c.1428C>T:p.F476F,MTHFR:ENST00000376590.3:exon8:c.1305C>T:p.F435F,MTHFR:ENST00000376585.1:exon9:c.1428C>T:p.F476F	-	0.9697	1	0.9755	1	0.9091	1	0.8905	0.902955	0.998	1.0089153046	2]---[678]---[673
chr1	11854476	.	T	G	1827.44	PASS	50	33	83	0.397590361445783	46	44	90	0.488888888888889	0/1	HET	0/1	HET	83	99	90	99	MTHFR	exonic;nonsynonymous SNV	NM_001330358	exon8	c.1409A>C	p.E470A	MTHFR:NM_005957:exon8:c.1286A>C:p.E429A	-	MTHFR	exonic;nonsynonymous SNV	ENST00000376592.1	exon7	c.1286A>C	p.E429A	MTHFR:ENST00000376583.3:exon8:c.1409A>C:p.E470A,MTHFR:ENST00000376590.3:exon8:c.1286A>C:p.E429A,MTHFR:ENST00000376585.1:exon9:c.1409A>C:p.E470A	-	0.2950	0.4153	0.2902	0.4112	0.2590	0.3090	0.2596	0.249401	0.4172	0.3031203566	268]---[70]---[673
chr1	11854896	.	G	A	3189.45	PASS	74	63	137	0.45985401459854	50	75	125	0.6	0/1	HET	0/1	HET	137	99	125	99	MTHFR	exonic;synonymous SNV	NM_001330358	exon7	c.1179C>T	p.S393S	MTHFR:NM_005957:exon7:c.1056C>T:p.S352S	-	MTHFR	exonic;synonymous SNV	ENST00000376592.1	exon6	c.1056C>T	p.S352S	MTHFR:ENST00000376583.3:exon7:c.1179C>T:p.S393S,MTHFR:ENST00000376590.3:exon7:c.1056C>T:p.S352S,MTHFR:ENST00000376585.1:exon8:c.1179C>T:p.S393S	-	0.1002	0.1423	0.0988	0.1439	0.0999	0.1199	0.0940	0.103435	0.1575	0.0572065379	75]---[1]---[673
chr1	11856378	.	G	A	2878.44	PASS	63	64	127	0.503937007874016	70	59	129	0.457364341085271	0/1	HET	0/1	HET	127	99	129	99	MTHFR	exonic;nonsynonymous SNV	NM_001330358	exon5	c.788C>T	p.A263V	MTHFR:NM_005957:exon5:c.665C>T:p.A222V	-	MTHFR	exonic;nonsynonymous SNV	ENST00000376592.1	exon4	c.665C>T	p.A222V	MTHFR:ENST00000376583.3:exon5:c.788C>T:p.A263V,MTHFR:ENST00000376590.3:exon5:c.665C>T:p.A222V,MTHFR:ENST00000376585.1:exon6:c.788C>T:p.A263V	-	0.3037	0.5141	0.3143	0.5031	0.2572	0.4845	0.2706	0.245407	0.4741	0.4420505201	315]---[140]---[673
chr1	11863057	.	G	A	6554.44	PASS	156	128	284	0.450704225352113	153	134	287	0.466898954703833	0/1	HET	0/1	HET	284	99	287	99	MTHFR	exonic;synonymous SNV	NM_001330358	exon2	c.240C>T	p.P80P	MTHFR:NM_005957:exon2:c.117C>T:p.P39P	-	MTHFR	exonic;synonymous SNV	ENST00000376592.1	exon1	c.117C>T	p.P39P	MTHFR:ENST00000376583.3:exon2:c.240C>T:p.P80P,MTHFR:ENST00000376590.3:exon2:c.117C>T:p.P39P,MTHFR:ENST00000376585.1:exon3:c.240C>T:p.P80P	-	0.0998	0.1461	0.0977	0.1444	0.0937	0.1238	0.0897	0.101637	0.1564	0.0564635958	72]---[2]---[673
chr1	11884555	.	A	G	10608.20	PASS	0	157	157	1	0	193	193	1	1/1	HOM	1/1	HOM	157	99	193	99	CLCN6	exonic;nonsynonymous SNV	NM_001256959	exon7	c.527A>G	p.E176G	CLCN6:NM_001286:exon8:c.593A>G:p.E198G	-	CLCN6	exonic;nonsynonymous SNV	ENST00000376487.3	exon7	c.527A>G	p.E176G	CLCN6:ENST00000312413.6:exon8:c.593A>G:p.E198G,CLCN6:ENST00000346436.6:exon8:c.593A>G:p.E198G,CLCN6:ENST00000376496.3:exon8:c.593A>G:p.E198G	-	0.9994	1	0.9994	1	0.9997	1	0.9992	0.9998	1	0.6909361070	2]---[464]---[673
chr1	11901694	.	G	A	144.44	PASS	3	2	5	0.4	5	4	9	0.444444444444444	0/1	HET	0/1	HET	5	58	9	99	NPPA-AS1	ncRNA_intronic	-	-	-	-	-	-	NPPA-AS1	ncRNA_intronic	-	-	-	-	-	-	-1	-1	-1	-1	0.0476	0.0959	-	0.0297524	0.0666	0.0014858841	0]---[1]---[673
chr1	11901816	.	A	T	1267.44	PASS	18	21	39	0.538461538461538	38	26	64	0.40625	0/1	HET	0/1	HET	39	99	64	99	NPPA-AS1	ncRNA_intronic	-	-	-	-	-	-	NPPA-AS1	ncRNA_intronic	-	-	-	-	-	-	-1	-1	-1	-1	0.0018	0.0031	-	0.000599042	0.003	-	-
chr1	11905851	.	A	G	1924.44	PASS	25	39	64	0.609375	37	37	74	0.5	0/1	HET	0/1	HET	64	99	74	99	NPPA-AS1	ncRNA_splicing	-	-	-	-	NR_037806:exon3:c.1479+28A>G	+28	NPPA-AS1	ncRNA_splicing	-	-	-	-	ENST00000446542.1:exon3:c.781+28A>G;ENST00000400892.2:exon2:c.433+28A>G	+28	-1	-1	-1	-1	0.0487	0.0959	-	0.0305511	0.0646	0.0141158990	19]---[0]---[673
chr1	11905974	.	A	G	1266.44	PASS	20	17	37	0.459459459459459	39	25	64	0.390625	0/1	HET	0/1	HET	37	99	64	99	NPPA-AS1	ncRNA_intronic	-	-	-	-	-	-	NPPA-AS1	ncRNA_intronic	-	-	-	-	-	-	-1	-1	-1	-1	0.0489	0.0959	0.0469	0.0309505	0.0656	0.0260029718	33]---[1]---[673
chr1	11917620	.	T	TA	1890.40	PASS	37	39	76	0.513157894736842	42	40	82	0.48780487804878	0/1	HET	0/1	HET	76	99	82	99	NPPB	UTR3	-	-	-	-	NM_002521:c.*91_*92insT	-	NPPB	UTR3	-	-	-	-	ENST00000376468.3:c.*91_*92insT	-	-1	-1	-1	-1	0.3427	0.3818	0.3698	0.29373	0.3824	0.2295690936	179]---[65]---[673
chr1	11918927	.	TCTG	T	114.15	PASS	37	0	37	0	47	7	54	0.12962962962963	0/0	HOMREF	0/1	HET	37	99	54	99	NPPB	UTR5	-	-	-	-	NM_002521:c.-38_-40delCAG	-	NPPB	UTR5	-	-	-	-	ENST00000376468.3:c.-38_-40delCAG	-	0.0172	0.0363	0.0090	0.0303	0.0095	0.0269	0.0012	-1	-1	0.0022288262	3]---[0]---[673
chr1	12071680	.	A	G	799.20	PASS	0	14	14	1	0	13	13	1	1/1	HOM	1/1	HOM	14	42	13	39	MFN2	UTR3	-	-	-	-	NM_014874:c.*58A>G;NM_001127660:c.*58A>G	-	MFN2	UTR3	-	-	-	-	ENST00000444836.1:c.*58A>G;ENST00000235329.5:c.*58A>G	-	-1	-1	-1	-1	0.7191	0.8448	0.7092	0.732428	0.8903	0.2414561664	119]---[103]---[673
chr1	12072518	.	G	C	4132.20	PASS	0	51	51	1	0	73	73	1	1/1	HOM	1/1	HOM	51	99	73	99	MFN2	UTR3	-	-	-	-	NM_014874:c.*896G>C;NM_001127660:c.*896G>C	-	MFN2	UTR3	-	-	-	-	ENST00000444836.1:c.*896G>C;ENST00000235329.5:c.*896G>C	-	-1	-1	-1	-1	0.5700	0.7042	-	0.544129	0.6145	0.0163447251	4]---[9]---[673
chr1	12082926	.	A	G	11978.20	PASS	0	211	211	1	0	184	184	1	1/1	HOM	1/1	HOM	211	99	184	99	MIIP	exonic;nonsynonymous SNV	NM_021933	exon4	c.499A>G	p.K167E	-	-	MIIP	exonic;nonsynonymous SNV	ENST00000235332.4	exon4	c.499A>G	p.K167E	MIIP:ENST00000436478.2:exon4:c.499A>G:p.K167E	-	0.7058	0.8337	0.6826	0.8228	0.7440	0.8246	0.7383	0.669329	0.795	0.4673105498	199]---[215]---[673
chr1	12175729	.	C	T	8917.20	PASS	0	148	148	1	1	149	150	0.993333333333333	1/1	HOM	1/1	HOM	148	99	150	99	TNFRSF8	exonic;nonsynonymous SNV	NM_001281430	exon7	c.556C>T	p.R186C	TNFRSF8:NM_001243:exon8:c.889C>T:p.R297C	-	TNFRSF8	exonic;nonsynonymous SNV	ENST00000417814.2	exon7	c.556C>T	p.R186C	TNFRSF8:ENST00000263932.2:exon8:c.889C>T:p.R297C	-	1.0000	1	1.0000	1	1	1	-	1	1	0.6864784547	2]---[461]---[673
chr1	12198297	.	T	C	1506.44	PASS	42	34	76	0.447368421052632	40	22	62	0.354838709677419	0/1	HET	0/1	HET	76	99	62	99	TNFRSF8	exonic;synonymous SNV	NM_001281430	exon13	c.1011T>C	p.S337S	TNFRSF8:NM_001243:exon14:c.1347T>C:p.S449S	-	TNFRSF8	exonic;synonymous SNV	ENST00000417814.2	exon13	c.1011T>C	p.S337S	TNFRSF8:ENST00000263932.2:exon14:c.1347T>C:p.S449S	-	0.1929	0.4607	0.1898	0.4649	0.2564	0.4609	0.2393	0.291534	0.5053	0.0482912333	57]---[4]---[673
chr1	12248942	.	A	G	2608.44	PASS	73	53	126	0.420634920634921	75	55	130	0.423076923076923	0/1	HET	0/1	HET	126	99	130	99	TNFRSF1B	exonic;synonymous SNV	NM_001066	exon2	c.168A>G	p.K56K	-	-	TNFRSF1B	exonic;synonymous SNV	ENST00000376259.3	exon2	c.168A>G	p.K56K	TNFRSF1B:ENST00000536782.1:exon2:c.168A>G:p.K56K	-	0.2248	0.2622	0.2157	0.2688	0.2184	0.2947	0.2351	0.199281	0.273	0.1456166419	152]---[22]---[673
chr1	12252955	.	T	G	696.44	PASS	13	12	25	0.48	12	10	22	0.454545454545455	0/1	HET	0/1	HET	25	99	22	99	TNFRSF1B	exonic;nonsynonymous SNV	NM_001066	exon6	c.587T>G	p.M196R	-	-	TNFRSF1B	exonic;nonsynonymous SNV	ENST00000376259.3	exon6	c.587T>G	p.M196R	-	-	0.2249	0.2613	0.2167	0.2692	0.2194	0.2947	0.2305	0.194688	0.2761	0.1433878158	149]---[22]---[673
chr1	12267265	.	A	G	2392.44	PASS	48	41	89	0.460674157303371	50	42	92	0.456521739130435	0/1	HET	0/1	HET	89	99	92	99	TNFRSF1B	UTR3	-	-	-	-	NM_001066:c.*188A>G	-	TNFRSF1B	UTR3	-	-	-	-	ENST00000376259.3:c.*188A>G	-	-1	-1	-1	-1	0.5036	0.6615	-	0.45647	0.5562	0.3150074294	194]---[115]---[673
chr1	12267270	.	T	G	2517.44	PASS	35	40	75	0.533333333333333	33	41	74	0.554054054054054	0/1	HET	0/1	HET	75	99	74	99	TNFRSF1B	UTR3	-	-	-	-	NM_001066:c.*193T>G	-	TNFRSF1B	UTR3	-	-	-	-	ENST00000376259.3:c.*193T>G	-	-1	-1	-1	-1	0.0294	0.0762	-	0.0197684	0.0547	0.0393759287	49]---[2]---[673
chr1	12267292	.	C	T	4477.20	PASS	0	63	63	1	0	56	56	1	1/1	HOM	1/1	HOM	63	99	56	99	TNFRSF1B	UTR3	-	-	-	-	NM_001066:c.*215C>T	-	TNFRSF1B	UTR3	-	-	-	-	ENST00000376259.3:c.*215C>T	-	-1	-1	-1	-1	0.4949	0.7093	-	0.409145	0.6916	0.2117384844	79]---[103]---[673
chr1	12267971	.	G	GA	437.40	PASS	14	17	31	0.548387096774194	16	6	22	0.272727272727273	0/1	HET	0/1	HET	31	99	22	86	TNFRSF1B	UTR3	-	-	-	-	NM_001066:c.*894_*895insA	-	TNFRSF1B	UTR3	-	-	-	-	ENST00000376259.3:c.*894_*895insA	-	-1	-1	-1	-1	0.3225	0.3842	-	0.252995	0.3661	-	-
chr1	12267999	.	C	T	987.44	PASS	19	26	45	0.577777777777778	20	14	34	0.411764705882353	0/1	HET	0/1	HET	45	99	34	99	TNFRSF1B	UTR3	-	-	-	-	NM_001066:c.*922C>T	-	TNFRSF1B	UTR3	-	-	-	-	ENST00000376259.3:c.*922C>T	-	-1	-1	-1	-1	0.4078	0.4608	-	0.359225	0.4599	0.0066864785	1]---[4]---[673
chr1	12401868	.	A	C	13514.20	PASS	0	213	213	1	4	243	247	0.983805668016194	1/1	HOM	1/1	HOM	213	99	247	99	VPS13D	exonic;synonymous SNV	NM_018156	exon40	c.8583A>C	p.P2861P	VPS13D:NM_015378:exon41:c.8658A>C:p.P2886P	-	VPS13D	exonic;synonymous SNV	ENST00000356315.4	exon40	c.8583A>C	p.P2861P	VPS13D:ENST00000358136.3:exon41:c.8658A>C:p.P2886P	-	0.7910	0.9027	0.7873	0.8958	0.7863	0.8861	0.7886	0.796725	0.8978	0.5497771174	140]---[300]---[673
chr1	12638964	.	T	C	1237.44	PASS	13	18	31	0.580645161290323	14	30	44	0.681818181818182	0/1	HET	0/1	HET	31	99	44	99	DHRS3	exonic;synonymous SNV	NM_001319225	exon4	c.225A>G	p.P75P	DHRS3:NM_001324370:exon4:c.225A>G:p.P75P,DHRS3:NM_004753:exon4:c.480A>G:p.P160P	-	DHRS3	exonic;synonymous SNV	ENST00000376223.2	exon4	c.480A>G	p.P160P	-	-	0.8314	0.8962	0.8213	0.8965	0.8345	0.8612	0.8466	0.804712	0.8988	0.2763744428	42]---[165]---[673
chr1	12677724	.	GA	G	148.40	PASS	14	10	24	0.416666666666667	5	4	9	0.444444444444444	0/1	HET	0/1	HET	32	99	12	58	DHRS3	UTR5	-	-	-	-	NM_004753:c.-372delT	-	DHRS3	UTR5	-	-	-	-	ENST00000376223.2:c.-372delT	-	-1	-1	-1	-1	0.0040	0.0163	-	-1	-1	-	-
chr1	12776134	.	C	A	569.22	PASS	0	7	7	1	0	10	10	1	1/1	HOM	1/1	HOM	7	21	10	30	AADACL3	UTR5	-	-	-	-	NM_001103170:c.-46C>A	-	AADACL3	UTR5	-	-	-	-	ENST00000332530.3:c.-210C>A	-	-1	-1	-1	-1	0.7638	0.8389	-	0.708466	0.8718	0.1032689450	19]---[60]---[673
chr1	12776218	.	A	C	3000.20	PASS	0	50	50	1	0	57	57	1	1/1	HOM	1/1	HOM	50	99	57	99	AADACL3	exonic;unknown	-	-	-	-	-	-	AADACL3	UTR5	-	-	-	-	ENST00000332530.3:c.-126A>C;ENST00000359318.5:c.-3262A>C	-	-1	-1	-1	-1	0.8619	0.8829	-	0.85643	0.9162	0.2414561664	37]---[144]---[673
chr1	12776344	.	A	T	1031.20	PASS	0	17	17	1	0	12	12	1	1/1	HOM	1/1	HOM	17	51	12	36	AADACL3	exonic;unknown	-	-	-	-	-	-	AADACL3	exonic;nonsynonymous SNV	ENST00000332530.3	exon1	c.1A>T	p.M1L	-	-	0.7779	0.8512	0.7834	0.8418	0.7158	0.8309	0.7263	0.65655	0.8473	0.5579494799	127]---[312]---[673
chr1	12779560	.	T	C	2596.44	PASS	44	51	95	0.536842105263158	56	53	109	0.486238532110092	0/1	HET	0/1	HET	95	99	109	99	AADACL3	exonic;unknown	-	-	-	-	-	-	AADACL3	exonic;synonymous SNV	ENST00000359318.5	exon2	c.81T>C	p.D27D	-	-	0.8328	0.9124	0.8343	0.9130	0.8377	0.9116	0.8568	0.849441	0.9228	0.5824665676	106]---[339]---[673
chr1	12779618	.	T	C	1916.44	PASS	40	34	74	0.459459459459459	39	37	76	0.486842105263158	0/1	HET	0/1	HET	74	99	76	99	AADACL3	exonic;unknown	-	-	-	-	-	-	AADACL3	exonic;nonsynonymous SNV	ENST00000359318.5	exon2	c.139T>C	p.S47P	-	-	0.8317	0.9100	0.8329	0.9102	0.8355	0.9088	0.8575	0.848043	0.9228	0.5802377415	107]---[337]---[673
chr1	12786323	.	C	T	3024.20	PASS	0	57	57	1	0	47	47	1	1/1	HOM	1/1	HOM	57	99	47	99	AADACL3	UTR3	-	-	-	-	NM_001103170:c.*360C>T	-	AADACL3	UTR3	-	-	-	-	ENST00000332530.3:c.*360C>T	-	-1	-1	-1	-1	0.0828	0.2239	-	0.096845	0.2083	0.0000000000	0]---[0]---[673
chr1	12788113	.	A	G	3510.20	PASS	0	59	59	1	0	42	42	1	1/1	HOM	1/1	HOM	59	99	42	99	AADACL3	UTR3	-	-	-	-	NM_001103170:c.*2150A>G	-	AADACL3	UTR3	-	-	-	-	ENST00000332530.3:c.*2150A>G	-	-1	-1	-1	-1	0.0825	0.2250	-	0.0950479	0.2073	-	-
chr1	12854068	.	T	C	1061.44	HARD_TO_VALIDATE	236	67	303	0.221122112211221	264	32	296	0.108108108108108	0/1	HET	0/1	HET	303	99	296	99	PRAMEF1	exonic;nonsynonymous SNV	NM_023013	exon3	c.292T>C	p.W98R	-	-	PRAMEF1	exonic;nonsynonymous SNV	ENST00000332296.7	exon3	c.292T>C	p.W98R	-	-	0.0627	0.2060	0.0213	0.1177	0.1114	0.2713	-	-1	-1	0.0029717682	4]---[0]---[673
chr1	12854090	.	T	A	1449.44	PASS	260	35	295	0.11864406779661	256	38	294	0.129251700680272	0/1	HET	0/1	HET	295	99	294	99	PRAMEF1	exonic;stopgain	NM_023013	exon3	c.314T>A	p.L105X	-	-	PRAMEF1	exonic;stopgain	ENST00000332296.7	exon3	c.314T>A	p.L105X	-	-	0.4749	0.4968	0.2581	0.3444	0.4564	0.5	-	-1	-1	0.0445765230	48]---[6]---[673
chr1	12854097	.	T	C	1258.44	PASS	278	34	312	0.108974358974359	281	37	318	0.116352201257862	0/1	HET	0/1	HET	312	99	318	99	PRAMEF1	exonic;synonymous SNV	NM_023013	exon3	c.321T>C	p.D107D	-	-	PRAMEF1	exonic;synonymous SNV	ENST00000332296.7	exon3	c.321T>C	p.D107D	-	-	0.4765	0.4974	0.3127	0.4059	0.4521	0.4984	-	0.327476	0.4205	0.0438335810	47]---[6]---[673
chr1	12854105	.	A	G	1213.44	HARD_TO_VALIDATE	270	34	304	0.111842105263158	278	36	314	0.114649681528662	0/1	HET	0/1	HET	304	99	314	99	PRAMEF1	exonic;nonsynonymous SNV	NM_023013	exon3	c.329A>G	p.E110G	-	-	PRAMEF1	exonic;nonsynonymous SNV	ENST00000332296.7	exon3	c.329A>G	p.E110G	-	-	0.4759	0.4971	0.2917	0.3872	0.4483	0.4974	-	-1	-1	0.0401188707	44]---[5]---[673
chr1	12854162	.	C	T	447.44	HARD_TO_VALIDATE	122	30	152	0.197368421052632	142	19	161	0.118012422360248	0/1	HET	0/1	HET	152	99	161	65	PRAMEF1	exonic;nonsynonymous SNV	NM_023013	exon3	c.386C>T	p.T129M	-	-	PRAMEF1	exonic;nonsynonymous SNV	ENST00000332296.7	exon3	c.386C>T	p.T129M	-	-	0.2932	0.3568	0.0439	0.0707	0.4115	0.4797	-	-1	-1	0.0059435364	6]---[1]---[673
chr1	12854188	.	T	C	883.44	PASS	121	39	160	0.24375	153	31	184	0.168478260869565	0/1	HET	0/1	HET	160	99	184	99	PRAMEF1	exonic;nonsynonymous SNV	NM_023013	exon3	c.412T>C	p.C138R	-	-	PRAMEF1	exonic;nonsynonymous SNV	ENST00000332296.7	exon3	c.412T>C	p.C138R	-	-	0.2656	0.3029	0.0313	0.0435	0.4212	0.4589	-	-1	-1	0.0148588410	14]---[3]---[673
chr1	12854414	.	G	A	341.44	HARD_TO_VALIDATE	174	28	202	0.138613861386139	170	28	198	0.141414141414141	0/1	HET	0/1	HET	202	99	198	99	PRAMEF1	exonic;nonsynonymous SNV	NM_023013	exon3	c.638G>A	p.R213H	-	-	PRAMEF1	exonic;nonsynonymous SNV	ENST00000332296.7	exon3	c.638G>A	p.R213H	-	-	0.3312	0.4680	0.2190	0.3877	0.2140	0.3595	-	-1	-1	0.0245170877	27]---[3]---[673
chr1	12854474	.	A	C	106.19	HARD_TO_VALIDATE	173	16	189	0.0846560846560847	194	0	194	0	0/1	HET	0/0	HOMREF	189	99	194	95	PRAMEF1	exonic;nonsynonymous SNV	NM_023013	exon3	c.698A>C	p.N233T	-	-	PRAMEF1	exonic;nonsynonymous SNV	ENST00000332296.7	exon3	c.698A>C	p.N233T	-	-	0.0763	0.1361	0.0267	0.0792	0.0357	0.0446	-	-1	-1	0.0237741456	32]---[0]---[673
chr1	12854479	.	C	G	61.19	HARD_TO_VALIDATE	174	15	189	0.0793650793650794	117	0	117	0	0/1	HET	0/0	HOMREF	189	91	117	99	PRAMEF1	exonic;nonsynonymous SNV	NM_023013	exon3	c.703C>G	p.R235G	-	-	PRAMEF1	exonic;nonsynonymous SNV	ENST00000332296.7	exon3	c.703C>G	p.R235G	-	-	0.0720	0.1109	0.0187	0.0405	0.0316	0.0393	-	0.10024	0.1697	0.0230312036	31]---[0]---[673
chr1	12855835	.	C	G	7027.20	HARD_TO_VALIDATE	0	74	74	1	0	92	92	1	1/1	HOM	1/1	HOM	74	99	92	99	PRAMEF1	exonic;nonsynonymous SNV	NM_001294139	exon2	c.380C>G	p.A127G	PRAMEF1:NM_023013:exon4:c.1115C>G:p.A372G	-	PRAMEF1	exonic;nonsynonymous SNV	ENST00000400814.3	exon2	c.380C>G	p.A127G	PRAMEF1:ENST00000332296.7:exon4:c.1115C>G:p.A372G	-	1.0000	1	1.0000	1	1	1	-	1	1	0.2674591382	2]---[179]---[673
chr1	12855845	.	G	C	6300.20	HARD_TO_VALIDATE	0	62	62	1	0	81	81	1	1/1	HOM	1/1	HOM	62	99	81	99	PRAMEF1	exonic;synonymous SNV	NM_001294139	exon2	c.390G>C	p.R130R	PRAMEF1:NM_023013:exon4:c.1125G>C:p.R375R	-	PRAMEF1	exonic;synonymous SNV	ENST00000400814.3	exon2	c.390G>C	p.R130R	PRAMEF1:ENST00000332296.7:exon4:c.1125G>C:p.R375R	-	0.9999	1	1.0000	1	1.0000	1	-	1	1	0.2726597325	1]---[183]---[673
chr1	12856010	.	C	G	4435.44	HARD_TO_VALIDATE	108	96	204	0.470588235294118	125	103	228	0.451754385964912	0/1	HET	0/1	HET	204	99	228	99	PRAMEF1	exonic;nonsynonymous SNV	NM_001294139	exon2	c.555C>G	p.F185L	PRAMEF1:NM_023013:exon4:c.1290C>G:p.F430L	-	PRAMEF1	exonic;nonsynonymous SNV	ENST00000400814.3	exon2	c.555C>G	p.F185L	PRAMEF1:ENST00000332296.7:exon4:c.1290C>G:p.F430L	-	0.4648	0.4948	0.4442	0.4923	0.3368	0.4731	-	-1	-1	0.0386329866	36]---[8]---[673
chr1	12856079	.	C	T	21.22	HARD_TO_VALIDATE	178	0	178	0	222	28	250	0.112	0/0	HOMREF	0/1	HET	178	99	250	51	PRAMEF1	exonic;synonymous SNV	NM_001294139	exon2	c.624C>T	p.G208G	PRAMEF1:NM_023013:exon4:c.1359C>T:p.G453G	-	PRAMEF1	exonic;synonymous SNV	ENST00000400814.3	exon2	c.624C>T	p.G208G	PRAMEF1:ENST00000332296.7:exon4:c.1359C>T:p.G453G	-	0.0140	0.0718	0.0052	0.0384	0.0172	0.0493	-	-1	-1	0.0022288262	3]---[0]---[673
chr1	12856111	.	C	T	2422.44	HARD_TO_VALIDATE	115	55	170	0.323529411764706	109	63	172	0.366279069767442	0/1	HET	0/1	HET	170	99	172	99	PRAMEF1	exonic;nonsynonymous SNV	NM_001294139	exon2	c.656C>T	p.P219L	PRAMEF1:NM_023013:exon4:c.1391C>T:p.P464L	-	PRAMEF1	exonic;nonsynonymous SNV	ENST00000400814.3	exon2	c.656C>T	p.P219L	PRAMEF1:ENST00000332296.7:exon4:c.1391C>T:p.P464L	-	0.4962	0.4988	0.4883	0.4967	0.3609	0.4243	-	-1	-1	0.0319465082	23]---[10]---[673
chr1	12856153	.	G	A	977.44	HARD_TO_VALIDATE	110	29	139	0.20863309352518	111	32	143	0.223776223776224	0/1	HET	0/1	HET	139	99	143	99	PRAMEF1	UTR3	-	-	-	-	NM_023013:c.*8G>A;NM_001294139:c.*8G>A	-	PRAMEF1	UTR3	-	-	-	-	ENST00000332296.7:c.*8G>A;ENST00000400814.3:c.*8G>A	-	0.4840	0.4911	0.4536	0.4741	0.2049	0.3022	-	-1	-1	0.0111441308	11]---[2]---[673
chr1	12887549	.	T	C	5886.20	HARD_TO_VALIDATE	0	82	82	1	0	91	91	1	1/1	HOM	1/1	HOM	82	99	91	99	PRAMEF11	exonic;unknown	-	-	-	-	-	-	PRAMEF11	exonic;nonsynonymous SNV	ENST00000535591.1	exon3	c.308A>G	p.E103G	-	-	0.7752	0.9987	0.7874	0.9992	0.7270	0.9968	-	0.784545	0.998	0.2585438336	50]---[149]---[673
chr1	12888397	.	C	T	45.21	HARD_TO_VALIDATE	45	5	50	0.1	38	0	38	0	0/1	HET	0/0	HOMREF	50	74	38	7	PRAMEF11	exonic;unknown	-	-	-	-	-	-	PRAMEF11	exonic;nonsynonymous SNV	ENST00000535591.1	exon2	c.127G>A	p.D43N	-	-	0.2691	0.2859	0.2524	0.3688	0.3693	0.4966	-	0.0125799	0.0454	0.0178306092	20]---[2]---[673
chr1	12888415	.	C	T	43.47	HARD_TO_VALIDATE	56	6	62	0.0967741935483871	63	0	63	0	0/1	HET	0/0	HOMREF	62	73	63	13	PRAMEF11	exonic;unknown	-	-	-	-	-	-	PRAMEF11	exonic;nonsynonymous SNV	ENST00000535591.1	exon2	c.109G>A	p.A37T	-	-	0.3146	0.3337	0.2628	0.3768	0.3771	0.4975	-	-1	-1	0.0185735513	21]---[2]---[673
chr1	12888476	.	C	T	89.44	HARD_TO_VALIDATE	138	15	153	0.0980392156862745	168	19	187	0.101604278074866	0/1	HET	0/1	HET	153	44	187	74	PRAMEF11	exonic;unknown	-	-	-	-	-	-	PRAMEF11	exonic;synonymous SNV	ENST00000535591.1	exon2	c.48G>A	p.V16V	-	-	0.3963	0.4601	0.3737	0.4569	0.3248	0.4943	-	0.000199681	0.0008	0.0037147103	5]---[0]---[673
chr1	12888595	.	G	C	987.44	HARD_TO_VALIDATE	171	34	205	0.165853658536585	175	23	198	0.116161616161616	0/1	HET	0/1	HET	205	99	198	99	PRAMEF11	exonic;unknown	-	-	-	-	-	-	PRAMEF11	UTR5	-	-	-	-	ENST00000535591.1:c.-72C>G	-	0.4917	0.4991	0.4744	0.4970	0.0466	0.2895	-	-1	-1	-	-
chr1	12888601	.	G	GC	12821.16	PASS	0	188	188	1	2	184	186	0.989247311827957	1/1	HOM	1/1	HOM	188	99	186	99	PRAMEF11	exonic;unknown	-	-	-	-	-	-	PRAMEF11	UTR5	-	-	-	-	ENST00000535591.1:c.-79_-78insG	-	0.9965	0.9998	0.9984	1.0000	0.9724	0.9932	-	0.999601	1	0.6641901932	2]---[446]---[673
chr1	12888607	.	A	C	1318.44	HARD_TO_VALIDATE	160	40	200	0.2	174	28	202	0.138613861386139	0/1	HET	0/1	HET	200	99	202	99	PRAMEF11	exonic;unknown	-	-	-	-	-	-	PRAMEF11	UTR5	-	-	-	-	ENST00000535591.1:c.-84T>G	-	0.4906	0.4991	0.4816	0.4955	0.1665	0.3280	-	-1	-1	0.0014858841	2]---[0]---[673
chr1	12888629	.	A	G	4369.44	HARD_TO_VALIDATE	188	79	267	0.295880149812734	186	68	254	0.267716535433071	0/1	HET	0/1	HET	267	99	254	99	PRAMEF11	exonic;unknown	-	-	-	-	-	-	PRAMEF11	UTR5	-	-	-	-	ENST00000535591.1:c.-106T>C	-	0.4966	0.5003	0.4917	0.4994	0.3818	0.4944	-	0.00339457	0.0079	0.0066864785	5]---[2]---[673
chr1	12891226	.	C	T	5279.44	HARD_TO_VALIDATE	136	123	259	0.474903474903475	160	117	277	0.422382671480144	0/1	HET	0/1	HET	259	99	277	99	PRAMEF11	UTR5	-	-	-	-	NM_001146344:c.-2578G>A	-	PRAMEF11	UTR5	-	-	-	-	ENST00000535591.1:c.-2703G>A	-	-1	-1	-1	-1	0.4228	0.4986	-	-1	-1	0.0252600297	10]---[12]---[673
chr1	12891257	.	A	G	1626.44	HARD_TO_VALIDATE	128	47	175	0.268571428571429	145	40	185	0.216216216216216	0/1	HET	0/1	HET	175	99	185	99	PRAMEF11	UTR5	-	-	-	-	NM_001146344:c.-2609T>C	-	PRAMEF11	UTR5	-	-	-	-	ENST00000535591.1:c.-2734T>C	-	-1	-1	-1	-1	0.4095	0.4997	-	-1	-1	0.0118870728	10]---[3]---[673
chr1	12908243	.	A	G	6601.44	PASS	87	80	167	0.479041916167665	77	92	169	0.544378698224852	0/1	HET	0/1	HET	167	99	169	99	HNRNPCL1	UTR5	-	-	-	-	NM_001013631:c.-101T>C	-	HNRNPCL1	UTR5	-	-	-	-	ENST00000317869.6:c.-101T>C	-	-1	-1	-1	-1	0.4173	0.5039	-	-1	-1	0.1493313522	201]---[0]---[673
chr1	12908278	.	C	A	352.44	HARD_TO_VALIDATE	162	19	181	0.104972375690608	163	24	187	0.128342245989305	0/1	HET	0/1	HET	181	97	187	99	HNRNPCL1	UTR5	-	-	-	-	NM_001013631:c.-136G>T	-	HNRNPCL1	UTR5	-	-	-	-	ENST00000317869.6:c.-136G>T	-	-1	-1	-1	-1	0.3780	0.4886	-	0.5002	0.5393	0.1292719168	170]---[2]---[673
chr1	12908311	.	C	G	300.19	PASS	133	0	133	0	125	19	144	0.131944444444444	0/0	HOMREF	0/1	HET	133	99	144	99	HNRNPCL1	UTR5	-	-	-	-	NM_001013631:c.-169G>C	-	HNRNPCL1	UTR5	-	-	-	-	ENST00000317869.6:c.-169G>C	-	-1	-1	-1	-1	0.0183	0.0514	-	0.0123802	0.0288	0.0029717682	4]---[0]---[673
chr1	12919574	.	T	A	392.44	HARD_TO_VALIDATE	179	17	196	0.086734693877551	217	22	239	0.0920502092050209	0/1	HET	0/1	HET	196	99	239	99	PRAMEF2	exonic;stopgain	NM_023014	exon3	c.314T>A	p.L105X	-	-	PRAMEF2	exonic;stopgain	ENST00000240189.2	exon3	c.314T>A	p.L105X	-	-	0.0068	0.0190	0.0009	0.0040	0.2614	0.3623	-	-1	-1	0.0037147103	5]---[0]---[673
chr1	12919581	.	T	C	275.44	HARD_TO_VALIDATE;SnpCluster	195	16	211	0.0758293838862559	230	22	252	0.0873015873015873	0/1	HET	0/1	HET	211	79	252	99	PRAMEF2	exonic;synonymous SNV	NM_023014	exon3	c.321T>C	p.D107D	-	-	PRAMEF2	exonic;synonymous SNV	ENST00000240189.2	exon3	c.321T>C	p.D107D	-	-	0.0068	0.0189	0.0009	0.0041	0.2513	0.3468	-	0.0133786	0.0403	0.0007429421	1]---[0]---[673
chr1	12919587	.	T	C	1211.44	SnpCluster	183	25	208	0.120192307692308	208	38	246	0.154471544715447	0/1	HET	0/1	HET	208	99	246	99	PRAMEF2	exonic;synonymous SNV	NM_023014	exon3	c.327T>C	p.D109D	-	-	PRAMEF2	exonic;synonymous SNV	ENST00000240189.2	exon3	c.327T>C	p.D109D	-	-	0.2221	0.3952	0.2153	0.3996	0.5220	0.5811	0.2809	0.278355	0.4244	0.0297176820	16]---[12]---[673
chr1	12919589	.	A	G	285.44	HARD_TO_VALIDATE;SnpCluster	185	15	200	0.075	218	23	241	0.0954356846473029	0/1	HET	0/1	HET	200	39	241	99	PRAMEF2	exonic;nonsynonymous SNV	NM_023014	exon3	c.329A>G	p.E110G	-	-	PRAMEF2	exonic;nonsynonymous SNV	ENST00000240189.2	exon3	c.329A>G	p.E110G	-	-	0.0066	0.0185	0.0009	0.0043	0.2618	0.3812	-	0.0147764	0.0461	0.0007429421	1]---[0]---[673
chr1	12919642	.	G	A	169.44	HARD_TO_VALIDATE	105	12	117	0.102564102564103	114	16	130	0.123076923076923	0/1	HET	0/1	HET	117	70	130	99	PRAMEF2	exonic;nonsynonymous SNV	NM_023014	exon3	c.382G>A	p.A128T	-	-	PRAMEF2	exonic;nonsynonymous SNV	ENST00000240189.2	exon3	c.382G>A	p.A128T	-	-	0.0028	0.0082	0.0014	0.0048	0.4123	0.4708	-	0.00978435	0.0231	0.0007429421	1]---[0]---[673
chr1	12921600	.	C	T	1605.44	HARD_TO_VALIDATE	107	27	134	0.201492537313433	128	45	173	0.260115606936416	0/1	HET	0/1	HET	134	99	173	99	PRAMEF2	exonic;nonsynonymous SNV	NM_023014	exon4	c.1391C>T	p.P464L	-	-	PRAMEF2	exonic;nonsynonymous SNV	ENST00000240189.2	exon4	c.1391C>T	p.P464L	-	-	0.0188	0.0285	0.0142	0.0334	0.3873	0.4138	-	-1	-1	0.0007429421	1]---[0]---[673
chr1	12921642	.	G	A	4518.44	HARD_TO_VALIDATE	103	73	176	0.414772727272727	105	102	207	0.492753623188406	0/1	HET	0/1	HET	176	99	207	99	PRAMEF2	UTR3	-	-	-	-	NM_023014:c.*8G>A	-	PRAMEF2	UTR3	-	-	-	-	ENST00000240189.2:c.*8G>A	-	0.4179	0.4276	0.3410	0.4581	0.4704	0.4898	-	-1	-1	0.0007429421	1]---[0]---[673
chr1	12921716	.	A	G	4737.44	HARD_TO_VALIDATE	120	95	215	0.441860465116279	97	106	203	0.522167487684729	0/1	HET	0/1	HET	216	99	203	99	PRAMEF2	UTR3	-	-	-	-	NM_023014:c.*82A>G	-	PRAMEF2	UTR3	-	-	-	-	ENST00000240189.2:c.*82A>G	-	-1	-1	-1	-1	0.4960	0.5094	-	-1	-1	-	-
chr1	12939548	.	G	C	642.44	HARD_TO_VALIDATE	148	24	172	0.13953488372093	135	32	167	0.191616766467066	0/1	HET	0/1	HET	172	99	167	99	PRAMEF4	exonic;synonymous SNV	NM_001009611	exon4	c.1254C>G	p.P418P	-	-	PRAMEF4	exonic;synonymous SNV	ENST00000235349.5	exon4	c.1254C>G	p.P418P	-	-	8.51e-05	0.0003	0.0006	0.0019	0.0892	0.2282	-	-1	-1	-	-
chr1	12939562	.	G	C	297.19	HARD_TO_VALIDATE	179	19	198	0.095959595959596	164	29	193	0.150259067357513	0/0	HOMREF	0/1	HET	198	59	193	99	PRAMEF4	exonic;nonsynonymous SNV	NM_001009611	exon4	c.1240C>G	p.L414V	-	-	PRAMEF4	exonic;nonsynonymous SNV	ENST00000235349.5	exon4	c.1240C>G	p.L414V	-	-	0.0001	0.0004	0.0010	0.0034	0.0888	0.2364	-	-1	-1	0.0007429421	1]---[0]---[673
chr1	12942119	.	C	T	2934.44	PASS	52	60	112	0.535714285714286	54	64	118	0.542372881355932	0/1	HET	0/1	HET	112	99	118	99	PRAMEF4	exonic;nonsynonymous SNV	NM_001009611	exon3	c.431G>A	p.R144K	-	-	PRAMEF4	exonic;nonsynonymous SNV	ENST00000235349.5	exon3	c.431G>A	p.R144K	-	-	0.2870	0.3202	0.2696	0.4174	0.1895	0.3438	0.2412	0.220847	0.3285	0.1040118871	68]---[36]---[673
chr1	12945996	.	G	T	4051.44	PASS	90	66	156	0.423076923076923	84	100	184	0.543478260869565	0/1	HET	0/1	HET	156	99	184	99	PRAMEF4	UTR5	-	-	-	-	NM_001009611:c.-2781C>A	-	PRAMEF4	UTR5	-	-	-	-	ENST00000235349.5:c.-2781C>A	-	-1	-1	-1	-1	0.1847	0.3646	-	0.198283	0.3055	0.0059435364	0]---[4]---[673
chr1	13001186	.	C	T	685.44	HARD_TO_VALIDATE	9	11	20	0.55	14	18	32	0.5625	0/1	HET	0/1	HET	20	99	32	99	PRAMEF27;PRAMEF6;PRAMEF9	exonic;nonsynonymous SNV	NM_001010889	exon3	c.497G>A	p.C166Y	-	-	PRAMEF6	exonic;nonsynonymous SNV	ENST00000376189.1	exon3	c.497G>A	p.C166Y	PRAMEF6:ENST00000415464.2:exon3:c.497G>A:p.C166Y	-	0.6014	0.7842	0.5979	0.7865	0.5192	0.6843	-	-1	-1	0.1641901932	135]---[43]---[673
chr1	13001312	.	C	G	1938.44	PASS	72	42	114	0.368421052631579	48	40	88	0.454545454545455	0/1	HET	0/1	HET	114	99	88	99	PRAMEF27;PRAMEF6;PRAMEF9	exonic;nonsynonymous SNV	NM_001010889	exon3	c.371G>C	p.C124S	-	-	PRAMEF6	exonic;nonsynonymous SNV	ENST00000376189.1	exon3	c.371G>C	p.C124S	PRAMEF6:ENST00000415464.2:exon3:c.371G>C:p.C124S	-	0.5202	0.5391	0.5215	0.5358	0.4245	0.5130	-	-1	-1	0.1664190193	152]---[36]---[673
chr1	13007359	.	C	T	264.44	HARD_TO_VALIDATE	4	9	13	0.692307692307692	7	6	13	0.461538461538462	0/1	HET	0/1	HET	13	71	13	99	PRAMEF6	UTR5	-	-	-	-	NM_001010889:c.-5011G>A	-	PRAMEF6	UTR5	-	-	-	-	ENST00000376189.1:c.-5011G>A	-	-1	-1	-1	-1	0.0702	0.1588	-	-1	-1	-	-
chr1	13007374	.	T	A	495.44	HARD_TO_VALIDATE	3	9	12	0.75	5	14	19	0.736842105263158	0/1	HET	0/1	HET	12	47	19	77	PRAMEF6	UTR5	-	-	-	-	NM_001010889:c.-5026A>T	-	PRAMEF6	UTR5	-	-	-	-	ENST00000376189.1:c.-5026A>T	-	-1	-1	-1	-1	0.4397	0.4773	-	-1	-1	-	-
chr1	13007390	.	A	G	371.44	HARD_TO_VALIDATE	7	8	15	0.533333333333333	8	12	20	0.6	0/1	HET	0/1	HET	15	99	20	99	PRAMEF6	UTR5	-	-	-	-	NM_001010889:c.-5042T>C	-	PRAMEF6	UTR5	-	-	-	-	ENST00000376189.1:c.-5042T>C	-	-1	-1	-1	-1	0.4703	0.5	-	-1	-1	-	-
chr1	13036247	.	T	A	157.19	HARD_TO_VALIDATE	35	0	35	0	30	11	41	0.268292682926829	0/0	HOMREF	0/1	HET	35	29	41	99	PRAMEF18;PRAMEF22	exonic;nonsynonymous SNV	NM_001099850	exon2	c.313T>A	p.L105M	PRAMEF22:NM_001100631:exon2:c.319T>A:p.L107M	-	PRAMEF22	exonic;nonsynonymous SNV	ENST00000376187.1	exon2	c.319T>A	p.L107M	-	-	0.0553	0.1670	0.2295	0.6468	0.6779	0.8345	-	-1	-1	0.0066864785	7]---[1]---[673
chr1	13036447	.	C	G	380.44	HARD_TO_VALIDATE	5	7	12	0.583333333333333	4	10	14	0.714285714285714	0/1	HET	0/1	HET	12	99	14	77	PRAMEF18;PRAMEF22	exonic;synonymous SNV	NM_001099850	exon2	c.513C>G	p.V171V	PRAMEF22:NM_001100631:exon2:c.519C>G:p.V173V	-	PRAMEF22	exonic;synonymous SNV	ENST00000376187.1	exon2	c.519C>G	p.V173V	-	-	0.95	1	0.5	1	0.6568	0.7046	-	-1	-1	0.0527488856	25]---[23]---[673
chr1	13036587	.	C	T	3246.44	HARD_TO_VALIDATE	35	58	93	0.623655913978495	42	83	125	0.664	0/1	HET	0/1	HET	93	99	125	99	PRAMEF18;PRAMEF22	exonic;nonsynonymous SNV	NM_001099850	exon2	c.653C>T	p.P218L	PRAMEF22:NM_001100631:exon2:c.659C>T:p.P220L	-	PRAMEF22	exonic;nonsynonymous SNV	ENST00000376187.1	exon2	c.659C>T	p.P220L	-	-	0.6760	0.7210	0.6723	0.7256	0.6701	0.7068	-	-1	-1	0.2095096582	132]---[75]---[673
chr1	13036654	.	C	T	730.44	HARD_TO_VALIDATE	85	30	115	0.260869565217391	109	26	135	0.192592592592593	0/1	HET	0/1	HET	115	99	135	99	PRAMEF18;PRAMEF22	exonic;synonymous SNV	NM_001099850	exon2	c.720C>T	p.S240S	PRAMEF22:NM_001100631:exon2:c.726C>T:p.S242S	-	PRAMEF22	exonic;synonymous SNV	ENST00000376187.1	exon2	c.726C>T	p.S242S	-	-	0.1579	0.2073	0.1371	0.1861	0.1279	0.1556	-	-1	-1	0.0170876672	19]---[2]---[673
chr1	13183109	.	T	C	218.19	HARD_TO_VALIDATE;SnpCluster	127	15	142	0.105633802816901	158	0	158	0	0/1	HET	0/0	HOMREF	142	99	158	99	HNRNPCL2	exonic;nonsynonymous SNV	NM_001136561	exon2	c.764A>G	p.D255G	-	-	RP13-221M14.3;PRAMEF26	intergenic	-	-	-	-	dist=18641;dist=33247	-	0.2445	0.2842	0.1830	0.2958	0.3701	0.4975	-	-1	-1	0.0066864785	9]---[0]---[673
chr1	13183110	.	C	A	215.19	HARD_TO_VALIDATE;SnpCluster	127	15	142	0.105633802816901	158	0	158	0	0/1	HET	0/0	HOMREF	142	99	158	99	HNRNPCL2	exonic;nonsynonymous SNV	NM_001136561	exon2	c.763G>T	p.D255Y	-	-	RP13-221M14.3;PRAMEF26	intergenic	-	-	-	-	dist=18642;dist=33246	-	0.2406	0.2779	0.1802	0.2901	0.3719	0.4979	-	-1	-1	0.0066864785	9]---[0]---[673
chr1	13183115	.	G	A	398.19	SnpCluster	118	15	133	0.112781954887218	158	0	158	0	0/1	HET	0/0	HOMREF	133	99	158	99	HNRNPCL2	exonic;nonsynonymous SNV	NM_001136561	exon2	c.758C>T	p.P253L	-	-	RP13-221M14.3;PRAMEF26	intergenic	-	-	-	-	dist=18647;dist=33241	-	0.2395	0.2782	0.1857	0.2945	0.3804	0.4980	-	-1	-1	0.0066864785	9]---[0]---[673
chr1	13183130	.	G	A	1359.44	HARD_TO_VALIDATE	101	33	134	0.246268656716418	138	18	156	0.115384615384615	0/1	HET	0/1	HET	134	99	156	99	HNRNPCL2	exonic;nonsynonymous SNV	NM_001136561	exon2	c.743C>T	p.A248V	-	-	RP13-221M14.3;PRAMEF26	intergenic	-	-	-	-	dist=18662;dist=33226	-	0.2966	0.3417	0.2262	0.3363	0.3973	0.4991	-	-1	-1	0.0111441308	15]---[0]---[673
chr1	13183138	.	T	A	1896.44	HARD_TO_VALIDATE	84	44	128	0.34375	133	22	155	0.141935483870968	0/1	HET	0/1	HET	128	99	155	99	HNRNPCL2	exonic;nonsynonymous SNV	NM_001136561	exon2	c.735A>T	p.E245D	-	-	RP13-221M14.3;PRAMEF26	intergenic	-	-	-	-	dist=18670;dist=33218	-	0.2999	0.3456	0.2409	0.3436	0.4015	0.4994	-	-1	-1	0.0104011887	14]---[0]---[673
chr1	13183165	.	T	C	3315.44	HARD_TO_VALIDATE	74	53	127	0.417322834645669	106	40	146	0.273972602739726	0/1	HET	0/1	HET	127	99	146	99	HNRNPCL2	exonic;synonymous SNV	NM_001136561	exon2	c.708A>G	p.V236V	-	-	RP13-221M14.3;PRAMEF26	intergenic	-	-	-	-	dist=18697;dist=33191	-	0.4601	0.4949	0.3595	0.4394	0.4097	0.4997	-	0.000199681	0.001	0.0282317979	38]---[0]---[673
chr1	13183168	.	A	G	3315.44	HARD_TO_VALIDATE	75	52	127	0.409448818897638	107	40	147	0.272108843537415	0/1	HET	0/1	HET	127	99	147	99	HNRNPCL2	exonic;synonymous SNV	NM_001136561	exon2	c.705T>C	p.H235H	-	-	RP13-221M14.3;PRAMEF26	intergenic	-	-	-	-	dist=18700;dist=33188	-	0.4600	0.4947	0.3775	0.4449	0.4099	0.4997	-	-1	-1	0.0297176820	40]---[0]---[673
chr1	13183176	.	C	T	4423.44	HARD_TO_VALIDATE	74	59	133	0.443609022556391	104	53	157	0.337579617834395	0/1	HET	0/1	HET	133	99	157	99	HNRNPCL2	exonic;nonsynonymous SNV	NM_001136561	exon2	c.697G>A	p.E233K	-	-	RP13-221M14.3;PRAMEF26	intergenic	-	-	-	-	dist=18708;dist=33180	-	0.4668	0.4953	0.4252	0.4719	0.4105	0.4997	-	-1	-1	0.0349182764	47]---[0]---[673
chr1	13183180	.	T	C	4717.44	HARD_TO_VALIDATE;SnpCluster	73	62	135	0.459259259259259	103	57	160	0.35625	0/1	HET	0/1	HET	135	99	160	99	HNRNPCL2	exonic;synonymous SNV	NM_001136561	exon2	c.693A>G	p.K231K	-	-	RP13-221M14.3;PRAMEF26	intergenic	-	-	-	-	dist=18712;dist=33176	-	0.4674	0.4958	0.4369	0.4762	0.4107	0.4997	-	-1	-1	0.0438335810	59]---[0]---[673
chr1	13183187	.	A	G	4816.44	HARD_TO_VALIDATE;SnpCluster	72	64	136	0.470588235294118	100	63	163	0.386503067484663	0/1	HET	0/1	HET	136	99	163	99	HNRNPCL2	exonic;nonsynonymous SNV	NM_001136561	exon2	c.686T>C	p.M229T	-	-	RP13-221M14.3;PRAMEF26	intergenic	-	-	-	-	dist=18719;dist=33169	-	0.4701	0.4965	0.4621	0.4844	0.4112	0.4997	-	-1	-1	0.0624071322	84]---[0]---[673
chr1	13183188	.	T	A	4911.44	HARD_TO_VALIDATE;SnpCluster	72	63	135	0.466666666666667	99	63	162	0.388888888888889	0/1	HET	0/1	HET	135	99	162	99	HNRNPCL2	exonic;nonsynonymous SNV	NM_001136561	exon2	c.685A>T	p.M229L	-	-	RP13-221M14.3;PRAMEF26	intergenic	-	-	-	-	dist=18720;dist=33168	-	0.4705	0.4970	0.4642	0.4851	0.4112	0.4997	-	-1	-1	0.0631500743	85]---[0]---[673
chr1	13183195	.	A	G	6129.44	HARD_TO_VALIDATE;SnpCluster	91	77	168	0.458333333333333	114	85	199	0.42713567839196	0/1	HET	0/1	HET	168	99	199	99	HNRNPCL2	exonic;synonymous SNV	NM_001136561	exon2	c.678T>C	p.S226S	-	-	RP13-221M14.3;PRAMEF26	intergenic	-	-	-	-	dist=18727;dist=33161	-	0.4730	0.4976	0.4756	0.4904	0.4115	0.4997	-	-1	-1	0.0854383358	115]---[0]---[673
chr1	13183199	.	C	G	7191.44	HARD_TO_VALIDATE	97	84	181	0.464088397790055	118	101	219	0.461187214611872	0/1	HET	0/1	HET	181	99	219	99	HNRNPCL2	exonic;nonsynonymous SNV	NM_001136561	exon2	c.674G>C	p.S225T	-	-	RP13-221M14.3;PRAMEF26	intergenic	-	-	-	-	dist=18731;dist=33157	-	0.4735	0.4974	0.4785	0.4932	0.4115	0.4997	-	-1	-1	0.0854383358	115]---[0]---[673
chr1	13183213	.	T	A	10700.44	HARD_TO_VALIDATE	108	116	224	0.517857142857143	117	138	255	0.541176470588235	0/1	HET	0/1	HET	224	99	255	99	HNRNPCL2	exonic;synonymous SNV	NM_001136561	exon2	c.660A>T	p.S220S	-	-	RP13-221M14.3;PRAMEF26	intergenic	-	-	-	-	dist=18745;dist=33143	-	0.4802	0.4983	0.4847	0.4965	0.4117	0.4997	-	-1	-1	0.0832095097	112]---[0]---[673
chr1	13183225	.	T	C	13252.44	HARD_TO_VALIDATE	110	139	249	0.558232931726908	118	177	295	0.6	0/1	HET	0/1	HET	249	99	295	99	HNRNPCL2	exonic;synonymous SNV	NM_001136561	exon2	c.648A>G	p.K216K	-	-	RP13-221M14.3;PRAMEF26	intergenic	-	-	-	-	dist=18757;dist=33131	-	0.4919	0.5	0.4938	0.4994	0.4118	0.4997	-	-1	-1	0.1270430906	171]---[0]---[673
chr1	13183228	.	C	T	16626.44	HARD_TO_VALIDATE;SnpCluster	112	143	255	0.56078431372549	121	177	298	0.593959731543624	0/1	HET	0/1	HET	255	99	298	99	HNRNPCL2	exonic;synonymous SNV	NM_001136561	exon2	c.645G>A	p.V215V	-	-	RP13-221M14.3;PRAMEF26	intergenic	-	-	-	-	dist=18760;dist=33128	-	0.4920	0.5	0.4942	0.4995	0.4118	0.4997	-	-1	-1	0.1277860327	172]---[0]---[673
chr1	13183237	.	C	T	15641.44	HARD_TO_VALIDATE;SnpCluster	123	188	311	0.604501607717042	138	234	372	0.629032258064516	0/1	HET	0/1	HET	311	99	372	99	HNRNPCL2	exonic;synonymous SNV	NM_001136561	exon2	c.636G>A	p.E212E	-	-	RP13-221M14.3;PRAMEF26	intergenic	-	-	-	-	dist=18769;dist=33119	-	0.4933	0.5	0.4959	0.4999	0.4125	0.4997	-	-1	-1	0.1456166419	196]---[0]---[673
chr1	13183238	.	T	C	15578.44	HARD_TO_VALIDATE;SnpCluster	119	184	303	0.607260726072607	134	232	366	0.633879781420765	0/1	HET	0/1	HET	303	99	366	99	HNRNPCL2	exonic;nonsynonymous SNV	NM_001136561	exon2	c.635A>G	p.E212G	-	-	RP13-221M14.3;PRAMEF26	intergenic	-	-	-	-	dist=18770;dist=33118	-	0.4934	0.5	0.4960	0.4999	0.4127	0.4997	-	-1	-1	0.1456166419	196]---[0]---[673
chr1	13183243	.	T	C	17151.44	HARD_TO_VALIDATE;SnpCluster	132	184	316	0.582278481012658	141	243	384	0.6328125	0/1	HET	0/1	HET	316	99	384	99	HNRNPCL2	exonic;synonymous SNV	NM_001136561	exon2	c.630A>G	p.K210K	-	-	RP13-221M14.3;PRAMEF26	intergenic	-	-	-	-	dist=18775;dist=33113	-	0.4940	0.5	0.4971	0.5000	0.4116	0.4997	-	-1	-1	0.0995542348	134]---[0]---[673
chr1	13183248	.	T	A	17854.44	HARD_TO_VALIDATE;SnpCluster	136	190	326	0.582822085889571	151	254	405	0.627160493827161	0/1	HET	0/1	HET	326	99	405	99	HNRNPCL2	exonic;nonsynonymous SNV	NM_001136561	exon2	c.625A>T	p.S209C	-	-	RP13-221M14.3;PRAMEF26	intergenic	-	-	-	-	dist=18780;dist=33108	-	0.4957	0.5	0.4981	0.5	0.4116	0.4997	-	-1	-1	0.1025260030	138]---[0]---[673
chr1	13183249	.	C	A	17854.44	HARD_TO_VALIDATE;SnpCluster	133	188	321	0.585669781931464	146	249	395	0.630379746835443	0/1	HET	0/1	HET	321	99	395	99	HNRNPCL2	exonic;nonsynonymous SNV	NM_001136561	exon2	c.624G>T	p.Q208H	-	-	RP13-221M14.3;PRAMEF26	intergenic	-	-	-	-	dist=18781;dist=33107	-	0.4969	0.5002	0.4990	0.5004	0.4175	0.4997	-	0.0119808	0.0308	0.1040118871	140]---[0]---[673
chr1	13183439	.	T	C	25711.20	PASS	0	360	360	1	0	399	399	1	1/1	HOM	1/1	HOM	362	99	399	99	HNRNPCL2	exonic;nonsynonymous SNV	NM_001136561	exon2	c.434A>G	p.H145R	-	-	RP13-221M14.3;PRAMEF26	intergenic	-	-	-	-	dist=18971;dist=32917	-	0.7542	0.8203	0.7536	0.8180	0.7413	0.7929	-	0.679712	0.8149	0.4866270431	239]---[208]---[673
chr1	13183511	.	T	C	4522.44	HARD_TO_VALIDATE	53	60	113	0.530973451327434	59	62	121	0.512396694214876	0/1	HET	0/1	HET	113	99	121	99	HNRNPCL2	exonic;nonsynonymous SNV	NM_001136561	exon2	c.362A>G	p.D121G	-	-	RP13-221M14.3;PRAMEF26	intergenic	-	-	-	-	dist=19043;dist=32845	-	0.5000	0.5001	0.5000	0.5007	0.4128	0.4997	-	-1	-1	0.3016344725	404]---[1]---[673
chr1	13183528	.	A	C	2407.44	HARD_TO_VALIDATE;SnpCluster	55	32	87	0.367816091954023	56	33	89	0.370786516853933	0/1	HET	0/1	HET	87	99	89	99	HNRNPCL2	exonic;nonsynonymous SNV	NM_001136561	exon2	c.345T>G	p.F115L	-	-	RP13-221M14.3;PRAMEF26	intergenic	-	-	-	-	dist=19060;dist=32828	-	0.4995	0.5001	0.4997	0.5	0.4118	0.4997	-	-1	-1	0.2994056464	401]---[1]---[673
chr1	13183530	.	A	G	15.32	HARD_TO_VALIDATE;SnpCluster	80	6	86	0.0697674418604651	80	10	90	0.111111111111111	0/0	HOMREF	0/1	HET	86	90	90	45	HNRNPCL2	exonic;nonsynonymous SNV	NM_001136561	exon2	c.343T>C	p.F115L	-	-	RP13-221M14.3;PRAMEF26	intergenic	-	-	-	-	dist=19062;dist=32826	-	0.0464	0.0528	0.0036	0.0047	0.0197	0.0296	-	-1	-1	0.0497771174	67]---[0]---[673
chr1	13183532	.	C	T	2879.44	HARD_TO_VALIDATE;SnpCluster	69	38	107	0.355140186915888	66	40	106	0.377358490566038	0/1	HET	0/1	HET	107	99	106	99	HNRNPCL2	exonic;nonsynonymous SNV	NM_001136561	exon2	c.341G>A	p.G114D	-	-	RP13-221M14.3;PRAMEF26	intergenic	-	-	-	-	dist=19064;dist=32824	-	0.4992	0.5001	0.4996	0.5	0.4115	0.4997	-	-1	-1	0.2986627043	400]---[1]---[673
chr1	13183533	.	C	T	2879.44	HARD_TO_VALIDATE;SnpCluster	69	38	107	0.355140186915888	66	40	106	0.377358490566038	0/1	HET	0/1	HET	107	99	106	99	HNRNPCL2	exonic;nonsynonymous SNV	NM_001136561	exon2	c.340G>A	p.G114S	-	-	RP13-221M14.3;PRAMEF26	intergenic	-	-	-	-	dist=19065;dist=32823	-	0.4992	0.5001	0.4996	0.5	0.4114	0.4997	-	-1	-1	0.2971768202	398]---[1]---[673
chr1	13183567	.	C	T	1007.44	HARD_TO_VALIDATE	96	22	118	0.186440677966102	93	19	112	0.169642857142857	0/1	HET	0/1	HET	118	99	112	99	HNRNPCL2	exonic;synonymous SNV	NM_001136561	exon2	c.306G>A	p.A102A	-	-	RP13-221M14.3;PRAMEF26	intergenic	-	-	-	-	dist=19099;dist=32789	-	0.4769	0.4938	0.4244	0.4883	0.3870	0.4940	-	0.00159744	0.0053	0.1433878158	193]---[0]---[673
chr1	13183573	.	G	T	913.44	HARD_TO_VALIDATE	96	17	113	0.150442477876106	96	16	112	0.142857142857143	0/1	HET	0/1	HET	113	99	112	99	HNRNPCL2	exonic;synonymous SNV	NM_001136561	exon2	c.300C>A	p.S100S	-	-	RP13-221M14.3;PRAMEF26	intergenic	-	-	-	-	dist=19105;dist=32783	-	0.4782	0.4946	0.4051	0.4784	0.3806	0.5031	-	0.0491214	0.129	0.1433878158	193]---[0]---[673
chr1	13183631	.	A	T	208.41	HARD_TO_VALIDATE	135	0	135	0	95	15	110	0.136363636363636	0/0	HOMREF	0/1	HET	135	14	110	99	HNRNPCL2	exonic;nonsynonymous SNV	NM_001136561	exon2	c.242T>A	p.V81D	-	-	RP13-221M14.3;PRAMEF26	intergenic	-	-	-	-	dist=19163;dist=32725	-	0.0022	0.0033	0.0064	0.0105	0.2894	0.4808	-	0.0329473	0.0903	0.0839524517	107]---[3]---[673
chr1	13183966	.	G	T	250.44	HARD_TO_VALIDATE	40	15	55	0.272727272727273	51	9	60	0.15	0/1	HET	0/1	HET	55	99	60	60	HNRNPCL2	UTR5	-	-	-	-	NM_001136561:c.-94C>A	-	RP13-221M14.3;PRAMEF26	intergenic	-	-	-	-	dist=19498;dist=32390	-	-1	-1	-1	-1	0.1958	0.4329	-	0.00798722	0.0151	0.0564635958	76]---[0]---[673
chr1	13328653	.	T	G	35.17	HARD_TO_VALIDATE	0	0	0	-	0	2	2	1	./.	-	1/1	HOM	0	-	2	6	PRAMEF18	UTR3	-	-	-	-	NM_001099850:c.*180A>C	-	PRAMEF3	UTR3	-	-	-	-	ENST00000353410.5:c.*180A>C;ENST00000376173.3:c.*180A>C	-	-1	-1	-1	-1	0.0011	0.0116	-	-1	-1	-	-
chr1	13497572	.	G	A	42.23	HARD_TO_VALIDATE	5	4	9	0.444444444444444	7	0	7	0	0/1	HET	0/0	HOMREF	9	72	7	21	PRAMEF17	exonic;nonsynonymous SNV	NM_001099851	exon3	c.869G>A	p.C290Y	-	-	PRAMEF16	exonic;nonsynonymous SNV	ENST00000376121.3	exon3	c.869G>A	p.C290Y	-	-	0.1824	0.2858	0.0762	0.1416	0.0011	0.0067	-	-1	-1	-	-
chr1	13497584	.	C	T	30.24	HARD_TO_VALIDATE	9	4	13	0.307692307692308	7	0	7	0	0/1	HET	0/0	HOMREF	13	60	7	21	PRAMEF17	exonic;nonsynonymous SNV	NM_001099851	exon3	c.881C>T	p.P294L	-	-	PRAMEF16	exonic;nonsynonymous SNV	ENST00000376121.3	exon3	c.881C>T	p.P294L	-	-	0.1986	0.3369	0.0720	0.1257	0	0	-	-1	-1	-	-
chr1	13717050	.	C	A	432.44	HARD_TO_VALIDATE	3	10	13	0.769230769230769	16	8	24	0.333333333333333	0/1	HET	0/1	HET	13	50	24	99	PRAMEF17	exonic;nonsynonymous SNV	NM_001099851	exon2	c.537C>A	p.H179Q	-	-	PRAMEF17	exonic;nonsynonymous SNV	ENST00000376098.4	exon2	c.537C>A	p.H179Q	-	-	0	0	6.072e-06	1.319e-05	-1	-1	-	-1	-1	-	-
chr1	13719052	.	T	G	3013.44	PASS	44	48	92	0.521739130434783	50	68	118	0.576271186440678	0/1	HET	0/1	HET	92	99	118	99	PRAMEF17	UTR3	-	-	-	-	NM_001099851:c.*90T>G	-	PRAMEF17	UTR3	-	-	-	-	ENST00000376098.4:c.*90T>G	-	-1	-1	-1	-1	0.3400	0.3730	-	0.338458	0.3988	0.0000000000	0]---[0]---[673
chr1	13736931	.	T	A	425.44	HARD_TO_VALIDATE;SnpCluster	53	12	65	0.184615384615385	41	12	53	0.226415094339623	0/1	HET	0/1	HET	65	99	53	99	PRAMEF20	UTR5	-	-	-	-	NM_001099852:c.-5881T>A	-	PRAMEF20	UTR5	-	-	-	-	ENST00000316412.5:c.-5881T>A	-	-1	-1	-1	-1	0.0624	0.1457	-	-1	-1	0.0000000000	0]---[0]---[673
chr1	13736932	.	T	C	2566.44	HARD_TO_VALIDATE;SnpCluster	28	36	64	0.5625	23	30	53	0.566037735849057	0/1	HET	0/1	HET	64	99	53	99	PRAMEF20	UTR5	-	-	-	-	NM_001099852:c.-5880T>C	-	PRAMEF20	UTR5	-	-	-	-	ENST00000316412.5:c.-5880T>C	-	-1	-1	-1	-1	0.2363	0.4406	-	-1	-1	0.0007429421	1]---[0]---[673
chr1	13736937	.	T	C	2350.44	HARD_TO_VALIDATE;SnpCluster	30	34	64	0.53125	24	28	52	0.538461538461538	0/1	HET	0/1	HET	64	99	52	99	PRAMEF20	UTR5	-	-	-	-	NM_001099852:c.-5875T>C	-	PRAMEF20	UTR5	-	-	-	-	ENST00000316412.5:c.-5875T>C	-	-1	-1	-1	-1	0.1489	0.3350	-	-1	-1	0.0007429421	1]---[0]---[673
chr1	13736943	.	T	C	2020.44	HARD_TO_VALIDATE	29	29	58	0.5	24	22	46	0.478260869565217	0/1	HET	0/1	HET	58	99	46	99	PRAMEF20	UTR5	-	-	-	-	NM_001099852:c.-5869T>C	-	PRAMEF20	UTR5	-	-	-	-	ENST00000316412.5:c.-5869T>C	-	-1	-1	-1	-1	0.1895	0.4030	-	-1	-1	0.0000000000	0]---[0]---[673
chr1	13940864	.	C	G	9269.20	PASS	0	150	150	1	0	142	142	1	1/1	HOM	1/1	HOM	150	99	142	99	PDPN	exonic;nonsynonymous SNV	NM_001006624	exon5	c.314C>G	p.A105G	PDPN:NM_001006625:exon5:c.314C>G:p.A105G,PDPN:NM_006474:exon5:c.668C>G:p.A223G,PDPN:NM_198389:exon5:c.668C>G:p.A223G	-	PDPN	exonic;nonsynonymous SNV	ENST00000294489.6	exon5	c.668C>G	p.A223G	PDPN:ENST00000376057.4:exon5:c.668C>G:p.A223G,PDPN:ENST00000376061.4:exon5:c.314C>G:p.A105G,PDPN:ENST00000475043.1:exon5:c.314C>G:p.A105G,PDPN:ENST00000487038.1:exon5:c.314C>G:p.A105G,PDPN:ENST00000509009.1:exon5:c.425C>G:p.A142G,PDPN:ENST00000513143.1:exon6:c.314C>G:p.A105G	-	0.9552	0.9999	0.9558	0.9999	0.9492	1	0.9669	0.98143	1	0.6664190193	27]---[435]---[673
chr1	13943185	.	G	A	396.44	PASS	9	6	15	0.4	17	9	26	0.346153846153846	0/1	HET	0/1	HET	15	99	26	99	PDPN	UTR3	-	-	-	-	NM_198389:c.*779G>A;NM_006474:c.*779G>A;NM_001006625:c.*779G>A;NM_001006624:c.*779G>A	-	PDPN	UTR3	-	-	-	-	ENST00000294489.6:c.*779G>A;ENST00000376057.4:c.*779G>A;ENST00000376061.4:c.*779G>A	-	-1	-1	-1	-1	0.0607	0.1258	-	0.0702875	0.0855	0.0014858841	0]---[1]---[673
chr1	13943528	.	A	C	690.44	PASS	16	17	33	0.515151515151515	18	13	31	0.419354838709677	0/1	HET	0/1	HET	33	99	31	99	PDPN	UTR3	-	-	-	-	NM_198389:c.*1122A>C;NM_006474:c.*1122A>C;NM_001006625:c.*1122A>C;NM_001006624:c.*1122A>C	-	PDPN	UTR3	-	-	-	-	ENST00000294489.6:c.*1122A>C;ENST00000376057.4:c.*1122A>C	-	-1	-1	-1	-1	0.0708	0.1601	-	0.100839	0.1538	0.0007429421	1]---[0]---[673
chr1	13943653	.	AT	A	426.40	PASS	11	11	22	0.5	8	12	20	0.6	0/1	HET	0/1	HET	25	99	24	99	PDPN	UTR3	-	-	-	-	NM_198389:c.*1248delT;NM_006474:c.*1248delT;NM_001006625:c.*1248delT;NM_001006624:c.*1248delT	-	PDPN	UTR3	-	-	-	-	ENST00000294489.6:c.*1248delT;ENST00000376057.4:c.*1248delT	-	-1	-1	-1	-1	0.7045	0.7788	-	0.500399	0.5375	-	-
chr1	13944236	.	C	CTT	3164.16	PASS	0	35	35	1	0	37	37	1	1/1	HOM	1/1	HOM	35	99	37	99	PDPN	UTR3	-	-	-	-	NM_198389:c.*1830_*1831insTT;NM_006474:c.*1830_*1831insTT;NM_001006625:c.*1830_*1831insTT;NM_001006624:c.*1830_*1831insTT	-	PDPN	UTR3	-	-	-	-	ENST00000294489.6:c.*1830_*1831insTT;ENST00000376057.4:c.*1830_*1831insTT	-	-1	-1	-1	-1	0.9837	1	-	0.969848	0.9857	0.0475482912	0]---[32]---[673
chr1	14031732	.	G	C	1660.44	PASS	33	22	55	0.4	37	37	74	0.5	0/1	HET	0/1	HET	55	99	74	99	PRDM2	UTR5	-	-	-	-	NM_012231:c.-10369G>C;NM_015866:c.-10369G>C	-	PRDM2	UTR5	-	-	-	-	ENST00000311066.5:c.-10369G>C;ENST00000235372.7:c.-10369G>C	-	-1	-1	-1	-1	0.8362	0.9618	-	0.836462	0.9902	0.0066864785	1]---[4]---[673
chr1	14031756	.	A	C	1473.44	PASS	18	18	36	0.5	24	29	53	0.547169811320755	0/1	HET	0/1	HET	36	99	53	99	PRDM2	UTR5	-	-	-	-	NM_012231:c.-10345A>C;NM_015866:c.-10345A>C	-	PRDM2	UTR5	-	-	-	-	ENST00000311066.5:c.-10345A>C;ENST00000235372.7:c.-10345A>C	-	-1	-1	-1	-1	0.7584	0.8012	-	0.741214	0.8101	0.0044576523	0]---[3]---[673
chr1	14105139	.	T	A	1511.44	PASS	34	28	62	0.451612903225806	56	25	81	0.308641975308642	0/1	HET	0/1	HET	62	99	81	99	PRDM2	exonic;nonsynonymous SNV	NM_001007257	exon3	c.246T>A	p.D82E	PRDM2:NM_012231:exon8:c.849T>A:p.D283E,PRDM2:NM_015866:exon8:c.849T>A:p.D283E	-	PRDM2	exonic;nonsynonymous SNV	ENST00000413440.1	exon3	c.246T>A	p.D82E	PRDM2:ENST00000343137.4:exon4:c.246T>A:p.D82E,PRDM2:ENST00000235372.7:exon8:c.849T>A:p.D283E,PRDM2:ENST00000311066.5:exon8:c.849T>A:p.D283E	-	0.3563	0.5484	0.3601	0.5337	0.3255	0.5269	0.3206	0.371206	0.5375	0.1820208024	161]---[42]---[673
chr1	14105298	.	G	A	2245.44	PASS	36	43	79	0.544303797468354	57	38	95	0.4	0/1	HET	0/1	HET	79	99	95	99	PRDM2	exonic;synonymous SNV	NM_001007257	exon3	c.405G>A	p.E135E	PRDM2:NM_012231:exon8:c.1008G>A:p.E336E,PRDM2:NM_015866:exon8:c.1008G>A:p.E336E	-	PRDM2	exonic;synonymous SNV	ENST00000413440.1	exon3	c.405G>A	p.E135E	PRDM2:ENST00000343137.4:exon4:c.405G>A:p.E135E,PRDM2:ENST00000235372.7:exon8:c.1008G>A:p.E336E,PRDM2:ENST00000311066.5:exon8:c.1008G>A:p.E336E	-	0.3560	0.6248	0.3662	0.6113	0.3200	0.5490	0.3104	0.316294	0.5389	0.1879643388	171]---[41]---[673
chr1	14106394	.	A	ACTC	1604.40	PASS	19	19	38	0.5	21	22	43	0.511627906976744	0/1	HET	0/1	HET	38	99	43	99	PRDM2	exonic;nonframeshift insertion	NM_001007257	exon3	c.1501_1502insCTC	p.T501delinsTP	PRDM2:NM_012231:exon8:c.2104_2105insCTC:p.T702delinsTP,PRDM2:NM_015866:exon8:c.2104_2105insCTC:p.T702delinsTP	-	PRDM2	exonic;nonframeshift insertion	ENST00000413440.1	exon3	c.1501_1502insCTC	p.T501delinsTP	PRDM2:ENST00000343137.4:exon4:c.1501_1502insCTC:p.T501delinsTP,PRDM2:ENST00000235372.7:exon8:c.2104_2105insCTC:p.T702delinsTP,PRDM2:ENST00000311066.5:exon8:c.2104_2105insCTC:p.T702delinsTP	-	0.4687	0.6922	0.4711	0.6754	0.4693	0.6065	0.4698	-1	-1	0.2414561664	203]---[61]---[673
chr1	14109114	.	A	G	2611.44	PASS	38	50	88	0.568181818181818	47	41	88	0.465909090909091	0/1	HET	0/1	HET	88	99	88	99	PRDM2	exonic;synonymous SNV	NM_001007257	exon3	c.4221A>G	p.S1407S	PRDM2:NM_012231:exon8:c.4824A>G:p.S1608S,PRDM2:NM_015866:exon8:c.4824A>G:p.S1608S	-	PRDM2	exonic;synonymous SNV	ENST00000413440.1	exon3	c.4221A>G	p.S1407S	PRDM2:ENST00000343137.4:exon4:c.4221A>G:p.S1407S,PRDM2:ENST00000235372.7:exon8:c.4824A>G:p.S1608S,PRDM2:ENST00000311066.5:exon8:c.4824A>G:p.S1608S	-	0.3881	0.6302	0.3958	0.6172	0.3377	0.5513	0.3308	0.365016	0.5418	0.2072808321	187]---[46]---[673
chr1	14143003	.	A	G	1575.20	PASS	0	34	34	1	0	16	16	1	1/1	HOM	1/1	HOM	34	99	16	48	PRDM2	exonic;nonsynonymous SNV	NM_001135610	exon7	c.593A>G	p.Q198R	-	-	PRDM2	exonic;nonsynonymous SNV	ENST00000505823.1	exon3	c.101A>G	p.Q34R	PRDM2:ENST00000503842.1:exon4:c.101A>G:p.Q34R,PRDM2:ENST00000376048.5:exon7:c.593A>G:p.Q198R	-	0.8256	0.9304	0.8223	0.9294	0.8594	0.9377	0.8744	0.821286	0.9319	0.5735512630	118]---[327]---[673
chr1	14149844	.	T	A	590.21	PASS	0	8	8	1	0	10	10	1	1/1	HOM	1/1	HOM	8	24	10	30	PRDM2	UTR3	-	-	-	-	NM_001135610:c.*165T>A;NM_012231:c.*214T>A	-	PRDM2	UTR3	-	-	-	-	ENST00000376048.5:c.*165T>A;ENST00000235372.7:c.*214T>A;ENST00000503842.1:c.*165T>A;ENST00000505823.1:c.*165T>A	-	-1	-1	-1	-1	0.7448	0.7612	-	-1	-1	0.2043090639	59]---[108]---[673
chr1	14150032	.	C	T	2127.44	PASS	47	37	84	0.44047619047619	48	53	101	0.524752475247525	0/1	HET	0/1	HET	84	99	101	99	PRDM2	UTR3	-	-	-	-	NM_001135610:c.*353C>T;NM_012231:c.*402C>T	-	PRDM2	UTR3	-	-	-	-	ENST00000376048.5:c.*353C>T;ENST00000235372.7:c.*402C>T	-	-1	-1	-1	-1	0.7143	0.7320	-	0.659345	0.7493	0.0252600297	2]---[16]---[673
chr1	14150116	.	C	T	1084.20	PASS	0	12	12	1	0	18	18	1	1/1	HOM	1/1	HOM	12	36	18	54	PRDM2	UTR3	-	-	-	-	NM_001135610:c.*437C>T;NM_012231:c.*486C>T	-	PRDM2	UTR3	-	-	-	-	ENST00000376048.5:c.*437C>T;ENST00000235372.7:c.*486C>T	-	-1	-1	-1	-1	0.7440	0.7610	-	0.714657	0.7893	0.0245170877	1]---[16]---[673
chr1	14150138	.	C	T	477.44	PASS	2	7	9	0.777777777777778	10	9	19	0.473684210526316	0/1	HET	0/1	HET	9	60	19	99	PRDM2	UTR3	-	-	-	-	NM_001135610:c.*459C>T;NM_012231:c.*508C>T	-	PRDM2	UTR3	-	-	-	-	ENST00000376048.5:c.*459C>T;ENST00000235372.7:c.*508C>T	-	-1	-1	-1	-1	0.0297	0.0596	-	0.0553115	0.1616	0.0022288262	1]---[1]---[673
chr1	14150505	.	T	C	5862.20	PASS	0	82	82	1	0	110	110	1	1/1	HOM	1/1	HOM	82	99	110	99	PRDM2	UTR3	-	-	-	-	NM_001135610:c.*826T>C;NM_012231:c.*875T>C	-	PRDM2	UTR3	-	-	-	-	ENST00000376048.5:c.*826T>C;ENST00000235372.7:c.*875T>C	-	-1	-1	-1	-1	0.7452	0.7630	-	0.715655	0.7893	0.0096582467	3]---[5]---[673
chr1	14150541	.	CA	C	2072.40	PASS	40	34	74	0.459459459459459	74	35	109	0.321100917431193	0/1	HET	0/1	HET	74	99	109	99	PRDM2	UTR3	-	-	-	-	NM_001135610:c.*863delA;NM_012231:c.*912delA	-	PRDM2	UTR3	-	-	-	-	ENST00000376048.5:c.*863delA;ENST00000235372.7:c.*912delA	-	-1	-1	-1	-1	0.0168	0.0364	-	-1	-1	0.0007429421	1]---[0]---[673
chr1	14150709	.	C	T	3298.20	PASS	0	29	29	1	1	44	45	0.977777777777778	1/1	HOM	1/1	HOM	29	90	45	96	PRDM2	UTR3	-	-	-	-	NM_001135610:c.*1030C>T;NM_012231:c.*1079C>T	-	PRDM2	UTR3	-	-	-	-	ENST00000376048.5:c.*1030C>T;ENST00000235372.7:c.*1079C>T	-	-1	-1	-1	-1	0.8340	0.8614	-	0.819289	0.8601	0.0252600297	0]---[17]---[673
chr1	14150714	.	G	A	3531.20	PASS	0	34	34	1	1	50	51	0.980392156862745	1/1	HOM	1/1	HOM	34	99	51	99	PRDM2	UTR3	-	-	-	-	NM_001135610:c.*1035G>A;NM_012231:c.*1084G>A	-	PRDM2	UTR3	-	-	-	-	ENST00000376048.5:c.*1035G>A;ENST00000235372.7:c.*1084G>A	-	-1	-1	-1	-1	0.8339	0.8611	-	0.819289	0.8601	0.0252600297	0]---[17]---[673
chr1	14150740	.	G	T	3420.20	PASS	0	42	42	1	0	63	63	1	1/1	HOM	1/1	HOM	42	99	63	99	PRDM2	UTR3	-	-	-	-	NM_001135610:c.*1061G>T;NM_012231:c.*1110G>T	-	PRDM2	UTR3	-	-	-	-	ENST00000376048.5:c.*1061G>T;ENST00000235372.7:c.*1110G>T	-	-1	-1	-1	-1	0.8352	0.8625	-	0.819089	0.8601	0.0133729569	0]---[9]---[673
chr1	14150992	.	T	C	2700.20	PASS	0	38	38	1	0	42	42	1	1/1	HOM	1/1	HOM	38	99	42	99	PRDM2	UTR3	-	-	-	-	NM_001135610:c.*1313T>C;NM_012231:c.*1362T>C	-	PRDM2	UTR3	-	-	-	-	ENST00000376048.5:c.*1313T>C;ENST00000235372.7:c.*1362T>C	-	-1	-1	-1	-1	0.8350	0.8622	-	0.817891	0.8563	0.0037147103	1]---[2]---[673
chr1	14151277	.	A	C	1220.44	PASS	32	29	61	0.475409836065574	35	26	61	0.426229508196721	0/1	HET	0/1	HET	61	99	61	99	PRDM2	UTR3	-	-	-	-	NM_001135610:c.*1598A>C;NM_012231:c.*1647A>C	-	PRDM2	UTR3	-	-	-	-	ENST00000376048.5:c.*1598A>C;ENST00000235372.7:c.*1647A>C	-	-1	-1	-1	-1	0.0366	0.0828	-	0.057508	0.1677	0.0007429421	1]---[0]---[673
chr1	15439083	.	A	AAGGTCTTTTTTTTCTTCTCCCAGCGGC	374.15	PASS	25	0	25	0	14	9	23	0.391304347826087	0/0	HOMREF	0/1	HET	25	34	23	99	TMEM51-AS1;KAZN	ncRNA_exonic;splicing	-	-	-	-	NM_201628:exon14:c.2163+46->AGGTCTTTTTTTTCTTCTCCCAGCGGC	-	KAZN	splicing	-	-	-	-	ENST00000376030.2:exon14:c.2163+46->AGGTCTTTTTTTTCTTCTCCCAGCGGC	+46	0.3698	0.4819	-1	-1	-1	-1	-	0.435104	0.504	0.3603268945	197]---[144]---[673
chr1	15439227	.	C	A	1628.44	PASS	28	35	63	0.555555555555556	25	32	57	0.56140350877193	0/1	HET	0/1	HET	63	99	57	99	TMEM51-AS1	ncRNA_exonic	-	-	-	-	-	-	KAZN	intronic	-	-	-	-	-	-	-1	-1	-1	-1	0.4438	0.5265	-	0.420128	0.5517	0.1552748886	95]---[57]---[673
chr1	15439233	.	G	GC	1412.40	PASS	21	31	52	0.596153846153846	15	23	38	0.605263157894737	0/1	HET	0/1	HET	52	99	38	99	TMEM51-AS1	ncRNA_exonic	-	-	-	-	-	-	KAZN	intronic	-	-	-	-	-	-	-1	-1	-1	-1	0.0948	0.1733	-	0.091853	0.1656	0.0408618128	41]---[7]---[673
chr1	15439413	.	G	A	205.44	PASS	1	3	4	0.75	3	4	7	0.571428571428571	0/1	HET	0/1	HET	4	31	7	83	TMEM51-AS1	ncRNA_exonic	-	-	-	-	-	-	KAZN	intronic	-	-	-	-	-	-	-1	-1	-1	-1	0.8922	0.9877	-	0.913538	0.9911	0.0988112927	1]---[66]---[673
chr1	15439490	.	AC	A	416.40	PASS	6	7	13	0.538461538461538	6	8	14	0.571428571428571	0/1	HET	0/1	HET	13	99	14	99	TMEM51-AS1	ncRNA_exonic	-	-	-	-	-	-	KAZN	intronic	-	-	-	-	-	-	-1	-1	-1	-1	0.9357	0.9877	-	0.96266	0.9911	0.0341753343	0]---[23]---[673
chr1	15440185	.	T	TCTCA	2422.40	PASS	30	32	62	0.516129032258065	38	31	69	0.449275362318841	0/1	HET	0/1	HET	62	99	69	99	TMEM51-AS1	ncRNA_exonic	-	-	-	-	-	-	KAZN	intronic	-	-	-	-	-	-	-1	-1	-1	-1	0.8761	0.9882	-	0.898363	0.9901	0.0044576523	0]---[3]---[673
chr1	15440237	.	A	C	443.44	PASS	6	7	13	0.538461538461538	15	7	22	0.318181818181818	0/1	HET	0/1	HET	13	99	22	99	TMEM51-AS1	ncRNA_exonic	-	-	-	-	-	-	KAZN	intronic	-	-	-	-	-	-	-1	-1	-1	-1	0.6262	0.7643	-	0.653754	0.7232	0.0014858841	0]---[1]---[673
chr1	15444487	.	G	A	215.28	PASS	6	3	9	0.333333333333333	0	6	6	1	0/1	HET	1/1	HOM	9	54	6	18	TMEM51-AS1	ncRNA_intronic	-	-	-	-	-	-	TMEM51-AS1	ncRNA_intronic	-	-	-	-	-	-	-1	-1	-1	-1	0.5749	0.7447	-	0.60643	0.7054	0.0044576523	0]---[3]---[673
chr1	15444832	.	C	T	114.44	PASS	3	4	7	0.571428571428571	3	2	5	0.4	0/1	HET	0/1	HET	7	99	5	29	TMEM51-AS1	ncRNA_exonic	-	-	-	-	-	-	TMEM51-AS1	ncRNA_exonic	-	-	-	-	-	-	-1	-1	-1	-1	0.5770	0.7472	-	0.607228	0.7054	0.0081723626	3]---[4]---[673
chr1	15444894	.	A	G	772.44	PASS	10	9	19	0.473684210526316	3	11	14	0.785714285714286	0/1	HET	0/1	HET	19	99	14	93	TMEM51-AS1	ncRNA_exonic	-	-	-	-	-	-	TMEM51-AS1	ncRNA_exonic	-	-	-	-	-	-	-1	-1	-1	-1	0.1770	0.2301	-	0.176917	0.2489	0.0022288262	1]---[1]---[673
chr1	15444899	.	C	G	760.44	PASS	13	9	22	0.409090909090909	4	11	15	0.733333333333333	0/1	HET	0/1	HET	22	99	15	99	TMEM51-AS1	ncRNA_exonic	-	-	-	-	-	-	TMEM51-AS1	ncRNA_exonic	-	-	-	-	-	-	-1	-1	-1	-1	0.1768	0.2299	-	0.176917	0.2489	0.0022288262	1]---[1]---[673
chr1	15445060	.	C	T	1410.44	PASS	11	22	33	0.666666666666667	30	22	52	0.423076923076923	0/1	HET	0/1	HET	33	99	52	99	TMEM51-AS1	ncRNA_exonic	-	-	-	-	-	-	TMEM51-AS1	ncRNA_exonic	-	-	-	-	-	-	-1	-1	-1	-1	0.5633	0.7457	-	0.593051	0.7054	0.0118870728	2]---[7]---[673
chr1	15445186	.	G	A	3903.44	PASS	68	79	147	0.537414965986395	91	71	162	0.438271604938272	0/1	HET	0/1	HET	147	99	162	99	TMEM51-AS1	ncRNA_exonic	-	-	-	-	-	-	TMEM51-AS1	ncRNA_exonic	-	-	-	-	-	-	-1	-1	-1	-1	0.5737	0.7448	-	0.604433	0.7054	0.0081723626	3]---[4]---[673
chr1	15447498	.	A	G	1179.44	PASS	33	30	63	0.476190476190476	35	22	57	0.385964912280702	0/1	HET	0/1	HET	63	99	57	99	TMEM51-AS1	ncRNA_exonic	-	-	-	-	-	-	TMEM51-AS1	ncRNA_exonic	-	-	-	-	-	-	-1	-1	-1	-1	0.9413	0.9864	0.9463	0.976238	0.9921	0.0089153046	0]---[6]---[673
chr1	15480405	.	T	C	252.44	PASS	2	7	9	0.777777777777778	5	3	8	0.375	0/1	HET	0/1	HET	9	44	8	65	TMEM51	UTR5	-	-	-	-	NM_001319665:c.-61179T>C;NM_018022:c.-61179T>C;NM_001136218:c.-61179T>C	-	TMEM51	UTR5	-	-	-	-	ENST00000400796.3:c.-61179T>C;ENST00000434578.2:c.-61179T>C;ENST00000376008.2:c.-61179T>C	-	-1	-1	-1	-1	0.9093	0.9894	-	0.934105	0.994	0.0326894502	0]---[22]---[673
chr1	15480430	.	G	T	11.20	PASS	3	0	3	0	1	2	3	0.666666666666667	0/0	HOMREF	0/1	HET	3	9	3	33	TMEM51	UTR5	-	-	-	-	NM_001319665:c.-61154G>T;NM_018022:c.-61154G>T;NM_001136218:c.-61154G>T	-	TMEM51	UTR5	-	-	-	-	ENST00000400796.3:c.-61154G>T;ENST00000434578.2:c.-61154G>T;ENST00000376008.2:c.-61154G>T	-	-1	-1	-1	-1	-1	-1	-	-1	-1	-	-
chr1	15541407	.	C	T	738.44	PASS	14	9	23	0.391304347826087	10	14	24	0.583333333333333	0/1	HET	0/1	HET	23	99	24	99	TMEM51	UTR5	-	-	-	-	NM_001136216:c.-177C>T;NM_001136217:c.-177C>T;NM_001319665:c.-177C>T;NM_018022:c.-177C>T;NM_001136218:c.-177C>T	-	TMEM51	UTR5	-	-	-	-	ENST00000428417.1:c.-177C>T;ENST00000376014.3:c.-177C>T;ENST00000400796.3:c.-177C>T;ENST00000434578.2:c.-177C>T;ENST00000376008.2:c.-177C>T	-	-1	-1	-1	-1	0.3760	0.5681	-	0.41234	0.5437	0.0772659733	54]---[25]---[673
chr1	15541537	.	C	T	6282.20	PASS	0	120	120	1	0	92	92	1	1/1	HOM	1/1	HOM	120	99	92	99	TMEM51	UTR5	-	-	-	-	NM_001136216:c.-47C>T;NM_001136217:c.-47C>T;NM_001319665:c.-47C>T;NM_018022:c.-47C>T;NM_001136218:c.-47C>T	-	TMEM51	UTR5	-	-	-	-	ENST00000428417.1:c.-47C>T;ENST00000376014.3:c.-47C>T;ENST00000400796.3:c.-47C>T;ENST00000434578.2:c.-47C>T;ENST00000376008.2:c.-47C>T	-	0.8753	0.9715	0.8814	0.9719	0.8219	0.9747	0.8133	0.857228	0.9762	0.5453194651	74]---[330]---[673
chr1	15546077	.	G	A	923.44	PASS	23	13	36	0.361111111111111	24	20	44	0.454545454545455	0/1	HET	0/1	HET	36	99	44	99	TMEM51	exonic;synonymous SNV	NM_001136217	exon3	c.600G>A	p.P200P	TMEM51:NM_018022:exon3:c.600G>A:p.P200P,TMEM51:NM_001136216:exon4:c.600G>A:p.P200P,TMEM51:NM_001136218:exon4:c.600G>A:p.P200P	-	TMEM51	exonic;synonymous SNV	ENST00000400796.3	exon3	c.600G>A	p.P200P	TMEM51:ENST00000428417.1:exon3:c.600G>A:p.P200P,TMEM51:ENST00000376008.2:exon4:c.600G>A:p.P200P,TMEM51:ENST00000376014.3:exon4:c.600G>A:p.P200P	-	0.2831	0.3638	0.2822	0.3661	0.2496	0.3414	0.2749	0.204273	0.3661	0.2161961367	185]---[53]---[673
chr1	15546761	.	G	A	809.44	PASS	22	15	37	0.405405405405405	13	17	30	0.566666666666667	0/1	HET	0/1	HET	37	99	30	99	TMEM51	UTR3	-	-	-	-	NM_001136216:c.*522G>A;NM_001136217:c.*522G>A;NM_001319665:c.*872G>A;NM_018022:c.*522G>A;NM_001136218:c.*522G>A	-	TMEM51	UTR3	-	-	-	-	ENST00000428417.1:c.*522G>A;ENST00000376014.3:c.*522G>A;ENST00000400796.3:c.*522G>A;ENST00000434578.2:c.*872G>A;ENST00000376008.2:c.*522G>A	-	-1	-1	-1	-1	0.4258	0.6261	-	0.484625	0.5784	0.0000000000	0]---[0]---[673
chr1	15546825	.	A	G	213.44	PASS	6	5	11	0.454545454545455	6	3	9	0.333333333333333	0/1	HET	0/1	HET	11	99	9	87	TMEM51	UTR3	-	-	-	-	NM_001136216:c.*586A>G;NM_001136217:c.*586A>G;NM_001319665:c.*936A>G;NM_018022:c.*586A>G;NM_001136218:c.*586A>G	-	TMEM51	UTR3	-	-	-	-	ENST00000428417.1:c.*586A>G;ENST00000376014.3:c.*586A>G;ENST00000400796.3:c.*586A>G;ENST00000434578.2:c.*936A>G;ENST00000376008.2:c.*586A>G	-	-1	-1	-1	-1	0.5838	0.9199	-	0.673123	0.9018	0.0000000000	0]---[0]---[673
chr1	15573769	.	G	A	915.44	PASS	10	6	16	0.375	6	17	23	0.739130434782609	0/1	HET	0/1	HET	16	99	23	99	FHAD1	UTR5	-	-	-	-	NM_052929:c.-4512G>A	-	FHAD1	UTR5	-	-	-	-	ENST00000375999.3:c.-4512G>A;ENST00000417793.1:c.-4512G>A;ENST00000358897.4:c.-4512G>A	-	0.5	0.5	0.4070	0.6364	0.2890	0.3940	-	0.199281	0.3767	0.1136701337	59]---[47]---[673
chr1	15573775	.	A	G	1104.44	PASS	12	13	25	0.52	7	18	25	0.72	0/1	HET	0/1	HET	25	99	25	99	FHAD1	UTR5	-	-	-	-	NM_052929:c.-4506A>G	-	FHAD1	UTR5	-	-	-	-	ENST00000375999.3:c.-4506A>G;ENST00000417793.1:c.-4506A>G;ENST00000358897.4:c.-4506A>G	-	0.7273	0.7778	0.5566	0.6958	0.5230	0.6980	-	0.548323	0.6989	0.1441307578	62]---[66]---[673
chr1	15616139	.	G	A	1321.44	PASS	20	21	41	0.51219512195122	25	25	50	0.5	0/1	HET	0/1	HET	41	99	50	99	FHAD1	exonic;nonsynonymous SNV	NM_052929	exon4	c.545G>A	p.R182H	-	-	FHAD1	exonic;nonsynonymous SNV	ENST00000375998.4	exon3	c.545G>A	p.R182H	FHAD1:ENST00000358897.4:exon4:c.545G>A:p.R182H,FHAD1:ENST00000375999.3:exon4:c.545G>A:p.R182H,FHAD1:ENST00000417793.1:exon4:c.545G>A:p.R182H	-	0.3034	0.3709	0.2723	0.3703	0.2699	0.3344	-	0.208067	0.326	0.2592867756	213]---[68]---[673
chr1	15653563	.	C	T	3660.44	PASS	69	76	145	0.524137931034483	86	74	160	0.4625	0/1	HET	0/1	HET	145	99	160	99	FHAD1	exonic;synonymous SNV	NM_052929	exon12	c.1482C>T	p.H494H	-	-	FHAD1	exonic;synonymous SNV	ENST00000375995.3	exon4	c.297C>T	p.H99H	FHAD1:ENST00000401090.2:exon6:c.492C>T:p.H164H,FHAD1:ENST00000375998.4:exon11:c.1482C>T:p.H494H,FHAD1:ENST00000358897.4:exon12:c.1482C>T:p.H494H,FHAD1:ENST00000375999.3:exon12:c.1482C>T:p.H494H,FHAD1:ENST00000417793.1:exon12:c.1482C>T:p.H494H	-	0.2988	0.4384	0.2859	0.3399	0.2534	0.3150	0.2547	0.221046	0.3395	0.2095096582	192]---[45]---[673
chr1	15655944	.	G	A	1270.44	PASS	33	25	58	0.431034482758621	28	27	55	0.490909090909091	0/1	HET	0/1	HET	58	99	55	99	FHAD1	exonic;nonsynonymous SNV	NM_052929	exon14	c.1813G>A	p.V605M	-	-	FHAD1	exonic;nonsynonymous SNV	ENST00000375995.3	exon6	c.628G>A	p.V210M	FHAD1:ENST00000401090.2:exon8:c.823G>A:p.V275M,FHAD1:ENST00000375998.4:exon13:c.1813G>A:p.V605M,FHAD1:ENST00000358897.4:exon14:c.1813G>A:p.V605M,FHAD1:ENST00000375999.3:exon14:c.1813G>A:p.V605M,FHAD1:ENST00000417793.1:exon14:c.1813G>A:p.V605M	-	0.0014	0.0030	0.0015	0.0031	0.0014	0.0026	0.0015	0.00139776	0.005	0.0014858841	2]---[0]---[673
chr1	15668276	.	G	A	2517.44	PASS	37	50	87	0.574712643678161	44	43	87	0.494252873563218	0/1	HET	0/1	HET	87	99	87	99	FHAD1	exonic;nonsynonymous SNV	NM_052929	exon15	c.1951G>A	p.G651R	-	-	FHAD1	exonic;nonsynonymous SNV	ENST00000375998.4	exon14	c.1951G>A	p.G651R	FHAD1:ENST00000358897.4:exon15:c.1951G>A:p.G651R,FHAD1:ENST00000375999.3:exon15:c.1951G>A:p.G651R,FHAD1:ENST00000417793.1:exon15:c.1951G>A:p.G651R	-	0.3971	0.4902	0.3733	0.4849	0.4074	0.4956	0.4319	0.345847	0.4849	0.2800891530	199]---[89]---[673
chr1	15687059	.	A	G	2378.44	PASS	52	46	98	0.469387755102041	54	42	96	0.4375	0/1	HET	0/1	HET	98	99	96	99	FHAD1	exonic;nonsynonymous SNV	NM_052929	exon21	c.2756A>G	p.E919G	-	-	FHAD1	exonic;nonsynonymous SNV	ENST00000314740.8	exon5	c.515A>G	p.E172G	FHAD1:ENST00000375998.4:exon20:c.2756A>G:p.E919G,FHAD1:ENST00000417793.1:exon20:c.2648A>G:p.E883G,FHAD1:ENST00000358897.4:exon21:c.2756A>G:p.E919G,FHAD1:ENST00000375999.3:exon21:c.2756A>G:p.E919G	-	0.2354	0.2976	0.2518	0.2873	0.2743	0.2923	0.2764	0.252995	0.2887	0.1649331352	166]---[28]---[673
chr1	15708540	.	A	G	2644.44	PASS	35	54	89	0.606741573033708	57	50	107	0.467289719626168	0/1	HET	0/1	HET	89	99	107	99	FHAD1	exonic;nonsynonymous SNV	NM_052929	exon30	c.3973A>G	p.I1325V	-	-	FHAD1	exonic;nonsynonymous SNV	ENST00000314740.8	exon14	c.1732A>G	p.I578V	FHAD1:ENST00000375998.4:exon29:c.3973A>G:p.I1325V,FHAD1:ENST00000417793.1:exon29:c.3865A>G:p.I1289V,FHAD1:ENST00000358897.4:exon30:c.3973A>G:p.I1325V,FHAD1:ENST00000375999.3:exon30:c.3973A>G:p.I1325V	-	0.3312	0.7085	0.2844	0.7061	0.3672	0.7067	0.3936	0.422125	0.77	0.2659732541	232]---[63]---[673
chr1	15724003	.	A	G	1603.44	PASS	28	29	57	0.508771929824561	37	35	72	0.486111111111111	0/1	HET	0/1	HET	57	99	72	99	FHAD1	UTR3	-	-	-	-	NM_052929:c.*94A>G	-	FHAD1	UTR3	-	-	-	-	ENST00000417793.1:c.*94A>G;ENST00000358897.4:c.*94A>G;ENST00000375998.4:c.*94A>G;ENST00000314740.8:c.*94A>G	-	-1	-1	-1	-1	0.2743	0.3961	-	0.320088	0.4342	0.2176820208	191]---[51]---[673
chr1	15724033	.	A	G	1102.44	PASS	15	16	31	0.516129032258065	19	18	37	0.486486486486487	0/1	HET	0/1	HET	31	99	37	99	FHAD1	UTR3	-	-	-	-	NM_052929:c.*124A>G	-	FHAD1	UTR3	-	-	-	-	ENST00000417793.1:c.*124A>G;ENST00000358897.4:c.*124A>G;ENST00000314740.8:c.*124A>G	-	-1	-1	-1	-1	0.7479	0.8827	-	0.745008	0.9062	0.2288261516	76]---[116]---[673
chr1	15755248	.	C	T	1500.44	PASS	32	29	61	0.475409836065574	32	23	55	0.418181818181818	0/1	HET	0/1	HET	61	99	55	99	EFHD2	UTR3	-	-	-	-	NM_024329:c.*28C>T	-	EFHD2	UTR3	-	-	-	-	ENST00000375980.4:c.*28C>T	-	0.2045	0.3021	0.1754	0.2632	0.1215	0.2525	0.1008	0.170128	0.2873	0.0497771174	51]---[8]---[673
chr1	15812432	.	A	G	6960.20	PASS	0	106	106	1	0	125	125	1	1/1	HOM	1/1	HOM	106	99	125	99	CELA2B	exonic;nonsynonymous SNV	NM_015849	exon6	c.530A>G	p.Q177R	-	-	CELA2B	exonic;nonsynonymous SNV	ENST00000375910.3	exon6	c.530A>G	p.Q177R	-	-	0.9982	1	0.9984	1	0.9947	1	0.9928	0.993211	1	0.6864784547	0]---[462]---[673
chr1	15813836	.	T	C	529.44	PASS	6	11	17	0.647058823529412	16	9	25	0.36	0/1	HET	0/1	HET	17	99	25	99	CELA2B	exonic;synonymous SNV	NM_015849	exon7	c.696T>C	p.H232H	-	-	CELA2B	exonic;synonymous SNV	ENST00000375910.3	exon7	c.696T>C	p.H232H	-	-	0.0064	0.0389	0.0058	0.0393	0.0139	0.0379	0.0141	0.0161741	0.0477	-	-
chr1	15897508	.	CA	C	169.40	PASS	19	11	30	0.366666666666667	16	3	19	0.157894736842105	0/1	HET	0/1	HET	37	99	30	33	DNAJC16	UTR3	-	-	-	-	NM_015291:c.*2837delA;NM_001287811:c.*2837delA	-	DNAJC16	UTR3	-	-	-	-	ENST00000375847.3:c.*2837delA	-	-1	-1	-1	-1	0.0074	0.036	-	-1	-1	-	-
chr1	15899905	.	G	GA	527.40	PASS	20	20	40	0.5	17	6	23	0.260869565217391	0/1	HET	0/1	HET	40	99	23	99	AGMAT	UTR3	-	-	-	-	NM_024758:c.*240_*241insT	-	AGMAT	UTR3	-	-	-	-	ENST00000375826.3:c.*240_*241insT	-	-1	-1	-1	-1	3.31e-05	0.0006	-	-1	-1	-	-
chr1	16058489	.	C	T	3603.44	PASS	108	76	184	0.41304347826087	67	82	149	0.550335570469799	0/1	HET	0/1	HET	184	99	149	99	PLEKHM2	exonic;synonymous SNV	NM_015164	exon17	c.2571C>T	p.S857S	-	-	PLEKHM2	exonic;synonymous SNV	ENST00000375793.2	exon16	c.2511C>T	p.S837S	PLEKHM2:ENST00000375799.3:exon17:c.2571C>T:p.S857S	-	0.0004	0.0008	0.0003	0.0005	0.0004	0.0010	0.0003	0.000399361	0.002	-	-
chr1	16067205	.	G	T	23.19	PASS	0	0	0	-	0	2	2	1	./.	-	1/1	HOM	0	-	2	6	SLC25A34	UTR3	-	-	-	-	NM_207348:c.*1304G>T	-	RP11-169K16.4	ncRNA_intronic	-	-	-	-	-	-	-1	-1	-1	-1	-1	-1	-	-1	-1	-	-
chr1	16067525	.	C	T	4840.44	PASS	89	97	186	0.521505376344086	96	104	200	0.52	0/1	HET	0/1	HET	186	99	200	99	SLC25A34	UTR3	-	-	-	-	NM_207348:c.*1624C>T	-	RP11-169K16.4	ncRNA_intronic	-	-	-	-	-	-	-1	-1	-1	-1	0.0076	0.0263	-	0.00798722	0.028	-	-
chr1	16074468	.	T	A	3173.43	PASS	96	75	171	0.43859649122807	81	69	150	0.46	0/1	HET	0/1	HET	171	99	150	99	TMEM82	downstream	-	-	-	-	dist=176	-	RP11-169K16.4	ncRNA_intronic	-	-	-	-	-	-	-1	-1	-1	-1	0.3949	0.6434	-	0.348642	0.6717	-	-
chr1	16096934	.	C	T	4750.20	PASS	0	97	97	1	1	59	60	0.983333333333333	1/1	HOM	1/1	HOM	97	99	60	99	FBLIM1	exonic;nonsynonymous SNV	NM_001024216	exon4	c.281C>T	p.S94F	FBLIM1:NM_001024215:exon5:c.572C>T:p.S191F,FBLIM1:NM_017556:exon6:c.572C>T:p.S191F,FBLIM1:NM_001350151:exon7:c.572C>T:p.S191F	-	FBLIM1	exonic;nonsynonymous SNV	ENST00000332305.5	exon2	c.281C>T	p.S94F	FBLIM1:ENST00000400773.1:exon4:c.281C>T:p.S94F,FBLIM1:ENST00000441801.2:exon5:c.572C>T:p.S191F,FBLIM1:ENST00000375766.3:exon6:c.572C>T:p.S191F,FBLIM1:ENST00000375771.1:exon7:c.572C>T:p.S191F	-	0.6816	0.8033	0.6883	0.8049	0.6206	0.8149	0.6166	0.642372	0.8284	0.2540861813	116]---[113]---[673
chr1	16111720	.	T	C	160.26	PASS	1	0	1	0	0	6	6	1	./.	-	1/1	HOM	1	-	6	18	FBLIM1	UTR3	-	-	-	-	NM_001350151:c.*564T>C;NM_017556:c.*564T>C;NM_001024216:c.*564T>C	-	FBLIM1	UTR3	-	-	-	-	ENST00000375771.1:c.*564T>C;ENST00000375766.3:c.*564T>C;ENST00000400773.1:c.*564T>C;ENST00000332305.5:c.*564T>C	-	-1	-1	-1	-1	0.1812	0.2947	-	0.168131	0.3323	-	-
chr1	16133838	.	A	T	1289.44	PASS	33	20	53	0.377358490566038	35	30	65	0.461538461538462	0/1	HET	0/1	HET	53	99	65	99	UQCRHL	UTR3	-	-	-	-	NM_001089591:c.*31T>A	-	FBLIM1;RP11-169K16.9	intergenic	-	-	-	-	dist=20749;dist=26722	-	0.1227	0.3340	0.1182	0.3392	0.1817	0.3394	0.1941	0.146166	0.3638	0.0312035661	38]---[2]---[673
chr1	16133987	.	T	C	3350.44	PASS	47	45	92	0.489130434782609	79	63	142	0.443661971830986	0/1	HET	0/1	HET	92	99	142	99	UQCRHL	exonic;nonsynonymous SNV	NM_001089591	exon1	c.158A>G	p.Y53C	-	-	FBLIM1;RP11-169K16.9	intergenic	-	-	-	-	dist=20898;dist=26573	-	0.1228	0.3342	0.1184	0.3393	0.1820	0.3390	0.1938	0.146366	0.3646	0.0631500743	73]---[6]---[673
chr1	16134072	.	C	T	3793.44	PASS	63	59	122	0.483606557377049	83	79	162	0.487654320987654	0/1	HET	0/1	HET	122	99	162	99	UQCRHL	exonic;nonsynonymous SNV	NM_001089591	exon1	c.73G>A	p.E25K	-	-	FBLIM1;RP11-169K16.9	intergenic	-	-	-	-	dist=20983;dist=26488	-	0.1226	0.3342	0.1182	0.3392	0.1820	0.3397	0.1942	0.146166	0.3638	0.0638930163	70]---[8]---[673
chr1	16160773	.	C	G	2313.44	PASS	17	40	57	0.701754385964912	20	33	53	0.622641509433962	0/1	HET	0/1	HET	57	99	53	99	FLJ37453	ncRNA_exonic	-	-	-	-	-	-	RP11-169K16.9	ncRNA_exonic	-	-	-	-	-	-	-1	-1	-1	-1	0.1970	0.3046	-	0.146765	0.2803	0.0000000000	0]---[0]---[673
chr1	16161530	.	C	G	735.21	PASS	0	17	17	1	0	7	7	1	1/1	HOM	1/1	HOM	17	51	7	21	FLJ37453	ncRNA_exonic	-	-	-	-	-	-	RP11-169K16.9	ncRNA_exonic	-	-	-	-	-	-	-1	-1	-1	-1	0.8975	0.9625	-	0.879193	0.9781	0.0304606241	1]---[20]---[673
chr1	16161836	.	T	C	317.44	PASS	12	6	18	0.333333333333333	11	8	19	0.421052631578947	0/1	HET	0/1	HET	18	99	19	99	FLJ37453	ncRNA_exonic	-	-	-	-	-	-	RP11-169K16.9	ncRNA_exonic	-	-	-	-	-	-	-1	-1	-1	-1	0.1792	0.3503	-	0.144569	0.3691	0.0022288262	1]---[1]---[673
chr1	16161867	.	A	G	1464.20	PASS	0	20	20	1	0	26	26	1	1/1	HOM	1/1	HOM	20	60	26	78	FLJ37453	ncRNA_exonic	-	-	-	-	-	-	RP11-169K16.9	ncRNA_exonic	-	-	-	-	-	-	-1	-1	-1	-1	0.9241	1	-	0.928115	0.999	0.0356612184	0]---[24]---[673
chr1	16161958	.	G	T	915.44	PASS	22	19	41	0.463414634146341	11	16	27	0.592592592592593	0/1	HET	0/1	HET	41	99	27	99	FLJ37453	ncRNA_exonic	-	-	-	-	-	-	RP11-169K16.9	ncRNA_exonic	-	-	-	-	-	-	-1	-1	-1	-1	0.0736	0.1019	-	0.0407348	0.0616	0.0000000000	0]---[0]---[673
chr1	16162092	.	G	C	986.44	PASS	29	25	54	0.462962962962963	19	11	30	0.366666666666667	0/1	HET	0/1	HET	54	99	30	99	FLJ37453	ncRNA_exonic	-	-	-	-	-	-	RP11-169K16.9	ncRNA_exonic	-	-	-	-	-	-	-1	-1	-1	-1	0.1765	0.3425	-	0.144169	0.3676	0.0000000000	0]---[0]---[673
chr1	16162179	.	C	T	557.44	PASS	13	11	24	0.458333333333333	8	8	16	0.5	0/1	HET	0/1	HET	24	99	16	99	FLJ37453	ncRNA_exonic	-	-	-	-	-	-	RP11-169K16.9	ncRNA_exonic	-	-	-	-	-	-	-1	-1	-1	-1	0.1768	0.3422	-	0.144369	0.3684	0.0037147103	1]---[2]---[673
chr1	16162186	.	T	C	1681.20	PASS	0	25	25	1	0	16	16	1	1/1	HOM	1/1	HOM	25	75	16	48	FLJ37453	ncRNA_exonic	-	-	-	-	-	-	RP11-169K16.9	ncRNA_exonic	-	-	-	-	-	-	-1	-1	-1	-1	0.9953	1	-	0.997005	1	0.0430906389	0]---[29]---[673
chr1	16162412	.	A	AGC	179.40	PASS	23	5	28	0.178571428571429	11	4	15	0.266666666666667	0/1	HET	0/1	HET	28	99	15	99	FLJ37453	ncRNA_exonic	-	-	-	-	-	-	RP11-169K16.9	ncRNA_exonic	-	-	-	-	-	-	-1	-1	-1	-1	0.2566	0.3775	-	0.236422	0.4223	0.0059435364	2]---[3]---[673
chr1	16162471	.	C	A	376.44	PASS	14	8	22	0.363636363636364	11	6	17	0.352941176470588	0/1	HET	0/1	HET	22	99	17	99	FLJ37453	ncRNA_exonic	-	-	-	-	-	-	RP11-169K16.9	ncRNA_exonic	-	-	-	-	-	-	-1	-1	-1	-1	0.2576	0.3775	-	0.23762	0.4274	0.0014858841	0]---[1]---[673
chr1	16162554	.	G	C	2538.44	PASS	64	51	115	0.443478260869565	43	48	91	0.527472527472527	0/1	HET	0/1	HET	115	99	91	99	FLJ37453	ncRNA_exonic	-	-	-	-	-	-	RP11-169K16.9	ncRNA_exonic	-	-	-	-	-	-	-1	-1	-1	-1	0.1770	0.3428	-	0.144768	0.3691	0.0000000000	0]---[0]---[673
chr1	16162731	.	C	T	1556.44	PASS	30	26	56	0.464285714285714	21	22	43	0.511627906976744	0/1	HET	0/1	HET	56	99	43	99	FLJ37453	ncRNA_exonic	-	-	-	-	-	-	RP11-169K16.9	ncRNA_exonic	-	-	-	-	-	-	-1	-1	-1	-1	0.2700	0.3775	-	0.250599	0.4274	0.0126300149	3]---[7]---[673
chr1	16162977	.	CTT	C	192.15	PASS	6	2	8	0.25	1	5	6	0.833333333333333	0/1	HET	0/1	HET	8	41	11	61	FLJ37453	ncRNA_exonic	-	-	-	-	-	-	RP11-169K16.9	ncRNA_exonic	-	-	-	-	-	-	-1	-1	-1	-1	0.0010	0.0105	-	-1	-1	-	-
chr1	16256007	.	T	C	2265.20	PASS	0	23	23	1	0	37	37	1	1/1	HOM	1/1	HOM	23	69	37	99	SPEN	exonic;nonsynonymous SNV	NM_015001	exon11	c.3272T>C	p.L1091P	-	-	SPEN	exonic;nonsynonymous SNV	ENST00000375759.3	exon11	c.3272T>C	p.L1091P	-	-	0.6154	0.9195	0.6159	0.9253	0.6713	0.9243	0.6878	0.648962	0.9758	0.4011887073	218]---[161]---[673
chr1	16259813	.	A	G	2131.20	PASS	0	19	19	1	0	37	37	1	1/1	HOM	1/1	HOM	19	57	37	99	SPEN	exonic;nonsynonymous SNV	NM_015001	exon11	c.7078A>G	p.N2360D	-	-	SPEN	exonic;nonsynonymous SNV	ENST00000375759.3	exon11	c.7078A>G	p.N2360D	-	-	0.6146	0.9193	0.6160	0.9254	0.6706	0.9239	0.6896	0.648962	0.9758	0.4056463596	220]---[163]---[673
chr1	16265904	.	T	A	1582.44	PASS	43	35	78	0.448717948717949	52	32	84	0.380952380952381	0/1	HET	0/1	HET	78	99	84	99	SPEN	exonic;synonymous SNV	NM_015001	exon15	c.10977T>A	p.I3659I	-	-	SPEN	exonic;synonymous SNV	ENST00000375759.3	exon15	c.10977T>A	p.I3659I	-	-	0.0658	0.1072	0.0635	0.1033	0.0767	0.1011	0.0763	0.0447284	0.0616	0.0356612184	42]---[3]---[673
chr1	16272250	.	A	G	1562.44	PASS	56	36	92	0.391304347826087	34	33	67	0.492537313432836	0/1	HET	0/1	HET	92	99	67	99	ZBTB17	exonic;synonymous SNV	NM_001242884	exon5	c.375T>C	p.A125A	ZBTB17:NM_001324137:exon5:c.393T>C:p.A131A,ZBTB17:NM_001324138:exon5:c.432T>C:p.A144A,ZBTB17:NM_001287603:exon6:c.621T>C:p.A207A,ZBTB17:NM_001287604:exon6:c.393T>C:p.A131A,ZBTB17:NM_003443:exon6:c.621T>C:p.A207A	-	ZBTB17	exonic;synonymous SNV	ENST00000448462.2	exon5	c.432T>C	p.A144A	ZBTB17:ENST00000537142.1:exon5:c.375T>C:p.A125A,ZBTB17:ENST00000375733.2:exon6:c.621T>C:p.A207A,ZBTB17:ENST00000375743.4:exon6:c.621T>C:p.A207A	-	0.5232	0.7181	0.5310	0.7009	0.4920	0.6909	0.4772	0.483027	0.6311	0.3521545319	198]---[138]---[673
chr1	16340761	.	T	C	1963.44	PASS	19	25	44	0.568181818181818	37	32	69	0.463768115942029	0/1	HET	0/1	HET	44	99	69	99	HSPB7	UTR3	-	-	-	-	NM_001349689:c.*1314A>G;NM_014424:c.*1314A>G;NM_001349688:c.*1314A>G;NM_001349683:c.*1314A>G;NM_001349685:c.*1314A>G;NM_001349686:c.*1314A>G;NM_001349687:c.*1314A>G;NM_001349682:c.*1314A>G	-	HSPB7	UTR3	-	-	-	-	ENST00000411503.1:c.*1314A>G;ENST00000311890.9:c.*1314A>G;ENST00000375718.4:c.*1314A>G	-	-1	-1	-1	-1	0.6275	0.7926	-	0.652955	0.7649	0.0148588410	0]---[10]---[673
chr1	16340843	.	TC	T	374.40	PASS	22	6	28	0.214285714285714	19	13	32	0.40625	0/1	HET	0/1	HET	28	99	32	99	HSPB7	UTR3	-	-	-	-	NM_001349689:c.*1231delG;NM_014424:c.*1231delG;NM_001349688:c.*1231delG;NM_001349683:c.*1231delG;NM_001349685:c.*1231delG;NM_001349686:c.*1231delG;NM_001349687:c.*1231delG;NM_001349682:c.*1231delG	-	HSPB7	UTR3	-	-	-	-	ENST00000411503.1:c.*1231delG;ENST00000311890.9:c.*1231delG;ENST00000375718.4:c.*1231delG	-	-1	-1	-1	-1	0.7263	0.9734	-	0.752796	0.9762	0.0059435364	0]---[4]---[673
chr1	16340879	.	T	G	489.44	PASS	24	8	32	0.25	21	15	36	0.416666666666667	0/1	HET	0/1	HET	32	99	36	99	HSPB7	UTR3	-	-	-	-	NM_001349689:c.*1196A>C;NM_014424:c.*1196A>C;NM_001349688:c.*1196A>C;NM_001349683:c.*1196A>C;NM_001349685:c.*1196A>C;NM_001349686:c.*1196A>C;NM_001349687:c.*1196A>C;NM_001349682:c.*1196A>C	-	HSPB7	UTR3	-	-	-	-	ENST00000411503.1:c.*1196A>C;ENST00000311890.9:c.*1196A>C;ENST00000375718.4:c.*1196A>C	-	-1	-1	-1	-1	0.7148	0.9734	-	0.743211	0.9762	0.0178306092	0]---[12]---[673
chr1	16340951	.	A	T	897.44	PASS	18	19	37	0.513513513513513	23	16	39	0.41025641025641	0/1	HET	0/1	HET	37	99	39	99	HSPB7	UTR3	-	-	-	-	NM_001349689:c.*1124T>A;NM_014424:c.*1124T>A;NM_001349688:c.*1124T>A;NM_001349683:c.*1124T>A;NM_001349685:c.*1124T>A;NM_001349686:c.*1124T>A;NM_001349687:c.*1124T>A;NM_001349682:c.*1124T>A	-	HSPB7	UTR3	-	-	-	-	ENST00000411503.1:c.*1124T>A;ENST00000311890.9:c.*1124T>A;ENST00000375718.4:c.*1124T>A	-	-1	-1	-1	-1	0.7254	0.9735	-	0.752596	0.9762	0.0156017831	1]---[10]---[673
chr1	16341342	.	C	A	750.44	PASS	17	17	34	0.5	18	13	31	0.419354838709677	0/1	HET	0/1	HET	34	99	31	99	HSPB7	UTR3	-	-	-	-	NM_001349689:c.*733G>T;NM_014424:c.*733G>T;NM_001349688:c.*733G>T;NM_001349683:c.*733G>T;NM_001349685:c.*733G>T;NM_001349686:c.*733G>T;NM_001349687:c.*733G>T;NM_001349682:c.*733G>T	-	HSPB7	UTR3	-	-	-	-	ENST00000411503.1:c.*733G>T;ENST00000311890.9:c.*733G>T;ENST00000375718.4:c.*733G>T	-	-1	-1	-1	-1	0.0937	0.1234	-	0.0517173	0.0765	0.0014858841	2]---[0]---[673
chr1	16341354	.	T	G	1001.44	PASS	27	25	52	0.480769230769231	24	19	43	0.441860465116279	0/1	HET	0/1	HET	52	99	43	99	HSPB7	UTR3	-	-	-	-	NM_001349689:c.*721A>C;NM_014424:c.*721A>C;NM_001349688:c.*721A>C;NM_001349683:c.*721A>C;NM_001349685:c.*721A>C;NM_001349686:c.*721A>C;NM_001349687:c.*721A>C;NM_001349682:c.*721A>C	-	HSPB7	UTR3	-	-	-	-	ENST00000411503.1:c.*721A>C;ENST00000311890.9:c.*721A>C;ENST00000375718.4:c.*721A>C	-	-1	-1	-1	-1	0.6282	0.7936	-	0.654752	0.7639	0.0170876672	3]---[10]---[673
chr1	16341560	.	G	T	439.44	PASS	14	5	19	0.263157894736842	14	11	25	0.44	0/1	HET	0/1	HET	19	99	25	99	HSPB7	UTR3	-	-	-	-	NM_001349689:c.*515C>A;NM_014424:c.*515C>A;NM_001349688:c.*515C>A;NM_001349683:c.*515C>A;NM_001349685:c.*515C>A;NM_001349686:c.*515C>A;NM_001349687:c.*515C>A;NM_001349682:c.*515C>A	-	HSPB7	UTR3	-	-	-	-	ENST00000411503.1:c.*515C>A;ENST00000311890.9:c.*515C>A;ENST00000375718.4:c.*515C>A	-	-1	-1	-1	-1	0.0937	0.1235	-	0.0521166	0.0775	0.0000000000	0]---[0]---[673
chr1	16341649	.	C	T	1771.44	PASS	45	36	81	0.444444444444444	40	35	75	0.466666666666667	0/1	HET	0/1	HET	81	99	75	99	HSPB7	UTR3	-	-	-	-	NM_001349689:c.*426G>A;NM_014424:c.*426G>A;NM_001349688:c.*426G>A;NM_001349683:c.*426G>A;NM_001349685:c.*426G>A;NM_001349686:c.*426G>A;NM_001349687:c.*426G>A;NM_001349682:c.*426G>A	-	HSPB7	UTR3	-	-	-	-	ENST00000411503.1:c.*426G>A;ENST00000311890.9:c.*426G>A;ENST00000375718.4:c.*426G>A	-	-1	-1	-1	-1	0.5827	0.7934	-	0.633786	0.7639	0.0326894502	6]---[19]---[673
chr1	16341733	.	T	C	1346.44	PASS	18	19	37	0.513513513513513	28	23	51	0.450980392156863	0/1	HET	0/1	HET	37	99	51	99	HSPB7	UTR3	-	-	-	-	NM_001349689:c.*342A>G;NM_014424:c.*342A>G;NM_001349688:c.*342A>G;NM_001349683:c.*342A>G;NM_001349685:c.*342A>G;NM_001349686:c.*342A>G;NM_001349687:c.*342A>G;NM_001349682:c.*342A>G	-	HSPB7	UTR3	-	-	-	-	ENST00000411503.1:c.*342A>G;ENST00000311890.9:c.*342A>G;ENST00000375718.4:c.*342A>G	-	-1	-1	-1	-1	0.6277	0.7920	-	0.652756	0.7639	0.0846953938	28]---[43]---[673
chr1	16342237	.	A	G	513.44	PASS	15	7	22	0.318181818181818	14	10	24	0.416666666666667	0/1	HET	0/1	HET	22	99	24	99	HSPB7;HSPB7	exonic;splicing;synonymous SNV	NM_001349683	exon3	c.363T>C	p.T121T	NM_001349686:exon3:c.334-25T>C	-	HSPB7	exonic;synonymous SNV	ENST00000311890.9	exon3	c.351T>C	p.T117T	HSPB7:ENST00000406363.2:exon3:c.363T>C:p.T121T,HSPB7:ENST00000411503.1:exon3:c.336T>C:p.T112T,HSPB7:ENST00000487046.1:exon3:c.366T>C:p.T122T,HSPB7:ENST00000375718.4:exon4:c.576T>C:p.T192T	-	0.5938	0.7423	0.5787	0.7526	0.6276	0.7932	0.6230	0.652556	0.7639	0.3930163447	215]---[157]---[673
chr1	16344402	.	G	A	10.80	PASS	1	0	1	0	0	1	1	1	0/0	HOMREF	1/1	HOM	1	3	1	3	HSPB7	exonic;synonymous SNV	NM_001349683	exon1	c.57C>T	p.S19S	HSPB7:NM_001349685:exon1:c.57C>T:p.S19S,HSPB7:NM_001349686:exon1:c.57C>T:p.S19S,HSPB7:NM_001349687:exon1:c.57C>T:p.S19S,HSPB7:NM_001349688:exon1:c.57C>T:p.S19S,HSPB7:NM_001349689:exon1:c.57C>T:p.S19S,HSPB7:NM_014424:exon1:c.57C>T:p.S19S	-	HSPB7	exonic;synonymous SNV	ENST00000311890.9	exon1	c.57C>T	p.S19S	HSPB7:ENST00000406363.2:exon1:c.57C>T:p.S19S,HSPB7:ENST00000411503.1:exon1:c.57C>T:p.S19S,HSPB7:ENST00000487046.1:exon1:c.57C>T:p.S19S,HSPB7:ENST00000545268.1:exon1:c.57C>T:p.S19S	-	0.5885	0.7420	0.5750	0.7512	0.6228	0.7907	0.6174	0.648962	0.7639	0.3878157504	212]---[155]---[673
chr1	16344494	.	G	A	10.29	HARD_TO_VALIDATE	8	0	8	0	11	2	13	0.153846153846154	0/0	HOMREF	0/1	HET	8	0	13	36	HSPB7	UTR5	-	-	-	-	NM_001349689:c.-36C>T;NM_014424:c.-36C>T;NM_001349688:c.-36C>T;NM_001349683:c.-36C>T;NM_001349685:c.-36C>T;NM_001349686:c.-36C>T;NM_001349687:c.-36C>T	-	HSPB7	UTR5	-	-	-	-	ENST00000411503.1:c.-36C>T;ENST00000311890.9:c.-36C>T;ENST00000487046.1:c.-36C>T;ENST00000406363.2:c.-36C>T;ENST00000545268.1:c.-36C>T	-	0.5973	0.7456	0.5756	0.7526	0.6233	0.7942	0.6170	0.648363	0.7639	0.3974739970	213]---[161]---[673
chr1	16344625	.	C	G	2679.44	PASS	100	52	152	0.342105263157895	89	57	146	0.39041095890411	0/1	HET	0/1	HET	152	99	146	99	HSPB7	UTR5	-	-	-	-	NM_001349689:c.-167G>C;NM_014424:c.-167G>C;NM_001349688:c.-167G>C;NM_001349683:c.-167G>C;NM_001349685:c.-167G>C;NM_001349686:c.-167G>C;NM_001349687:c.-167G>C	-	HSPB7	UTR5	-	-	-	-	ENST00000311890.9:c.-167G>C	-	0.5752	0.7624	0.5445	0.7590	0.6112	0.7936	-	0.648163	0.7619	0.3714710253	208]---[146]---[673
chr1	16344730	.	T	C	2218.44	PASS	28	43	71	0.605633802816901	42	39	81	0.481481481481481	0/1	HET	0/1	HET	71	99	81	99	HSPB7	UTR5	-	-	-	-	NM_001349689:c.-272A>G;NM_014424:c.-272A>G;NM_001349688:c.-272A>G;NM_001349683:c.-272A>G;NM_001349685:c.-272A>G;NM_001349686:c.-272A>G;NM_001349687:c.-272A>G	-	HSPB7	UTR5	-	-	-	-	ENST00000311890.9:c.-272A>G	-	0.6451	0.9591	0.6788	0.9721	0.7206	0.9735	-	0.748802	0.9762	0.2392273403	112]---[105]---[673
chr1	16344827	.	G	A	4114.44	PASS	102	85	187	0.454545454545455	93	87	180	0.483333333333333	0/1	HET	0/1	HET	187	99	180	99	HSPB7	UTR5	-	-	-	-	NM_001349689:c.-369C>T;NM_014424:c.-369C>T;NM_001349688:c.-369C>T;NM_001349683:c.-369C>T;NM_001349685:c.-369C>T;NM_001349686:c.-369C>T;NM_001349687:c.-369C>T	-	HSPB7	UTR5	-	-	-	-	ENST00000311890.9:c.-369C>T	-	-1	-1	-1	-1	0.0956	0.1240	-	0.0533147	0.0755	0.0141158990	11]---[4]---[673
chr1	16344858	.	C	T	4548.44	PASS	104	93	197	0.472081218274112	101	104	205	0.507317073170732	0/1	HET	0/1	HET	197	99	205	99	HSPB7	UTR5	-	-	-	-	NM_001349689:c.-400G>A;NM_014424:c.-400G>A;NM_001349688:c.-400G>A;NM_001349683:c.-400G>A;NM_001349685:c.-400G>A;NM_001349686:c.-400G>A;NM_001349687:c.-400G>A	-	HSPB7	UTR5	-	-	-	-	ENST00000311890.9:c.-400G>A	-	-1	-1	-1	-1	0.6013	0.7922	-	0.638578	0.7619	0.1471025260	62]---[68]---[673
chr1	16345208	.	G	A	2635.44	PASS	40	57	97	0.587628865979381	34	43	77	0.558441558441558	0/1	HET	0/1	HET	97	99	77	99	HSPB7	UTR5	-	-	-	-	NM_001349689:c.-750C>T;NM_014424:c.-750C>T;NM_001349688:c.-750C>T;NM_001349683:c.-750C>T;NM_001349685:c.-750C>T;NM_001349686:c.-750C>T;NM_001349687:c.-750C>T	-	HSPB7	UTR5	-	-	-	-	ENST00000311890.9:c.-750C>T	-	-1	-1	-1	-1	0.6114	0.7927	-	0.648562	0.7619	0.0089153046	0]---[6]---[673
chr1	16351275	.	A	G	1748.44	PASS	28	44	72	0.611111111111111	45	36	81	0.444444444444444	0/1	HET	0/1	HET	72	99	81	99	CLCNKA	exonic;nonsynonymous SNV	NM_001042704	exon4	c.247A>G	p.R83G	CLCNKA:NM_004070:exon4:c.247A>G:p.R83G	-	CLCNKA	exonic;nonsynonymous SNV	ENST00000331433.4	exon4	c.247A>G	p.R83G	CLCNKA:ENST00000420078.1:exon4:c.247A>G:p.R83G,CLCNKA:ENST00000375692.1:exon5:c.247A>G:p.R83G	-	0.5636	0.7458	0.5497	0.7568	0.6030	0.7954	0.6009	0.642971	0.7688	0.3878157504	226]---[148]---[673
chr1	16354590	.	A	T	1686.44	PASS	30	35	65	0.538461538461538	43	37	80	0.4625	0/1	HET	0/1	HET	65	99	80	99	CLCNKA	exonic;nonsynonymous SNV	NM_001257139	exon9	c.815A>T	p.Y272F	CLCNKA:NM_001042704:exon10:c.944A>T:p.Y315F,CLCNKA:NM_004070:exon10:c.944A>T:p.Y315F	-	CLCNKA	exonic;nonsynonymous SNV	ENST00000439316.2	exon9	c.815A>T	p.Y272F	CLCNKA:ENST00000331433.4:exon10:c.944A>T:p.Y315F,CLCNKA:ENST00000420078.1:exon10:c.944A>T:p.Y315F,CLCNKA:ENST00000375692.1:exon11:c.944A>T:p.Y315F	-	0.2070	0.3319	0.2131	0.3252	0.2127	0.3206	0.1878	0.154553	0.2123	0.1456166419	162]---[17]---[673
chr1	16356497	.	C	G	69.20	PASS	9	0	9	0	9	3	12	0.25	0/0	HOMREF	0/1	HET	9	27	12	99	CLCNKA	exonic;synonymous SNV	NM_001257139	exon13	c.1206C>G	p.A402A	CLCNKA:NM_001042704:exon14:c.1335C>G:p.A445A,CLCNKA:NM_004070:exon14:c.1335C>G:p.A445A	-	CLCNKA	exonic;synonymous SNV	ENST00000439316.2	exon13	c.1206C>G	p.A402A	CLCNKA:ENST00000331433.4:exon14:c.1335C>G:p.A445A,CLCNKA:ENST00000420078.1:exon14:c.1335C>G:p.A445A,CLCNKA:ENST00000375692.1:exon15:c.1335C>G:p.A445A	-	0.0781	0.1333	0.0765	0.1294	0.0972	0.1239	0.0880	0.0533147	0.0809	0.0542347697	65]---[4]---[673
chr1	16356501	.	G	A	69.20	PASS	9	0	9	0	9	3	12	0.25	0/0	HOMREF	0/1	HET	9	27	12	99	CLCNKA	exonic;nonsynonymous SNV	NM_001257139	exon13	c.1210G>A	p.A404T	CLCNKA:NM_001042704:exon14:c.1339G>A:p.A447T,CLCNKA:NM_004070:exon14:c.1339G>A:p.A447T	-	CLCNKA	exonic;nonsynonymous SNV	ENST00000439316.2	exon13	c.1210G>A	p.A404T	CLCNKA:ENST00000331433.4:exon14:c.1339G>A:p.A447T,CLCNKA:ENST00000420078.1:exon14:c.1339G>A:p.A447T,CLCNKA:ENST00000375692.1:exon15:c.1339G>A:p.A447T	-	0.5612	0.7457	0.5465	0.7560	0.6045	0.7932	0.6013	0.648562	0.7669	0.5423476969	322]---[204]---[673
chr1	16356522	.	A	G	250.44	PASS	9	3	12	0.25	10	4	14	0.285714285714286	0/1	HET	0/1	HET	12	99	14	99	CLCNKA	exonic;nonsynonymous SNV	NM_001257139	exon13	c.1231A>G	p.T411A	CLCNKA:NM_001042704:exon14:c.1360A>G:p.T454A,CLCNKA:NM_004070:exon14:c.1360A>G:p.T454A	-	CLCNKA	exonic;nonsynonymous SNV	ENST00000439316.2	exon13	c.1231A>G	p.T411A	CLCNKA:ENST00000331433.4:exon14:c.1360A>G:p.T454A,CLCNKA:ENST00000420078.1:exon14:c.1360A>G:p.T454A,CLCNKA:ENST00000375692.1:exon15:c.1360A>G:p.T454A	-	0.0778	0.1335	0.0761	0.1289	0.0970	0.1236	0.0788	0.0533147	0.0809	0.0534918276	66]---[3]---[673
chr1	16356531	.	G	A	250.44	PASS	9	4	13	0.307692307692308	10	4	14	0.285714285714286	0/1	HET	0/1	HET	13	99	14	99	CLCNKA	exonic;nonsynonymous SNV	NM_001257139	exon13	c.1240G>A	p.V414I	CLCNKA:NM_001042704:exon14:c.1369G>A:p.V457I,CLCNKA:NM_004070:exon14:c.1369G>A:p.V457I	-	CLCNKA	exonic;nonsynonymous SNV	ENST00000439316.2	exon13	c.1240G>A	p.V414I	CLCNKA:ENST00000331433.4:exon14:c.1369G>A:p.V457I,CLCNKA:ENST00000420078.1:exon14:c.1369G>A:p.V457I,CLCNKA:ENST00000375692.1:exon15:c.1369G>A:p.V457I	-	0.0774	0.1323	0.0758	0.1288	0.0970	0.1237	-	0.0533147	0.0809	0.0534918276	66]---[3]---[673
chr1	16356533	.	T	C	250.44	PASS	9	4	13	0.307692307692308	10	4	14	0.285714285714286	0/1	HET	0/1	HET	13	99	14	99	CLCNKA	exonic;synonymous SNV	NM_001257139	exon13	c.1242T>C	p.V414V	CLCNKA:NM_001042704:exon14:c.1371T>C:p.V457V,CLCNKA:NM_004070:exon14:c.1371T>C:p.V457V	-	CLCNKA	exonic;synonymous SNV	ENST00000439316.2	exon13	c.1242T>C	p.V414V	CLCNKA:ENST00000331433.4:exon14:c.1371T>C:p.V457V,CLCNKA:ENST00000420078.1:exon14:c.1371T>C:p.V457V,CLCNKA:ENST00000375692.1:exon15:c.1371T>C:p.V457V	-	0.0774	0.1325	0.0759	0.1286	0.0971	0.1236	-	0.0533147	0.0809	0.0534918276	66]---[3]---[673
chr1	16357147	.	C	T	1126.44	PASS	21	17	38	0.447368421052632	19	22	41	0.536585365853659	0/1	HET	0/1	HET	38	99	41	99	CLCNKA	exonic;nonsynonymous SNV	NM_001257139	exon14	c.1471C>T	p.R491W	CLCNKA:NM_001042704:exon15:c.1600C>T:p.R534W,CLCNKA:NM_004070:exon15:c.1600C>T:p.R534W	-	CLCNKA	exonic;nonsynonymous SNV	ENST00000439316.2	exon14	c.1471C>T	p.R491W	CLCNKA:ENST00000331433.4:exon15:c.1600C>T:p.R534W,CLCNKA:ENST00000420078.1:exon15:c.1600C>T:p.R534W,CLCNKA:ENST00000375692.1:exon16:c.1600C>T:p.R534W	-	0.0788	0.1337	0.0769	0.1305	0.0985	0.1248	0.091	0.0535144	0.0802	0.0520059435	64]---[3]---[673
chr1	16360137	.	C	T	1720.44	PASS	40	38	78	0.487179487179487	52	33	85	0.388235294117647	0/1	HET	0/1	HET	78	99	85	99	CLCNKA	exonic;nonsynonymous SNV	NM_001257139	exon19	c.1919C>T	p.P640L	CLCNKA:NM_001042704:exon20:c.2045C>T:p.P682L,CLCNKA:NM_004070:exon20:c.2048C>T:p.P683L	-	CLCNKA	exonic;nonsynonymous SNV	ENST00000439316.2	exon19	c.1919C>T	p.P640L	CLCNKA:ENST00000331433.4:exon20:c.2048C>T:p.P683L,CLCNKA:ENST00000420078.1:exon20:c.2045C>T:p.P682L,CLCNKA:ENST00000375692.1:exon21:c.2045C>T:p.P682L	-	0.0796	0.1316	0.0773	0.1292	0.1024	0.1238	0.1015	0.0605032	0.1036	0.0445765230	52]---[4]---[673
chr1	16360190	.	A	C	2367.44	PASS	45	46	91	0.505494505494505	50	42	92	0.456521739130435	0/1	HET	0/1	HET	91	99	92	99	CLCNKA	UTR3	-	-	-	-	NM_001042704:c.*37A>C;NM_001257139:c.*37A>C;NM_004070:c.*37A>C	-	CLCNKA	UTR3	-	-	-	-	ENST00000375692.1:c.*37A>C;ENST00000420078.1:c.*37A>C;ENST00000331433.4:c.*37A>C	-	0.2538	0.3249	0.1300	0.1714	0.1072	0.1261	-	-1	-1	0.0356612184	40]---[4]---[673
chr1	16360279	.	A	G	4622.44	PASS	93	93	186	0.5	93	87	180	0.483333333333333	0/1	HET	0/1	HET	186	99	180	99	CLCNKA	UTR3	-	-	-	-	NM_001042704:c.*126A>G;NM_001257139:c.*126A>G;NM_004070:c.*126A>G	-	CLCNKA	UTR3	-	-	-	-	ENST00000375692.1:c.*126A>G;ENST00000420078.1:c.*126A>G;ENST00000331433.4:c.*126A>G	-	-1	-1	-1	-1	0.1037	0.1247	-	0.0573083	0.0908	0.0104011887	12]---[1]---[673
chr1	16360444	.	C	T	29.19	HARD_TO_VALIDATE	158	19	177	0.107344632768362	105	0	105	0	0/1	HET	0/0	HOMREF	177	59	105	99	CLCNKA	UTR3	-	-	-	-	NM_001042704:c.*291C>T;NM_001257139:c.*291C>T;NM_004070:c.*291C>T	-	CLCNKA	UTR3	-	-	-	-	ENST00000375692.1:c.*291C>T;ENST00000420078.1:c.*291C>T;ENST00000331433.4:c.*291C>T	-	-1	-1	-1	-1	0.1035	0.2252	-	0.573083	0.7401	0.0193164933	8]---[9]---[673
chr1	16374533	.	G	C	758.44	PASS	9	10	19	0.526315789473684	11	16	27	0.592592592592593	0/1	HET	0/1	HET	19	99	27	99	CLCNKB	exonic;synonymous SNV	NM_000085	exon5	c.492G>C	p.G164G	-	-	CLCNKB	exonic;synonymous SNV	ENST00000375679.4	exon5	c.492G>C	p.G164G	-	-	0.9298	0.9997	0.9317	0.9997	0.8936	1	0.8784	0.89397	0.999	0.9286775632	90]---[580]---[673
chr1	16375063	.	C	G	6855.44	PASS	128	93	221	0.420814479638009	136	92	228	0.403508771929825	0/1	HET	0/1	HET	221	99	228	99	CLCNKB	exonic;nonsynonymous SNV	NM_000085	exon7	c.641C>G	p.A214G	-	-	CLCNKB	exonic;nonsynonymous SNV	ENST00000375679.4	exon7	c.641C>G	p.A214G	-	-	0.9006	0.9993	0.9074	0.9997	0.8277	0.9981	-	0.827276	0.998	0.9115898960	107]---[560]---[673
chr1	16375064	.	A	C	6855.44	PASS	127	93	220	0.422727272727273	135	92	227	0.405286343612335	0/1	HET	0/1	HET	220	99	227	99	CLCNKB	exonic;synonymous SNV	NM_000085	exon7	c.642A>C	p.A214A	-	-	CLCNKB	exonic;synonymous SNV	ENST00000375679.4	exon7	c.642A>C	p.A214A	-	-	0.9006	0.9993	0.9074	0.9997	0.8277	0.9981	-	0.827276	0.998	0.9115898960	107]---[560]---[673
chr1	16375510	.	G	A	587.44	PASS	11	11	22	0.5	13	10	23	0.434782608695652	0/1	HET	0/1	HET	22	99	23	99	CLCNKB	exonic;nonsynonymous SNV	NM_001165945	exon1	c.44G>A	p.G15E	-	-	CLCNKB	exonic;nonsynonymous SNV	ENST00000375667.3	exon1	c.44G>A	p.G15E	-	-	0.0627	0.2632	0.0532	0.2407	0.0970	0.2383	0.0975	0.0944489	0.2731	0.0430906389	54]---[2]---[673
chr1	16376191	.	C	T	375.44	HARD_TO_VALIDATE	28	7	35	0.2	29	11	40	0.275	0/1	HET	0/1	HET	35	99	40	99	CLCNKB	exonic;nonsynonymous SNV	NM_001165945	exon2	c.353C>T	p.A118V	CLCNKB:NM_000085:exon9:c.860C>T:p.A287V	-	CLCNKB	exonic;nonsynonymous SNV	ENST00000375667.3	exon2	c.353C>T	p.A118V	CLCNKB:ENST00000375679.4:exon9:c.860C>T:p.A287V	-	0.9096	0.9986	0.9247	0.9989	0.8363	0.9969	-	0.829872	0.998	0.5846953938	55]---[366]---[673
chr1	16376319	.	T	C	1896.44	PASS	50	32	82	0.390243902439024	59	41	100	0.41	0/1	HET	0/1	HET	82	99	100	99	CLCNKB	exonic;synonymous SNV	NM_001165945	exon3	c.369T>C	p.C123C	CLCNKB:NM_000085:exon10:c.876T>C:p.C292C	-	CLCNKB	exonic;synonymous SNV	ENST00000375667.3	exon3	c.369T>C	p.C123C	CLCNKB:ENST00000375679.4:exon10:c.876T>C:p.C292C	-	0.9114	0.9998	0.9173	0.9998	0.8369	1	0.8151	0.830072	0.999	0.9375928678	94]---[584]---[673
chr1	16377999	.	C	T	2101.44	PASS	39	40	79	0.506329113924051	55	16	71	0.225352112676056	0/1	HET	0/1	HET	79	99	71	99	CLCNKB	exonic;synonymous SNV	NM_001165945	exon6	c.747C>T	p.T249T	CLCNKB:NM_000085:exon13:c.1254C>T:p.T418T	-	CLCNKB	exonic;synonymous SNV	ENST00000375667.3	exon6	c.747C>T	p.T249T	CLCNKB:ENST00000375679.4:exon13:c.1254C>T:p.T418T	-	0.1015	0.2153	0.0962	0.2189	0.1416	0.2164	0.1313	0.0978435	0.2133	0.0683506686	86]---[3]---[673
chr1	16378000	.	A	G	2101.44	PASS	40	40	80	0.5	56	18	74	0.243243243243243	0/1	HET	0/1	HET	80	99	74	99	CLCNKB	exonic;nonsynonymous SNV	NM_001165945	exon6	c.748A>G	p.I250V	CLCNKB:NM_000085:exon13:c.1255A>G:p.I419V	-	CLCNKB	exonic;nonsynonymous SNV	ENST00000375667.3	exon6	c.748A>G	p.I250V	CLCNKB:ENST00000375679.4:exon13:c.1255A>G:p.I419V	-	0.1015	0.2154	0.0962	0.2190	0.1417	0.2168	0.1306	0.0982428	0.2148	0.0683506686	86]---[3]---[673
chr1	16378215	.	C	T	83.29	PASS	6	0	6	0	1	5	6	0.833333333333333	0/0	HOMREF	0/1	HET	6	18	6	21	CLCNKB	exonic;synonymous SNV	NM_001165945	exon7	c.801C>T	p.I267I	CLCNKB:NM_000085:exon14:c.1308C>T:p.I436I	-	CLCNKB	exonic;synonymous SNV	ENST00000375667.3	exon7	c.801C>T	p.I267I	CLCNKB:ENST00000375679.4:exon14:c.1308C>T:p.I436I	-	0.1016	0.2146	0.0962	0.2182	0.1420	0.2168	0.1442	0.0980431	0.2133	0.0728083210	88]---[5]---[673
chr1	16378725	.	A	T	665.44	PASS	9	11	20	0.55	10	11	21	0.523809523809524	0/1	HET	0/1	HET	20	99	21	99	CLCNKB	exonic;nonsynonymous SNV	NM_001165945	exon8	c.934A>T	p.T312S	CLCNKB:NM_000085:exon15:c.1441A>T:p.T481S	-	CLCNKB	exonic;nonsynonymous SNV	ENST00000375667.3	exon8	c.934A>T	p.T312S	CLCNKB:ENST00000375679.4:exon15:c.1441A>T:p.T481S	-	0.1017	0.2157	0.0958	0.2171	0.1417	0.2155	0.1438	0.0980431	0.2141	0.0705794948	87]---[4]---[673
chr1	16380196	.	T	C	4854.20	PASS	0	74	74	1	0	82	82	1	1/1	HOM	1/1	HOM	74	99	82	99	CLCNKB	exonic;nonsynonymous SNV	NM_001165945	exon9	c.1178T>C	p.M393T	CLCNKB:NM_000085:exon16:c.1685T>C:p.M562T	-	CLCNKB	exonic;nonsynonymous SNV	ENST00000375667.3	exon9	c.1178T>C	p.M393T	CLCNKB:ENST00000375679.4:exon16:c.1685T>C:p.M562T	-	0.9310	0.9802	0.9354	0.9843	0.8837	0.9803	0.8882	0.838259	0.9692	1.0074294205	16]---[670]---[673
chr1	16380243	.	A	G	6139.20	HARD_TO_VALIDATE	1	62	63	0.984126984126984	0	79	79	1	1/1	HOM	1/1	HOM	63	99	79	99	CLCNKB	exonic;nonsynonymous SNV	NM_001165945	exon9	c.1225A>G	p.K409E	CLCNKB:NM_000085:exon16:c.1732A>G:p.K578E	-	CLCNKB	exonic;nonsynonymous SNV	ENST00000375667.3	exon9	c.1225A>G	p.K409E	CLCNKB:ENST00000375679.4:exon16:c.1732A>G:p.K578E	-	0.6586	0.7960	0.6527	0.7984	0.7160	0.8140	0.7008	0.701677	0.82	0.5809806835	302]---[240]---[673
chr1	16380252	.	C	T	6086.20	PASS	1	60	61	0.983606557377049	0	76	76	1	1/1	HOM	1/1	HOM	61	99	76	99	CLCNKB	exonic;synonymous SNV	NM_001165945	exon9	c.1234C>T	p.L412L	CLCNKB:NM_000085:exon16:c.1741C>T:p.L581L	-	CLCNKB	exonic;synonymous SNV	ENST00000375667.3	exon9	c.1234C>T	p.L412L	CLCNKB:ENST00000375679.4:exon16:c.1741C>T:p.L581L	-	0.6210	0.7899	0.6181	0.7888	0.6412	0.8087	0.6113	0.613618	0.8016	0.5683506686	311]---[227]---[673
chr1	16383448	.	A	C	2320.44	PASS	43	44	87	0.505747126436782	35	39	74	0.527027027027027	0/1	HET	0/1	HET	87	99	74	99	CLCNKB	UTR3	-	-	-	-	NM_000085:c.*37A>C;NM_001165945:c.*37A>C	-	CLCNKB	UTR3	-	-	-	-	ENST00000375679.4:c.*37A>C;ENST00000375667.3:c.*37A>C	-	0.9401	0.9685	0.9058	0.9529	0.7168	0.7912	-	0.900958	0.9632	0.6530460624	35]---[422]---[673
chr1	16383668	.	T	G	7037.20	PASS	0	98	98	1	2	122	124	0.983870967741935	1/1	HOM	1/1	HOM	98	99	124	99	CLCNKB	UTR3	-	-	-	-	NM_000085:c.*257T>G;NM_001165945:c.*257T>G	-	CLCNKB	UTR3	-	-	-	-	ENST00000375679.4:c.*257T>G;ENST00000375667.3:c.*257T>G	-	0.9999	1	0.9999	1	1	1	-	1	1	0.9643387816	0]---[649]---[673
chr1	16383742	.	C	G	7398.20	PASS	0	92	92	1	0	110	110	1	1/1	HOM	1/1	HOM	92	99	110	99	CLCNKB	UTR3	-	-	-	-	NM_000085:c.*331C>G;NM_001165945:c.*331C>G	-	CLCNKB	UTR3	-	-	-	-	ENST00000375679.4:c.*331C>G;ENST00000375667.3:c.*331C>G	-	0.6207	0.6741	0.6426	0.6982	0.6281	0.7086	-	-1	-1	0.6567607727	474]---[205]---[673
chr1	16384656	.	G	T	2757.20	HARD_TO_VALIDATE	0	35	35	1	0	43	43	1	1/1	HOM	1/1	HOM	35	99	43	99	FAM131C	UTR3	-	-	-	-	NM_182623:c.*276C>A	-	FAM131C	UTR3	-	-	-	-	ENST00000375662.4:c.*276C>A	-	-1	-1	-1	-1	0.9561	0.9930	-	0.920527	0.9672	0.0624071322	0]---[42]---[673
chr1	16384843	.	G	C	3490.20	PASS	0	55	55	1	0	60	60	1	1/1	HOM	1/1	HOM	55	99	60	99	FAM131C	UTR3	-	-	-	-	NM_182623:c.*89C>G	-	FAM131C	UTR3	-	-	-	-	ENST00000375662.4:c.*89C>G	-	-1	-1	-1	-1	0.1891	0.2407	-	-1	-1	0.0052005944	3]---[2]---[673
chr1	16385131	.	C	A	5649.44	PASS	48	120	168	0.714285714285714	55	105	160	0.65625	0/1	HET	0/1	HET	168	99	160	99	FAM131C	exonic;nonsynonymous SNV	NM_182623	exon7	c.644G>T	p.S215I	-	-	FAM131C	exonic;nonsynonymous SNV	ENST00000375662.4	exon7	c.644G>T	p.S215I	-	-	0.2474	0.3745	0.1709	0.3402	0.2301	0.3370	-	-1	-1	0.0884101040	107]---[6]---[673
chr1	16386447	.	G	C	2613.20	PASS	0	47	47	1	0	39	39	1	1/1	HOM	1/1	HOM	47	99	39	99	FAM131C	exonic;nonsynonymous SNV	NM_182623	exon5	c.368C>G	p.P123R	-	-	FAM131C	exonic;nonsynonymous SNV	ENST00000375662.4	exon5	c.368C>G	p.P123R	-	-	0.9500	0.9777	0.9551	0.9825	0.9550	0.9899	-	0.915935	0.9662	0.6433878158	10]---[428]---[673
chr1	16388646	.	T	C	5341.44	PASS	63	101	164	0.615853658536585	65	99	164	0.603658536585366	0/1	HET	0/1	HET	164	99	164	99	FAM131C	exonic;synonymous SNV	NM_182623	exon4	c.216A>G	p.R72R	-	-	FAM131C	exonic;synonymous SNV	ENST00000375662.4	exon4	c.216A>G	p.R72R	-	-	0.8516	0.9126	0.8546	0.9051	0.8132	0.8902	0.8218	0.816693	0.8738	0.6077265973	82]---[368]---[673
chr1	16451413	.	C	T	7362.20	PASS	0	128	128	1	0	114	114	1	1/1	HOM	1/1	HOM	128	99	114	99	EPHA2	UTR3	-	-	-	-	NM_001329090:c.*297G>A;NM_004431:c.*297G>A	-	EPHA2	UTR3	-	-	-	-	ENST00000358432.5:c.*297G>A	-	-1	-1	-1	-1	0.9431	0.9868	-	0.905751	0.9672	0.2979197623	13]---[194]---[673
chr1	16464673	.	G	A	185.44	PASS	6	3	9	0.333333333333333	4	4	8	0.5	0/1	HET	0/1	HET	9	84	8	99	EPHA2	exonic;synonymous SNV	NM_001329090	exon4	c.825C>T	p.P275P	EPHA2:NM_004431:exon5:c.987C>T:p.P329P	-	EPHA2	exonic;synonymous SNV	ENST00000358432.5	exon5	c.987C>T	p.P329P	-	-	0.3787	0.4607	0.3775	0.4583	0.3666	0.4669	0.3888	0.349441	0.4417	0.4249628529	316]---[128]---[673
chr1	16475123	.	C	T	757.44	PASS	5	10	15	0.666666666666667	10	10	20	0.5	0/1	HET	0/1	HET	15	99	20	99	EPHA2	exonic;synonymous SNV	NM_001329090	exon2	c.411G>A	p.L137L	EPHA2:NM_004431:exon3:c.573G>A:p.L191L	-	EPHA2	exonic;synonymous SNV	ENST00000358432.5	exon3	c.573G>A	p.L191L	-	-	0.2900	0.3365	0.2989	0.3980	0.2598	0.4371	0.2849	0.226438	0.366	0.3640416048	318]---[86]---[673
chr1	16475126	.	C	T	763.44	PASS	5	10	15	0.666666666666667	9	10	19	0.526315789473684	0/1	HET	0/1	HET	15	99	19	99	EPHA2	exonic;synonymous SNV	NM_001329090	exon2	c.408G>A	p.A136A	EPHA2:NM_004431:exon3:c.570G>A:p.A190A	-	EPHA2	exonic;synonymous SNV	ENST00000358432.5	exon3	c.570G>A	p.A190A	-	-	0.2900	0.3365	0.2988	0.3981	0.2598	0.4371	0.2849	0.226637	0.366	0.3655274889	316]---[88]---[673
chr1	16533444	.	T	C	216.44	PASS	11	2	13	0.153846153846154	4	7	11	0.636363636363636	0/1	HET	0/1	HET	13	41	11	99	ARHGEF19	exonic;nonsynonymous SNV	NM_153213	exon6	c.1136A>G	p.E379G	-	-	ARHGEF19	exonic;nonsynonymous SNV	ENST00000270747.3	exon6	c.1136A>G	p.E379G	-	-	0	0	0.0010	0.0043	0.0015	0.0036	-	-1	-1	-	-
chr1	16563563	.	C	G	1616.44	PASS	20	30	50	0.6	22	26	48	0.541666666666667	0/1	HET	0/1	HET	50	99	48	99	RSG1	UTR5	-	-	-	-	NM_030907:c.-326G>C	-	RSG1	UTR5	-	-	-	-	ENST00000375599.3:c.-326G>C	-	-1	-1	-1	-1	0.0484	0.0668	-	0.0327476	0.0575	0.0014858841	2]---[0]---[673
chr1	16563635	.	A	G	1217.20	PASS	0	17	17	1	0	17	17	1	1/1	HOM	1/1	HOM	17	51	17	50	RSG1	UTR5	-	-	-	-	NM_030907:c.-398T>C	-	RSG1	UTR5	-	-	-	-	ENST00000375599.3:c.-398T>C	-	-1	-1	-1	-1	0.7593	0.8755	-	0.711062	0.8472	0.0349182764	3]---[22]---[673
chr1	16576836	.	A	G	1583.20	PASS	0	16	16	1	0	27	27	1	1/1	HOM	1/1	HOM	16	48	27	81	FBXO42	UTR3	-	-	-	-	NM_018994:c.*329T>C	-	FBXO42	UTR3	-	-	-	-	ENST00000375592.3:c.*329T>C	-	-1	-1	-1	-1	0.3631	0.4300	-	0.270567	0.4304	0.0022288262	1]---[1]---[673
chr1	16577908	.	G	C	2973.20	PASS	0	48	48	1	0	33	33	1	1/1	HOM	1/1	HOM	48	99	33	99	FBXO42	exonic;nonsynonymous SNV	NM_018994	exon10	c.1411C>G	p.P471A	-	-	FBXO42	exonic;nonsynonymous SNV	ENST00000375592.3	exon10	c.1411C>G	p.P471A	-	-	0.3035	0.4361	0.2971	0.4341	0.3632	0.4307	0.3804	0.270767	0.4312	0.2221396731	189]---[55]---[673
chr1	16693725	.	T	TG	3598.16	PASS	0	52	52	1	0	62	62	1	1/1	HOM	1/1	HOM	52	99	62	99	SZRD1	UTR5	-	-	-	-	NM_001271869:c.-28_-27insG;NM_001114600:c.-28_-27insG	-	SZRD1	UTR5	-	-	-	-	ENST00000401088.4:c.-28_-27insG;ENST00000471507.1:c.-28_-27insG;ENST00000401089.3:c.-35_-34insG	-	0.1569	0.2239	0.1874	0.2754	0.2077	0.2817	0.1801	0.13778	0.2247	0.0616641902	67]---[8]---[673
chr1	16736132	.	T	C	5011.20	PASS	0	81	81	1	0	92	92	1	1/1	HOM	1/1	HOM	81	99	92	99	SPATA21	exonic;nonsynonymous SNV	NM_198546	exon6	c.551A>G	p.Q184R	-	-	SPATA21	exonic;nonsynonymous SNV	ENST00000540400.1	exon4	c.482A>G	p.Q161R	SPATA21:ENST00000335496.1:exon6:c.551A>G:p.Q184R	-	0.2525	0.3322	0.2469	0.3204	0.2347	0.3295	0.2387	0.152756	0.3161	0.1901931649	180]---[38]---[673
chr1	16763879	.	AC	A	1167.40	PASS	11	14	25	0.56	11	20	31	0.645161290322581	0/1	HET	0/1	HET	25	99	31	99	SPATA21	UTR5	-	-	-	-	NM_198546:c.-6014delG	-	SPATA21	UTR5	-	-	-	-	ENST00000335496.1:c.-6014delG;ENST00000375577.1:c.-6014delG	-	-1	-1	-1	-1	0.1784	0.4113	-	0.188299	0.4478	0.0022288262	1]---[1]---[673
chr1	16785564	.	C	T	3315.44	PASS	70	66	136	0.485294117647059	85	70	155	0.451612903225806	0/1	HET	0/1	HET	136	99	155	99	NECAP2	UTR3	-	-	-	-	NM_018090:c.*179C>T;NM_001145277:c.*73C>T;NM_001145278:c.*179C>T	-	NECAP2	splicing	-	-	-	-	ENST00000406746.1:exon8:c.952+19C>T;ENST00000406746.1:exon8:UTR3	+19	-1	-1	-1	-1	0.0699	0.1028	-	0.0227636	0.0765	0.0126300149	15]---[1]---[673
chr1	16786087	.	T	C	3911.20	PASS	0	47	47	1	0	51	51	1	1/1	HOM	1/1	HOM	47	99	51	99	NECAP2	UTR3	-	-	-	-	NM_018090:c.*702T>C;NM_001145277:c.*596T>C;NM_001145278:c.*702T>C	-	NECAP2	UTR3	-	-	-	-	ENST00000337132.5:c.*702T>C;ENST00000443980.2:c.*596T>C	-	-1	-1	-1	-1	0.9957	1	-	0.997404	1	0.0148588410	0]---[10]---[673
chr1	16794270	.	G	A	1644.44	PASS	34	24	58	0.413793103448276	34	34	68	0.5	0/1	HET	0/1	HET	58	99	68	99	CROCCP3;LINC01772	ncRNA_exonic	-	-	-	-	-	-	CROCCP3;RP4-798A10.2	ncRNA_exonic	-	-	-	-	-	-	-1	-1	-1	-1	0.0243	0.0629	-	0.0159744	0.0358	0.0000000000	0]---[0]---[673
chr1	16794917	.	C	T	464.44	PASS	7	13	20	0.65	13	4	17	0.235294117647059	0/1	HET	0/1	HET	20	99	17	95	CROCCP3;LINC01772	ncRNA_exonic	-	-	-	-	-	-	CROCCP3;RP4-798A10.2	ncRNA_exonic	-	-	-	-	-	-	-1	-1	-1	-1	0.4667	0.5823	-	0.443091	0.6646	0.0022288262	1]---[1]---[673
chr1	16795107	.	T	C	2101.44	PASS	35	38	73	0.520547945205479	37	38	75	0.506666666666667	0/1	HET	0/1	HET	73	99	75	99	CROCCP3	ncRNA_exonic	-	-	-	-	-	-	CROCCP3	ncRNA_exonic	-	-	-	-	-	-	-1	-1	-1	-1	0.0243	0.0629	-	0.0159744	0.0358	-	-
chr1	16795169	.	C	CTG	6482.16	PASS	0	68	68	1	0	77	77	1	1/1	HOM	1/1	HOM	68	99	77	99	CROCCP3	ncRNA_exonic	-	-	-	-	-	-	CROCCP3	ncRNA_exonic	-	-	-	-	-	-	-1	-1	-1	-1	0.7347	0.8674	-	0.695887	0.8918	0.0170876672	1]---[11]---[673
chr1	16795201	.	C	T	1475.44	PASS	29	29	58	0.5	30	22	52	0.423076923076923	0/1	HET	0/1	HET	58	99	52	99	CROCCP3	ncRNA_exonic	-	-	-	-	-	-	CROCCP3	ncRNA_exonic	-	-	-	-	-	-	-1	-1	-1	-1	0.2042	0.3156	-	0.17512	0.2857	0.0000000000	0]---[0]---[673
chr1	16804753	.	T	C	429.44	PASS	4	7	11	0.636363636363636	10	6	16	0.375	0/1	HET	0/1	HET	11	99	16	99	CROCCP3	ncRNA_exonic	-	-	-	-	-	-	CROCCP3	ncRNA_exonic	-	-	-	-	-	-	-1	-1	-1	-1	0.4527	0.5801	-	0.438099	0.6493	0.1797919762	96]---[73]---[673
chr1	16812082	.	A	G	2010.44	PASS	40	46	86	0.534883720930233	49	37	86	0.430232558139535	0/1	HET	0/1	HET	86	99	86	99	CROCCP3	ncRNA_exonic	-	-	-	-	-	-	CROCCP3	ncRNA_exonic	-	-	-	-	-	-	-1	-1	-1	-1	0.2445	0.4187	-	0.224241	0.3876	0.0118870728	4]---[6]---[673
chr1	16812950	.	A	G	104.19	HARD_TO_VALIDATE	64	7	71	0.0985915492957746	65	0	65	0	0/1	HET	0/0	HOMREF	71	99	65	88	CROCCP3	ncRNA_exonic	-	-	-	-	-	-	CROCCP3	ncRNA_exonic	-	-	-	-	-	-	-1	-1	-1	-1	0	0	-	-1	-1	0.0126300149	17]---[0]---[673
chr1	16812970	.	C	A	500.87	PASS	90	19	109	0.174311926605505	92	0	92	0	0/1	HET	0/0	HOMREF	109	99	92	0	CROCCP3	ncRNA_exonic	-	-	-	-	-	-	CROCCP3	ncRNA_exonic	-	-	-	-	-	-	-1	-1	-1	-1	3.289e-05	0.0001	-	-1	-1	0.0133729569	18]---[0]---[673
chr1	16812982	.	A	C	576.87	PASS	108	25	133	0.18796992481203	109	0	109	0	0/1	HET	0/0	HOMREF	133	99	109	0	CROCCP3	ncRNA_exonic	-	-	-	-	-	-	CROCCP3	ncRNA_exonic	-	-	-	-	-	-	-1	-1	-1	-1	9.868e-05	0.0001	-	-1	-1	0.0118870728	16]---[0]---[673
chr1	16813051	.	C	G	522.44	SnpCluster	108	22	130	0.169230769230769	91	8	99	0.0808080808080808	0/1	HET	0/1	HET	130	99	99	51	CROCCP3	ncRNA_exonic	-	-	-	-	-	-	CROCCP3	ncRNA_exonic	-	-	-	-	-	-	-1	-1	-1	-1	0	0	-	-1	-1	0.0074294205	10]---[0]---[673
chr1	16813054	.	T	C	537.44	SnpCluster	101	16	117	0.136752136752137	90	7	97	0.0721649484536082	0/1	HET	0/1	HET	117	99	97	57	CROCCP3	ncRNA_exonic	-	-	-	-	-	-	CROCCP3	ncRNA_exonic	-	-	-	-	-	-	-1	-1	-1	-1	0	0	-	-1	-1	0.0052005944	7]---[0]---[673
chr1	16813056	.	G	A	362.45	HARD_TO_VALIDATE;SnpCluster	100	15	115	0.130434782608696	90	7	97	0.0721649484536082	0/1	HET	0/1	HET	115	99	97	23	CROCCP3	ncRNA_exonic	-	-	-	-	-	-	CROCCP3	ncRNA_exonic	-	-	-	-	-	-	-1	-1	-1	-1	0	0	-	-1	-1	0.0037147103	5]---[0]---[673
chr1	16813066	.	C	T	1619.44	PASS	63	36	99	0.363636363636364	47	31	78	0.397435897435897	0/1	HET	0/1	HET	99	99	78	99	CROCCP3	ncRNA_exonic	-	-	-	-	-	-	CROCCP3	ncRNA_exonic	-	-	-	-	-	-	-1	-1	-1	-1	0.2551	0.4211	-	0.237021	0.3948	0.0564635958	62]---[7]---[673
chr1	16813075	.	A	G	197.69	HARD_TO_VALIDATE	76	9	85	0.105882352941176	60	5	65	0.0769230769230769	0/1	HET	0/1	HET	85	99	65	11	CROCCP3	ncRNA_exonic	-	-	-	-	-	-	CROCCP3	ncRNA_exonic	-	-	-	-	-	-	-1	-1	-1	-1	-1	-1	-	-1	-1	-	-
chr1	16813082	.	C	T	122.19	HARD_TO_VALIDATE	62	3	65	0.0461538461538462	53	0	53	0	0/1	HET	0/0	HOMREF	65	99	53	99	CROCCP3	ncRNA_exonic	-	-	-	-	-	-	CROCCP3	ncRNA_exonic	-	-	-	-	-	-	-1	-1	-1	-1	-1	-1	-	0.000199681	0.0008	-	-
chr1	16890421	.	G	A	13637.44	PASS	329	247	576	0.428819444444444	345	247	592	0.41722972972973	0/1	HET	0/1	HET	576	99	592	99	NBPF1	UTR3	-	-	-	-	NM_017940:c.*17C>T	-	NBPF1	UTR3	-	-	-	-	ENST00000430580.2:c.*17C>T	-	0.4486	0.4755	0.4389	0.4647	0.4407	0.4683	-	-1	-1	0.0542347697	37]---[18]---[673
chr1	16890428	.	T	A	4450.44	PASS	456	135	591	0.228426395939086	463	110	573	0.191972076788831	0/1	HET	0/1	HET	591	99	573	99	NBPF1	UTR3	-	-	-	-	NM_017940:c.*10A>T	-	NBPF1	UTR3	-	-	-	-	ENST00000430580.2:c.*10A>T	-	0.3556	0.4632	0.2626	0.4530	0.1824	0.4349	0.1136	-1	-1	0.0052005944	5]---[1]---[673
chr1	16890441	.	C	T	4107.44	PASS	375	98	473	0.207188160676533	373	118	491	0.240325865580448	0/1	HET	0/1	HET	473	99	491	99	NBPF1	exonic;unknown	-	-	-	-	-	-	NBPF1	exonic;synonymous SNV	ENST00000430580.2	exon29	c.3417G>A	p.Q1139Q	-	-	0.2789	0.3057	0.2045	0.2595	0.2899	0.3264	0.1105	-1	-1	0.0237741456	22]---[5]---[673
chr1	16890484	.	G	C	6065.44	PASS	407	126	533	0.236397748592871	447	148	595	0.248739495798319	0/1	HET	0/1	HET	533	99	595	99	NBPF1	exonic;unknown	-	-	-	-	-	-	NBPF1	exonic;nonsynonymous SNV	ENST00000430580.2	exon29	c.3374C>G	p.T1125R	-	-	0.3891	0.4146	0.3103	0.3499	0.2495	0.3322	-	-1	-1	0.0163447251	20]---[1]---[673
chr1	16890598	.	T	A	16911.44	SnpCluster	73	216	289	0.747404844290657	136	240	376	0.638297872340426	0/1	HET	0/1	HET	289	99	376	99	NBPF1	exonic;unknown	-	-	-	-	-	-	NBPF1	exonic;nonsynonymous SNV	ENST00000430580.2	exon29	c.3260A>T	p.Y1087F	-	-	0.5202	0.5242	0.5195	0.5241	0.5228	0.5314	-	-1	-1	0.0891530461	50]---[35]---[673
chr1	16890602	.	T	G	10332.44	SnpCluster	121	154	275	0.56	205	157	362	0.433701657458564	0/1	HET	0/1	HET	275	99	362	99	NBPF1	exonic;unknown	-	-	-	-	-	-	NBPF1	exonic;nonsynonymous SNV	ENST00000430580.2	exon29	c.3256A>C	p.M1086L	-	-	0.4042	0.4331	0.3650	0.4066	0.3650	0.4239	-	-1	-1	0.0178306092	18]---[3]---[673
chr1	16890607	.	G	A	2905.44	SnpCluster	213	63	276	0.228260869565217	262	77	339	0.227138643067847	0/1	HET	0/1	HET	276	99	339	99	NBPF1	exonic;unknown	-	-	-	-	-	-	NBPF1	exonic;nonsynonymous SNV	ENST00000430580.2	exon29	c.3251C>T	p.P1084L	-	-	0.2106	0.2861	0.0631	0.0972	0.0450	0.1184	0.0308	-1	-1	0.0052005944	7]---[0]---[673
chr1	16890639	.	C	T	3747.44	PASS	157	63	220	0.286363636363636	175	92	267	0.344569288389513	0/1	HET	0/1	HET	220	99	267	99	NBPF1	exonic;unknown	-	-	-	-	-	-	NBPF1	exonic;synonymous SNV	ENST00000430580.2	exon29	c.3219G>A	p.L1073L	-	-	0.4583	0.4820	0.4644	0.4866	0.4729	0.4974	-	-1	-1	0.0490341753	32]---[17]---[673
chr1	16890644	.	C	T	6380.44	PASS	95	110	205	0.536585365853659	124	125	249	0.502008032128514	0/1	HET	0/1	HET	205	99	249	99	NBPF1	exonic;unknown	-	-	-	-	-	-	NBPF1	exonic;nonsynonymous SNV	ENST00000430580.2	exon29	c.3214G>A	p.V1072I	-	-	0.4934	0.4979	0.4922	0.4970	0.4899	0.5	-	-1	-1	0.0386329866	26]---[13]---[673
chr1	16890671	.	T	C	11831.44	PASS	36	132	168	0.785714285714286	28	161	189	0.851851851851852	0/1	HET	0/1	HET	168	99	189	99	NBPF1	exonic;unknown	-	-	-	-	-	-	NBPF1	exonic;nonsynonymous SNV	ENST00000430580.2	exon29	c.3187A>G	p.M1063V	-	-	0.5523	0.5646	0.5538	0.5673	0.5475	0.5657	-	0.546126	0.5885	0.1218424963	38]---[63]---[673
chr1	16890672	.	G	A	11831.44	PASS	36	120	156	0.769230769230769	28	149	177	0.84180790960452	0/1	HET	0/1	HET	156	99	177	99	NBPF1	exonic;unknown	-	-	-	-	-	-	NBPF1	exonic;synonymous SNV	ENST00000430580.2	exon29	c.3186C>T	p.G1062G	-	-	0.5522	0.5645	-1	-1	0.5474	0.5656	-	0.546126	0.5885	0.1210995542	39]---[62]---[673
chr1	16895634	.	T	G	10043.44	HARD_TO_VALIDATE	215	229	444	0.515765765765766	199	229	428	0.535046728971963	0/1	HET	0/1	HET	444	99	428	99	NBPF1	exonic;unknown	-	-	-	-	-	-	NBPF1	exonic;nonsynonymous SNV	ENST00000430580.2	exon23	c.2548A>C	p.K850Q	-	-	0.6253	0.7919	0.6372	0.7953	0.6605	0.7991	-	-1	-1	0.1894502229	147]---[54]---[673
chr1	16901710	.	C	G	1160.44	HARD_TO_VALIDATE	107	38	145	0.262068965517241	129	33	162	0.203703703703704	0/1	HET	0/1	HET	145	99	162	99	NBPF1	exonic;unknown	-	-	-	-	-	-	NBPF1	exonic;nonsynonymous SNV	ENST00000287968.8	exon2	c.229G>C	p.D77H	NBPF1:ENST00000432949.1:exon4:c.508G>C:p.D170H,NBPF1:ENST00000430580.2:exon20:c.2134G>C:p.D712H	-	0.0719	0.2065	0.0596	0.2161	0.3614	0.4870	-	-1	-1	0.0141158990	9]---[5]---[673
chr1	16901714	.	G	A	7613.44	HARD_TO_VALIDATE	31	114	145	0.786206896551724	41	119	160	0.74375	0/1	HET	0/1	HET	145	99	160	99	NBPF1	exonic;unknown	-	-	-	-	-	-	NBPF1	exonic;synonymous SNV	ENST00000287968.8	exon2	c.225C>T	p.N75N	NBPF1:ENST00000432949.1:exon4:c.504C>T:p.N168N,NBPF1:ENST00000430580.2:exon20:c.2130C>T:p.N710N	-	0.5746	0.6617	0.5831	0.6525	0.5714	0.6172	-	-1	-1	0.0624071322	14]---[35]---[673
chr1	16902804	.	C	A	97.44	HARD_TO_VALIDATE	178	24	202	0.118811881188119	197	20	217	0.0921658986175115	0/1	HET	0/1	HET	202	94	217	32	NBPF1	exonic;unknown	-	-	-	-	-	-	NBPF1	exonic;nonsynonymous SNV	ENST00000287968.8	exon1	c.172G>T	p.G58W	NBPF1:ENST00000432949.1:exon3:c.451G>T:p.G151W,NBPF1:ENST00000430580.2:exon19:c.2077G>T:p.G693W	-	0.0115	0.0206	0.0050	0.0074	0.0426	0.0727	-	-1	-1	0.0029717682	4]---[0]---[673
chr1	16902823	.	G	C	1631.44	PASS	158	54	212	0.254716981132075	202	44	246	0.178861788617886	0/1	HET	0/1	HET	212	99	246	99	NBPF1	exonic;unknown	-	-	-	-	-	-	NBPF1	exonic;synonymous SNV	ENST00000287968.8	exon1	c.153C>G	p.L51L	NBPF1:ENST00000432949.1:exon3:c.432C>G:p.L144L,NBPF1:ENST00000430580.2:exon19:c.2058C>G:p.L686L	-	0.3042	0.3643	0.1198	0.1672	0.0252	0.0631	-	-1	-1	0.0349182764	37]---[5]---[673
chr1	16902884	.	T	C	233.44	HARD_TO_VALIDATE	285	35	320	0.109375	327	37	364	0.101648351648352	0/1	HET	0/1	HET	320	99	364	65	NBPF1	exonic;unknown	-	-	-	-	-	-	NBPF1	exonic;nonsynonymous SNV	ENST00000287968.8	exon1	c.92A>G	p.N31S	NBPF1:ENST00000432949.1:exon3:c.371A>G:p.N124S,NBPF1:ENST00000430580.2:exon19:c.1997A>G:p.N666S	-	0.2936	0.4600	0.2528	0.4756	0.3360	0.4871	-	-1	-1	0.1084695394	146]---[0]---[673
chr1	16902894	.	A	G	7385.44	PASS	147	132	279	0.473118279569892	189	137	326	0.420245398773006	0/1	HET	0/1	HET	279	99	326	99	NBPF1	exonic;unknown	-	-	-	-	-	-	NBPF1	exonic;nonsynonymous SNV	ENST00000287968.8	exon1	c.82T>C	p.C28R	NBPF1:ENST00000432949.1:exon3:c.361T>C:p.C121R,NBPF1:ENST00000430580.2:exon19:c.1987T>C:p.C663R	-	0.4526	0.7190	0.5199	0.8074	0.6526	0.8080	-	0.68151	0.7996	0.2444279346	141]---[94]---[673
chr1	16903912	.	T	A	1009.44	HARD_TO_VALIDATE	58	22	80	0.275	60	25	85	0.294117647058824	0/1	HET	0/1	HET	80	99	85	99	NBPF1	exonic;unknown	-	-	-	-	-	-	NBPF1	exonic;nonsynonymous SNV	ENST00000432949.1	exon2	c.178A>T	p.N60Y	NBPF1:ENST00000430580.2:exon18:c.1804A>T:p.N602Y	-	0.7010	0.8627	0.7017	0.8703	0.7407	0.8693	-	-1	-1	0.1203566122	42]---[60]---[673
chr1	16905718	.	A	C	272.49	HARD_TO_VALIDATE	13	2	15	0.133333333333333	15	11	26	0.423076923076923	0/1	HET	0/1	HET	15	18	26	99	NBPF1	exonic;unknown	-	-	-	-	-	-	NBPF1	exonic;nonsynonymous SNV	ENST00000432949.1	exon1	c.145T>G	p.C49G	NBPF1:ENST00000430580.2:exon17:c.1771T>G:p.C591G	-	0.4690	0.4966	0.3883	0.4631	0.4742	0.4974	-	-1	-1	0.0884101040	29]---[45]---[673
chr1	16905842	.	A	G	140.44	HARD_TO_VALIDATE	13	3	16	0.1875	20	6	26	0.230769230769231	0/1	HET	0/1	HET	16	38	26	99	NBPF1	exonic;unknown	-	-	-	-	-	-	NBPF1	exonic;synonymous SNV	ENST00000432949.1	exon1	c.21T>C	p.P7P	NBPF1:ENST00000430580.2:exon17:c.1647T>C:p.P549P	-	0.2709	0.4239	0.2508	0.4473	0.3929	0.4870	-	-1	-1	0.0156017831	9]---[6]---[673
chr1	16905869	.	G	A	306.44	HARD_TO_VALIDATE	15	6	21	0.285714285714286	22	8	30	0.266666666666667	0/1	HET	0/1	HET	21	99	30	99	NBPF1	exonic;unknown	-	-	-	-	-	-	NBPF1	exonic;synonymous SNV	ENST00000430580.2	exon17	c.1620C>T	p.N540N	-	-	0.1218	0.1658	0.1196	0.1913	0.0096	0.0278	-	-1	-1	0.0037147103	3]---[1]---[673
chr1	16907328	.	G	T	41832.44	HARD_TO_VALIDATE	306	733	1039	0.70548604427334	300	837	1137	0.736147757255937	0/1	HET	0/1	HET	1039	99	1137	99	NBPF1	exonic;unknown	-	-	-	-	-	-	NBPF1	exonic;synonymous SNV	ENST00000430580.2	exon16	c.1503C>A	p.T501T	-	-	0.5007	0.5109	0.5019	0.5256	0.4882	0.5452	-	-1	-1	0.1924219911	191]---[34]---[673
chr1	16909052	.	C	T	2014.20	HARD_TO_VALIDATE	0	24	24	1	0	31	31	1	1/1	HOM	1/1	HOM	24	72	31	93	NBPF1	exonic;unknown	-	-	-	-	-	-	NBPF1	exonic;synonymous SNV	ENST00000430580.2	exon14	c.1293G>A	p.Q431Q	-	-	0.9491	0.9966	0.9130	0.9614	0.8566	0.9567	-	0.82528	0.8729	0.2340267459	51]---[132]---[673
chr1	16909100	.	G	C	464.44	PASS	5	10	15	0.666666666666667	12	4	16	0.25	0/1	HET	0/1	HET	15	99	16	99	NBPF1	exonic;unknown	-	-	-	-	-	-	NBPF1	exonic;synonymous SNV	ENST00000430580.2	exon14	c.1245C>G	p.L415L	-	-	0.4625	0.4783	0.4638	0.4763	0.4689	0.4817	-	-1	-1	0.0653789004	78]---[5]---[673
chr1	16909129	.	T	C	664.32	PASS	1	11	12	0.916666666666667	8	7	15	0.466666666666667	1/1	HOM	0/1	HET	12	1	15	99	NBPF1	exonic;unknown	-	-	-	-	-	-	NBPF1	exonic;nonsynonymous SNV	ENST00000430580.2	exon14	c.1216A>G	p.K406E	-	-	0.5090	0.5277	0.5042	0.5162	0.4986	0.5050	-	-1	-1	0.1054977712	106]---[18]---[673
chr1	16912014	.	A	C	1247.44	HARD_TO_VALIDATE	25	17	42	0.404761904761905	24	22	46	0.478260869565217	0/1	HET	0/1	HET	42	99	46	99	NBPF1	exonic;unknown	-	-	-	-	-	-	NBPF1	exonic;nonsynonymous SNV	ENST00000430580.2	exon12	c.958T>G	p.C320G	-	-	0.4916	0.4963	0.4802	0.4940	0.4829	0.4942	-	0.403954	0.4484	0.1032689450	35]---[52]---[673
chr1	16912015	.	G	A	526.44	HARD_TO_VALIDATE	35	9	44	0.204545454545455	32	14	46	0.304347826086957	0/1	HET	0/1	HET	44	99	46	99	NBPF1	exonic;unknown	-	-	-	-	-	-	NBPF1	exonic;synonymous SNV	ENST00000430580.2	exon12	c.957C>T	p.A319A	-	-	0.2623	0.3587	0.2418	0.3750	0.1840	0.3985	-	0.132388	0.2239	0.0074294205	6]---[2]---[673
chr1	16914252	.	C	T	8264.44	PASS	130	146	276	0.528985507246377	137	139	276	0.503623188405797	0/1	HET	0/1	HET	276	99	276	99	NBPF1	exonic;unknown	-	-	-	-	-	-	NBPF1	exonic;synonymous SNV	ENST00000430580.2	exon10	c.534G>A	p.E178E	-	-	0.3409	0.3947	0.3210	0.3795	0.3335	0.4159	-	-1	-1	0.0616641902	83]---[0]---[673
chr1	16915405	.	G	C	12.14	HARD_TO_VALIDATE	11	0	11	0	10	3	13	0.230769230769231	0/0	HOMREF	0/1	HET	11	0	13	38	NBPF1	exonic;unknown	-	-	-	-	-	-	NBPF1	exonic;synonymous SNV	ENST00000430580.2	exon9	c.432C>G	p.L144L	-	-	0.0002	0.0005	0.0060	0.0173	0.3023	0.3863	-	-1	-1	0.0074294205	10]---[0]---[673
chr1	16915434	.	T	C	484.44	HARD_TO_VALIDATE	9	15	24	0.625	9	10	19	0.526315789473684	0/1	HET	0/1	HET	24	99	19	99	NBPF1	exonic;unknown	-	-	-	-	-	-	NBPF1	exonic;nonsynonymous SNV	ENST00000430580.2	exon9	c.403A>G	p.K135E	-	-	0.0068	0.0114	0.0387	0.0704	0.4861	0.4978	-	-1	-1	0.0416047548	50]---[3]---[673
chr1	16915466	.	T	C	67.44	HARD_TO_VALIDATE	37	7	44	0.159090909090909	37	7	44	0.159090909090909	0/1	HET	0/1	HET	44	48	44	48	NBPF1	exonic;unknown	-	-	-	-	-	-	NBPF1	exonic;nonsynonymous SNV	ENST00000430580.2	exon9	c.371A>G	p.N124S	-	-	0.0032	0.0066	0.0027	0.0072	0.0907	0.2810	-	-1	-1	0.0022288262	3]---[0]---[673
chr1	16915513	.	C	G	334.44	HARD_TO_VALIDATE	44	14	58	0.241379310344828	50	12	62	0.193548387096774	0/1	HET	0/1	HET	58	99	62	99	NBPF1	exonic;unknown	-	-	-	-	-	-	NBPF1	exonic;nonsynonymous SNV	ENST00000430580.2	exon9	c.324G>C	p.Q108H	-	-	0.5427	0.5994	0.4732	0.5563	0.1935	0.2820	-	-1	-1	0.0170876672	23]---[0]---[673
chr1	16915525	.	T	C	423.44	HARD_TO_VALIDATE	47	14	61	0.229508196721311	55	20	75	0.266666666666667	0/1	HET	0/1	HET	61	99	75	99	NBPF1	exonic;unknown	-	-	-	-	-	-	NBPF1	exonic;synonymous SNV	ENST00000430580.2	exon9	c.312A>G	p.R104R	-	-	0.0027	0.0173	0.0018	0.0116	0.3437	0.4860	-	0.00199681	0.0045	0.0297176820	36]---[2]---[673
chr1	16918465	.	A	G	2616.44	HARD_TO_VALIDATE	555	74	629	0.117647058823529	516	75	591	0.126903553299492	0/1	HET	0/1	HET	629	99	591	99	NBPF1	exonic;unknown	-	-	-	-	-	-	NBPF1	exonic;synonymous SNV	ENST00000430580.2	exon7	c.52T>C	p.L18L	-	-	0.0509	0.1754	0.0499	0.2068	0.3861	0.4931	-	-1	-1	0.0809806835	109]---[0]---[673
chr1	16918502	.	A	G	19406.44	HARD_TO_VALIDATE	236	343	579	0.592400690846287	240	336	576	0.583333333333333	0/1	HET	0/1	HET	579	99	576	99	NBPF1	exonic;unknown	-	-	-	-	-	-	NBPF1	exonic;synonymous SNV	ENST00000430580.2	exon7	c.15T>C	p.A5A	-	-	0.5013	0.5138	0.5012	0.5160	0.5100	0.5325	-	0.493011	0.6101	0.2117384844	203]---[41]---[673
chr1	16918717	.	C	T	10662.44	PASS	356	198	554	0.357400722021661	441	242	683	0.354319180087848	0/1	HET	0/1	HET	554	99	683	99	NBPF1	UTR5	-	-	-	-	NM_017940:c.-201G>A	-	NBPF1	UTR5	-	-	-	-	ENST00000430580.2:c.-201G>A	-	-1	-1	-1	-1	0.4065	0.4552	-	-1	-1	0.0319465082	37]---[3]---[673
chr1	16918734	.	G	C	11139.44	PASS	335	197	532	0.370300751879699	418	231	649	0.355932203389831	0/1	HET	0/1	HET	532	99	649	99	NBPF1	UTR5	-	-	-	-	NM_017940:c.-218C>G	-	NBPF1	UTR5	-	-	-	-	ENST00000430580.2:c.-218C>G	-	-1	-1	-1	-1	0.4087	0.4533	-	-1	-1	0.0297176820	30]---[5]---[673
chr1	16920002	.	G	C	11442.44	PASS	106	216	322	0.670807453416149	106	240	346	0.69364161849711	0/1	HET	0/1	HET	322	99	346	99	NBPF1	UTR5	-	-	-	-	NM_017940:c.-1486C>G	-	NBPF1	UTR5	-	-	-	-	ENST00000430580.2:c.-1486C>G	-	-1	-1	-1	-1	0.4691	0.4906	-	-1	-1	0.0423476969	29]---[14]---[673
chr1	16921146	.	T	C	2129.44	PASS	389	91	480	0.189583333333333	401	80	481	0.166320166320166	0/1	HET	0/1	HET	480	99	481	99	NBPF1	UTR5	-	-	-	-	NM_017940:c.-2630A>G	-	NBPF1	UTR5	-	-	-	-	ENST00000430580.2:c.-2630A>G	-	-1	-1	-1	-1	0.1876	0.4397	-	-1	-1	0.0133729569	16]---[1]---[673
chr1	16944945	.	G	A	2299.44	PASS	119	57	176	0.323863636363636	144	52	196	0.26530612244898	0/1	HET	0/1	HET	176	99	196	99	CROCCP2	ncRNA_exonic	-	-	-	-	-	-	CROCCP2	ncRNA_exonic	-	-	-	-	-	-	-1	-1	-1	-1	0.1040	0.1277	-	0.15615	0.2413	0.0000000000	0]---[0]---[673
chr1	16944978	.	AAAG	A	499.40	PASS	50	8	58	0.137931034482759	47	12	59	0.203389830508475	0/1	HET	0/1	HET	58	99	59	99	CROCCP2	ncRNA_exonic	-	-	-	-	-	-	CROCCP2	ncRNA_exonic	-	-	-	-	-	-	-1	-1	-1	-1	0.1234	0.2544	-	0.188898	0.2882	0.0037147103	5]---[0]---[673
chr1	16945027	.	T	C	182.44	PASS	27	4	31	0.129032258064516	23	6	29	0.206896551724138	0/1	HET	0/1	HET	31	58	29	99	CROCCP2	ncRNA_exonic	-	-	-	-	-	-	CROCCP2	ncRNA_exonic	-	-	-	-	-	-	-1	-1	-1	-1	0.1111	0.2441	-	0.19369	0.2896	0.0022288262	3]---[0]---[673
chr1	16945065	.	A	G	1049.44	PASS	8	11	19	0.578947368421053	9	22	31	0.709677419354839	0/1	HET	0/1	HET	19	99	31	99	CROCCP2	ncRNA_exonic	-	-	-	-	-	-	CROCCP2	ncRNA_exonic	-	-	-	-	-	-	-1	-1	-1	-1	0.5970	0.8234	-	0.729034	0.9157	0.0631500743	13]---[36]---[673
chr1	16945181	.	AAAT	A	1236.40	PASS	79	18	97	0.185567010309278	75	24	99	0.242424242424242	0/1	HET	0/1	HET	97	99	99	99	CROCCP2	ncRNA_exonic	-	-	-	-	-	-	CROCCP2	ncRNA_exonic	-	-	-	-	-	-	-1	-1	-1	-1	0.1139	0.2392	-	0.182708	0.2853	0.0089153046	8]---[2]---[673
chr1	16945227	.	G	T	1472.44	PASS	128	34	162	0.209876543209877	141	38	179	0.212290502793296	0/1	HET	0/1	HET	162	99	179	99	CROCCP2	ncRNA_exonic	-	-	-	-	-	-	CROCCP2	ncRNA_exonic	-	-	-	-	-	-	-1	-1	-1	-1	0.1033	0.2252	-	-1	-1	0.0081723626	9]---[1]---[673
chr1	16945367	.	AGAG	A	7048.40	PASS	350	99	449	0.220489977728285	371	154	525	0.293333333333333	0/1	HET	0/1	HET	449	99	525	99	CROCCP2	ncRNA_exonic	-	-	-	-	-	-	CROCCP2	ncRNA_exonic	-	-	-	-	-	-	-1	-1	-1	-1	0.1013	0.1236	-	-1	-1	0.0089153046	12]---[0]---[673
chr1	16945409	.	T	A	3862.44	PASS	222	88	310	0.283870967741935	249	92	341	0.269794721407625	0/1	HET	0/1	HET	310	99	341	99	CROCCP2	ncRNA_exonic	-	-	-	-	-	-	CROCCP2	ncRNA_exonic	-	-	-	-	-	-	-1	-1	-1	-1	0.2373	0.3172	-	0.30611	0.411	0.0430906389	58]---[0]---[673
chr1	16945452	.	C	T	429.44	HARD_TO_VALIDATE	221	33	254	0.12992125984252	247	28	275	0.101818181818182	0/1	HET	0/1	HET	254	99	275	46	CROCCP2	ncRNA_exonic	-	-	-	-	-	-	CROCCP2	ncRNA_exonic	-	-	-	-	-	-	-1	-1	-1	-1	0.1557	0.2198	-	-1	-1	0.0742942051	100]---[0]---[673
chr1	16945504	.	C	T	3384.44	PASS	352	82	434	0.188940092165899	343	113	456	0.24780701754386	0/1	HET	0/1	HET	434	99	456	99	CROCCP2	ncRNA_exonic	-	-	-	-	-	-	CROCCP2	ncRNA_exonic	-	-	-	-	-	-	-1	-1	-1	-1	0.2480	0.3174	-	-1	-1	0.0505200594	68]---[0]---[673
chr1	16952481	.	A	G	4701.44	PASS	101	67	168	0.398809523809524	111	81	192	0.421875	0/1	HET	0/1	HET	168	99	192	99	CROCCP2	ncRNA_exonic	-	-	-	-	-	-	CROCCP2	ncRNA_exonic	-	-	-	-	-	-	-1	-1	-1	-1	0.5493	0.7236	-	0.601238	0.749	0.1760772660	189]---[24]---[673
chr1	16952896	.	G	A	579.44	HARD_TO_VALIDATE	581	73	654	0.111620795107034	634	82	716	0.114525139664804	0/1	HET	0/1	HET	654	99	716	99	CROCCP2	ncRNA_exonic	-	-	-	-	-	-	CROCCP2	ncRNA_exonic	-	-	-	-	-	-	-1	-1	-1	-1	0.3739	0.4589	-	-1	-1	0.0869242199	117]---[0]---[673
chr1	16952905	.	G	A	128.19	HARD_TO_VALIDATE	611	68	679	0.100147275405007	661	79	740	0.106756756756757	0/0	HOMREF	0/1	HET	679	61	740	99	CROCCP2	ncRNA_exonic	-	-	-	-	-	-	CROCCP2	ncRNA_exonic	-	-	-	-	-	-	-1	-1	-1	-1	0.0006	0.0013	-	-1	-1	-	-
chr1	16952952	.	G	A	571.44	HARD_TO_VALIDATE	423	53	476	0.111344537815126	468	66	534	0.123595505617978	0/1	HET	0/1	HET	476	99	534	99	CROCCP2	ncRNA_exonic	-	-	-	-	-	-	CROCCP2	ncRNA_exonic	-	-	-	-	-	-	-1	-1	-1	-1	0.3717	0.4598	-	-1	-1	0.0928677563	125]---[0]---[673
chr1	16952993	.	C	G	12359.44	PASS	81	180	261	0.689655172413793	95	215	310	0.693548387096774	0/1	HET	0/1	HET	261	99	310	99	CROCCP2	ncRNA_exonic	-	-	-	-	-	-	CROCCP2	ncRNA_exonic	-	-	-	-	-	-	-1	-1	-1	-1	0.7622	0.9296	-	0.854433	0.9643	0.3202080238	71]---[180]---[673
chr1	16953672	.	C	T	519.44	HARD_TO_VALIDATE	603	80	683	0.117130307467057	599	73	672	0.108630952380952	0/1	HET	0/1	HET	683	99	674	99	CROCCP2	ncRNA_exonic	-	-	-	-	-	-	CROCCP2	ncRNA_exonic	-	-	-	-	-	-	-1	-1	-1	-1	0.1571	0.2589	-	-1	-1	0.0735512630	97]---[1]---[673
chr1	16955128	.	A	G	3888.44	HARD_TO_VALIDATE	225	75	300	0.25	275	73	348	0.209770114942529	0/1	HET	0/1	HET	300	99	348	99	CROCCP2	ncRNA_exonic	-	-	-	-	-	-	CROCCP2	ncRNA_exonic	-	-	-	-	-	-	-1	-1	-1	-1	0.2474	0.3221	-	-1	-1	0.0676077266	89]---[1]---[673
chr1	16972134	.	C	T	1953.44	PASS	272	68	340	0.2	321	76	397	0.191435768261965	0/1	HET	0/1	HET	340	99	397	99	MST1P2	ncRNA_exonic	-	-	-	-	-	-	CROCCP2;RNU1-3	intergenic	-	-	-	-	dist=11080;dist=21146	-	-1	-1	-1	-1	0.4486	0.4822	-	-1	-1	0.2444279346	325]---[2]---[673
chr1	16972920	.	C	T	6474.44	PASS	298	154	452	0.34070796460177	328	164	492	0.333333333333333	0/1	HET	0/1	HET	452	99	492	99	MST1P2	ncRNA_exonic	-	-	-	-	-	-	CROCCP2;RNU1-3	intergenic	-	-	-	-	dist=11866;dist=20360	-	-1	-1	-1	-1	0.3176	0.3986	-	-1	-1	0.1054977712	140]---[1]---[673
chr1	16973519	.	G	A	6308.44	HARD_TO_VALIDATE	743	183	926	0.197624190064795	827	184	1011	0.181998021760633	0/1	HET	0/1	HET	926	99	1011	99	MST1P2	ncRNA_exonic	-	-	-	-	-	-	CROCCP2;RNU1-3	intergenic	-	-	-	-	dist=12465;dist=19761	-	-1	-1	-1	-1	0.0251	0.0488	-	-1	-1	0.0624071322	84]---[0]---[673
chr1	16973996	.	A	G	3956.44	HARD_TO_VALIDATE	603	97	700	0.138571428571429	664	107	771	0.138780804150454	0/1	HET	0/1	HET	700	99	771	99	MST1P2	ncRNA_exonic	-	-	-	-	-	-	CROCCP2;RNU1-3	intergenic	-	-	-	-	dist=12942;dist=19284	-	-1	-1	-1	-1	0.4217	0.4599	-	-1	-1	0.1084695394	146]---[0]---[673
chr1	16974010	.	G	C	2442.44	HARD_TO_VALIDATE	632	73	705	0.10354609929078	656	78	734	0.106267029972752	0/1	HET	0/1	HET	705	99	734	99	MST1P2	ncRNA_exonic	-	-	-	-	-	-	CROCCP2;RNU1-3	intergenic	-	-	-	-	dist=12956;dist=19270	-	-1	-1	-1	-1	0.3684	0.4307	-	-1	-1	0.1040118871	140]---[0]---[673
chr1	16974592	.	C	T	7723.44	PASS	1074	255	1329	0.191873589164786	1120	252	1372	0.183673469387755	0/1	HET	0/1	HET	1329	99	1372	99	MST1P2	ncRNA_exonic	-	-	-	-	-	-	CROCCP2;RNU1-3	intergenic	-	-	-	-	dist=13538;dist=18688	-	-1	-1	-1	-1	0.0243	0.0556	-	-1	-1	0.0549777117	74]---[0]---[673
chr1	16974637	.	T	C	11110.44	PASS	906	259	1165	0.222317596566524	979	249	1228	0.202768729641694	0/1	HET	0/1	HET	1165	99	1228	99	MST1P2	ncRNA_exonic	-	-	-	-	-	-	CROCCP2;RNU1-3	intergenic	-	-	-	-	dist=13583;dist=18643	-	-1	-1	-1	-1	0.4802	0.4974	-	-1	-1	0.2838038633	382]---[0]---[673
chr1	16974662	.	C	A	6768.44	PASS	728	192	920	0.208695652173913	796	177	973	0.18191161356629	0/1	HET	0/1	HET	920	99	973	99	MST1P2	ncRNA_exonic	-	-	-	-	-	-	CROCCP2;RNU1-3	intergenic	-	-	-	-	dist=13608;dist=18618	-	-1	-1	-1	-1	0.4234	0.4809	-	-1	-1	0.1894502229	255]---[0]---[673
chr1	16974869	.	G	C	5485.44	PASS	257	99	356	0.278089887640449	271	123	394	0.312182741116751	0/1	HET	0/1	HET	356	99	394	99	MST1P2	ncRNA_exonic	-	-	-	-	-	-	CROCCP2;RNU1-3	intergenic	-	-	-	-	dist=13815;dist=18411	-	-1	-1	-1	-1	0.3171	0.4030	-	-1	-1	0.1077265973	133]---[6]---[673
chr1	16975495	.	T	C	3601.44	PASS	141	74	215	0.344186046511628	123	89	212	0.419811320754717	0/1	HET	0/1	HET	215	99	212	99	MST1P2	ncRNA_exonic	-	-	-	-	-	-	CROCCP2;RNU1-3	intergenic	-	-	-	-	dist=14441;dist=17785	-	-1	-1	-1	-1	0.5959	0.7081	-	0.560903	0.7004	0.1456166419	136]---[30]---[673
chr1	16976193	.	C	T	2569.44	HARD_TO_VALIDATE	711	96	807	0.118959107806691	771	120	891	0.134680134680135	0/1	HET	0/1	HET	807	99	891	99	MST1P2	ncRNA_exonic	-	-	-	-	-	-	CROCCP2;RNU1-3	intergenic	-	-	-	-	dist=15139;dist=17087	-	-1	-1	-1	-1	0.4945	0.6365	-	-1	-1	0.1322436850	146]---[16]---[673
chr1	16976585	.	C	T	3755.44	PASS	178	84	262	0.320610687022901	143	79	222	0.355855855855856	0/1	HET	0/1	HET	262	99	222	99	MST1P2	ncRNA_exonic	-	-	-	-	-	-	CROCCP2;RNU1-3	intergenic	-	-	-	-	dist=15531;dist=16695	-	-1	-1	-1	-1	0.2620	0.3340	-	-1	-1	0.0965824666	126]---[2]---[673
chr1	16976620	.	A	G	7388.44	PASS	285	190	475	0.4	273	137	410	0.334146341463415	0/1	HET	0/1	HET	475	99	410	99	MST1P2	ncRNA_exonic	-	-	-	-	-	-	CROCCP2;RNU1-3	intergenic	-	-	-	-	dist=15566;dist=16660	-	-1	-1	-1	-1	0.2998	0.4277	-	-1	-1	0.1188707281	160]---[0]---[673
chr1	16976641	.	C	T	5643.44	PASS	503	101	604	0.167218543046358	420	105	525	0.2	0/1	HET	0/1	HET	604	99	525	99	MST1P2	ncRNA_exonic	-	-	-	-	-	-	CROCCP2;RNU1-3	intergenic	-	-	-	-	dist=15587;dist=16639	-	-1	-1	-1	-1	0.4376	0.4868	-	-1	-1	0.2421991085	326]---[0]---[673
chr1	16976649	.	C	T	5745.44	PASS	543	110	653	0.168453292496172	457	108	565	0.191150442477876	0/1	HET	0/1	HET	653	99	565	99	MST1P2	ncRNA_exonic	-	-	-	-	-	-	CROCCP2;RNU1-3	intergenic	-	-	-	-	dist=15595;dist=16631	-	-1	-1	-1	-1	0.4433	0.4906	-	-1	-1	0.2355126300	315]---[1]---[673
chr1	16976679	.	G	A	24265.44	PASS	105	486	591	0.822335025380711	106	411	517	0.794970986460348	0/1	HET	0/1	HET	591	99	517	99	MST1P2	ncRNA_exonic	-	-	-	-	-	-	CROCCP2;RNU1-3	intergenic	-	-	-	-	dist=15625;dist=16601	-	-1	-1	-1	-1	0.4636	0.4862	-	-1	-1	0.2637444279	349]---[3]---[673
chr1	16976681	.	G	T	4015.44	PASS	472	104	576	0.180555555555556	401	101	502	0.201195219123506	0/1	HET	0/1	HET	576	99	502	99	MST1P2	ncRNA_exonic	-	-	-	-	-	-	CROCCP2;RNU1-3	intergenic	-	-	-	-	dist=15627;dist=16599	-	-1	-1	-1	-1	0.4153	0.4525	-	-1	-1	0.1790490342	237]---[2]---[673
chr1	16976772	.	G	T	69.44	HARD_TO_VALIDATE	58	7	65	0.107692307692308	51	8	59	0.135593220338983	0/1	HET	0/1	HET	65	27	59	71	MST1P2	ncRNA_exonic	-	-	-	-	-	-	CROCCP2;RNU1-3	intergenic	-	-	-	-	dist=15718;dist=16508	-	-1	-1	-1	-1	0.0081	0.0577	-	-1	-1	0.1017830609	137]---[0]---[673
chr1	16976805	.	G	A	57.19	PASS	28	0	28	0	13	3	16	0.1875	0/0	HOMREF	0/1	HET	28	42	16	87	MST1P2	ncRNA_exonic	-	-	-	-	-	-	CROCCP2;RNU1-3	intergenic	-	-	-	-	dist=15751;dist=16475	-	-1	-1	-1	-1	0.4370	0.5523	-	-1	-1	0.0780089153	105]---[0]---[673
chr1	16976807	.	C	T	57.54	PASS	29	0	29	0	10	3	13	0.230769230769231	0/0	HOMREF	0/1	HET	29	12	13	87	MST1P2	ncRNA_exonic	-	-	-	-	-	-	CROCCP2;RNU1-3	intergenic	-	-	-	-	dist=15753;dist=16473	-	-1	-1	-1	-1	0.4865	0.6443	-	-1	-1	0.0861812779	110]---[3]---[673
chr1	16976825	.	C	A	101.44	PASS	17	3	20	0.15	5	3	8	0.375	0/1	HET	0/1	HET	20	46	8	84	MST1P2	ncRNA_exonic	-	-	-	-	-	-	CROCCP2;RNU1-3	intergenic	-	-	-	-	dist=15771;dist=16455	-	-1	-1	-1	-1	0.5264	0.6649	-	-1	-1	0.1047548291	115]---[13]---[673
chr1	17022952	.	C	A	4541.20	PASS	0	70	70	1	0	63	63	1	1/1	HOM	1/1	HOM	70	99	63	99	ESPNP	ncRNA_exonic	-	-	-	-	-	-	ESPNP	ncRNA_exonic	-	-	-	-	-	-	0.9461	0.9974	0.9399	0.9968	0.9429	0.9981	-	0.962859	0.995	0.6433878158	108]---[379]---[673
chr1	17023110	.	G	A	5432.44	PASS	141	118	259	0.455598455598456	122	108	230	0.469565217391304	0/1	HET	0/1	HET	259	99	230	99	ESPNP	ncRNA_exonic	-	-	-	-	-	-	ESPNP	ncRNA_exonic	-	-	-	-	-	-	0.3618	0.4497	0.3212	0.4523	0.2861	0.4717	-	0.323882	0.4792	0.2273402675	306]---[0]---[673
chr1	17023126	.	C	G	5775.44	PASS	90	108	198	0.545454545454545	84	99	183	0.540983606557377	0/1	HET	0/1	HET	198	99	183	99	ESPNP	ncRNA_exonic	-	-	-	-	-	-	ESPNP	ncRNA_exonic	-	-	-	-	-	-	0.2190	0.3130	0.2067	0.2990	0.1743	0.2797	-	0.183107	0.2924	0.0921248143	116]---[4]---[673
chr1	17023143	.	C	T	3802.44	PASS	70	74	144	0.513888888888889	63	64	127	0.503937007874016	0/1	HET	0/1	HET	144	99	127	99	ESPNP	ncRNA_exonic	-	-	-	-	-	-	ESPNP	ncRNA_exonic	-	-	-	-	-	-	0.4394	0.4931	0.4298	0.4942	0.3929	0.4962	-	-1	-1	0.2956909361	388]---[5]---[673
chr1	17023182	.	C	G	1592.44	PASS	36	25	61	0.409836065573771	31	25	56	0.446428571428571	0/1	HET	0/1	HET	61	99	56	99	ESPNP	ncRNA_exonic	-	-	-	-	-	-	ESPNP	ncRNA_exonic	-	-	-	-	-	-	0.4886	0.5185	0.4811	0.5173	0.4757	0.5160	-	0.482827	0.5357	0.3306092125	405]---[20]---[673
chr1	17023376	.	C	T	4089.44	PASS	180	108	288	0.375	148	77	225	0.342222222222222	0/1	HET	0/1	HET	288	99	225	99	ESPNP	ncRNA_exonic	-	-	-	-	-	-	ESPNP	ncRNA_exonic	-	-	-	-	-	-	0.4346	0.4938	0.4268	0.4952	0.3930	0.4961	-	0.394968	0.497	0.2786032689	375]---[0]---[673
chr1	17023403	.	G	A	3445.44	PASS	157	98	255	0.384313725490196	128	69	197	0.350253807106599	0/1	HET	0/1	HET	255	99	197	99	ESPNP	ncRNA_exonic	-	-	-	-	-	-	ESPNP	ncRNA_exonic	-	-	-	-	-	-	0.3512	0.4568	0.3170	0.4599	0.2854	0.4705	-	0.314497	0.4563	0.2161961367	289]---[1]---[673
chr1	17033805	.	C	T	3994.44	PASS	113	67	180	0.372222222222222	86	102	188	0.542553191489362	0/1	HET	0/1	HET	180	99	190	99	ESPNP	ncRNA_exonic	-	-	-	-	-	-	ESPNP	ncRNA_exonic	-	-	-	-	-	-	0.3901	0.4649	0.3496	0.4605	0.2867	0.4597	-	-1	-1	0.2280832095	305]---[1]---[673
chr1	17033854	.	C	T	6125.44	PASS	172	109	281	0.387900355871886	128	168	296	0.567567567567568	0/1	HET	0/1	HET	281	99	296	99	ESPNP	ncRNA_exonic	-	-	-	-	-	-	ESPNP	ncRNA_exonic	-	-	-	-	-	-	0.5322	0.5409	0.5144	0.5363	0.4991	0.5451	-	0.510583	0.5268	0.3751857355	433]---[36]---[673
chr1	17034041	.	T	C	3428.20	PASS	0	39	39	1	0	54	54	1	1/1	HOM	1/1	HOM	39	99	54	99	ESPNP	ncRNA_exonic	-	-	-	-	-	-	ESPNP	ncRNA_exonic	-	-	-	-	-	-	0.7564	0.8030	0.7608	0.8098	0.7297	0.7997	-	0.73742	0.7982	0.7585438336	309]---[356]---[673
chr1	17034125	.	C	CAGCT	9681.40	PASS	152	121	273	0.443223443223443	146	132	278	0.474820143884892	0/1	HET	0/1	HET	273	99	278	99	ESPNP	ncRNA_exonic	-	-	-	-	-	-	ESPNP	ncRNA_exonic	-	-	-	-	-	-	0.3865	0.4450	0.3225	0.4335	0.2913	0.4630	-	0.299521	0.4177	0.2154531947	288]---[1]---[673
chr1	17034455	.	CGCGCGCGT	C	5838.40	PASS	138	72	210	0.342857142857143	120	87	207	0.420289855072464	0/1	HET	0/1	HET	210	99	207	99	ESPNP	ncRNA_exonic	-	-	-	-	-	-	ESPNP	ncRNA_exonic	-	-	-	-	-	-	0.2381	0.3348	0.1357	0.2996	0.2480	0.4599	-	0.202077	0.3135	0.2325408618	313]---[0]---[673
chr1	17046595	.	T	C	755.44	PASS	11	9	20	0.45	15	21	36	0.583333333333333	0/1	HET	0/1	HET	20	99	36	99	ESPNP	ncRNA_exonic	-	-	-	-	-	-	ESPNP	ncRNA_exonic	-	-	-	-	-	-	-1	-1	-1	-1	0.4169	0.4954	-	-1	-1	0.3008915305	377]---[14]---[673
chr1	17046613	.	C	T	734.44	PASS	7	8	15	0.533333333333333	12	21	33	0.636363636363636	0/1	HET	0/1	HET	15	99	33	99	ESPNP	ncRNA_exonic	-	-	-	-	-	-	ESPNP	ncRNA_exonic	-	-	-	-	-	-	-1	-1	-1	-1	0.4815	0.5124	-	0.00958466	0.0325	0.1924219911	211]---[24]---[673
chr1	17081463	.	G	A	12370.20	PASS	0	186	186	1	0	192	192	1	1/1	HOM	1/1	HOM	186	99	192	99	MST1L	UTR3	-	-	-	-	NM_001271733:c.*2264C>T	-	MST1L	ncRNA_exonic	-	-	-	-	-	-	-1	-1	-1	-1	0.8485	0.9713	-	0.92512	0.9802	0.0757800892	4]---[49]---[673
chr1	17081535	.	G	A	1427.44	PASS	230	37	267	0.138576779026217	227	62	289	0.214532871972318	0/1	HET	0/1	HET	267	99	289	99	MST1L	UTR3	-	-	-	-	NM_001271733:c.*2192C>T	-	MST1L	ncRNA_exonic	-	-	-	-	-	-	-1	-1	-1	-1	0.0974	0.1131	-	-1	-1	0.0014858841	2]---[0]---[673
chr1	17081571	.	T	C	1389.44	PASS	131	29	160	0.18125	136	40	176	0.227272727272727	0/1	HET	0/1	HET	160	99	176	99	MST1L	UTR3	-	-	-	-	NM_001271733:c.*2156A>G	-	MST1L	ncRNA_exonic	-	-	-	-	-	-	-1	-1	-1	-1	0.4066	0.4758	-	-1	-1	0.0059435364	4]---[2]---[673
chr1	17081584	.	C	T	1061.44	PASS	128	25	153	0.163398692810458	130	36	166	0.216867469879518	0/1	HET	0/1	HET	153	99	166	99	MST1L	UTR3	-	-	-	-	NM_001271733:c.*2143G>A	-	MST1L	ncRNA_exonic	-	-	-	-	-	-	-1	-1	-1	-1	0.3796	0.4626	-	-1	-1	0.0044576523	2]---[2]---[673
chr1	17081606	.	A	C	674.44	PASS	110	21	131	0.16030534351145	123	26	149	0.174496644295302	0/1	HET	0/1	HET	131	99	149	99	MST1L	UTR3	-	-	-	-	NM_001271733:c.*2121T>G	-	MST1L	ncRNA_exonic	-	-	-	-	-	-	-1	-1	-1	-1	0.3319	0.4420	-	-1	-1	0.0007429421	1]---[0]---[673
chr1	17081685	.	G	A	238.44	HARD_TO_VALIDATE	89	15	104	0.144230769230769	132	16	148	0.108108108108108	0/1	HET	0/1	HET	104	99	148	80	MST1L	UTR3	-	-	-	-	NM_001271733:c.*2042C>T	-	MST1L	ncRNA_exonic	-	-	-	-	-	-	-1	-1	-1	-1	0.2504	0.3706	-	-1	-1	0.0022288262	3]---[0]---[673
chr1	17081763	.	G	T	64.19	HARD_TO_VALIDATE	234	27	261	0.103448275862069	279	0	279	0	0/1	HET	0/0	HOMREF	261	94	279	36	MST1L	UTR3	-	-	-	-	NM_001271733:c.*1964C>A	-	MST1L	ncRNA_exonic	-	-	-	-	-	-	-1	-1	-1	-1	0.2152	0.3022	-	-1	-1	-	-
chr1	17081855	.	C	G	1697.44	PASS	252	56	308	0.181818181818182	252	52	304	0.171052631578947	0/1	HET	0/1	HET	308	99	304	99	MST1L	UTR3	-	-	-	-	NM_001271733:c.*1872G>C	-	MST1L	ncRNA_exonic	-	-	-	-	-	-	-1	-1	-1	-1	0.5087	0.5201	-	-1	-1	0.0081723626	7]---[2]---[673
chr1	17082076	.	G	A	2774.44	PASS	108	67	175	0.382857142857143	94	55	149	0.369127516778524	0/1	HET	0/1	HET	175	99	149	99	MST1L	UTR3	-	-	-	-	NM_001271733:c.*1651C>T	-	MST1L	ncRNA_exonic	-	-	-	-	-	-	-1	-1	-1	-1	0.1109	0.2074	-	-1	-1	0.0022288262	1]---[1]---[673
chr1	17082080	.	G	C	2085.44	PASS	116	54	170	0.317647058823529	103	40	143	0.27972027972028	0/1	HET	0/1	HET	170	99	143	99	MST1L	UTR3	-	-	-	-	NM_001271733:c.*1647C>G	-	MST1L	ncRNA_exonic	-	-	-	-	-	-	-1	-1	-1	-1	0.2044	0.3066	-	-1	-1	0.0022288262	1]---[1]---[673
chr1	17082096	.	C	T	14.35	HARD_TO_VALIDATE	113	9	122	0.0737704918032787	89	10	99	0.101010101010101	0/0	HOMREF	0/1	HET	122	69	99	44	MST1L	UTR3	-	-	-	-	NM_001271733:c.*1631G>A	-	MST1L	ncRNA_exonic	-	-	-	-	-	-	-1	-1	-1	-1	0.0113	0.0236	-	-1	-1	0.0000000000	0]---[0]---[673
chr1	17082263	.	TG	T	43.50	PASS	4	0	4	0	6	3	9	0.333333333333333	0/0	HOMREF	0/1	HET	4	12	9	82	MST1L	UTR3	-	-	-	-	NM_001271733:c.*1463delC	-	MST1L	ncRNA_exonic	-	-	-	-	-	-	-1	-1	-1	-1	0.4928	0.4988	-	0.498602	0.5182	0.0215453195	7]---[11]---[673
chr1	17082403	.	A	C	708.44	PASS	45	7	52	0.134615384615385	37	17	54	0.314814814814815	0/1	HET	0/1	HET	52	87	54	99	MST1L	UTR3	-	-	-	-	NM_001271733:c.*1324T>G	-	MST1L	ncRNA_exonic	-	-	-	-	-	-	-1	-1	-1	-1	0.3214	0.4221	-	-1	-1	0.0066864785	5]---[2]---[673
chr1	17082426	.	G	T	1901.44	PASS	82	30	112	0.267857142857143	78	43	121	0.355371900826446	0/1	HET	0/1	HET	112	99	121	99	MST1L	UTR3	-	-	-	-	NM_001271733:c.*1301C>A	-	MST1L	ncRNA_exonic	-	-	-	-	-	-	-1	-1	-1	-1	0.4143	0.4726	-	-1	-1	0.0081723626	9]---[1]---[673
chr1	17082475	.	C	G	6527.20	PASS	43	99	142	0.697183098591549	36	114	150	0.76	./.	-	./.	-	192	99	215	99	MST1L	UTR3	-	-	-	-	NM_001271733:c.*1252G>C	-	MST1L	ncRNA_exonic	-	-	-	-	-	-	-1	-1	-1	-1	0.1008	0.1645	-	-1	-1	0.0014858841	0]---[1]---[673
chr1	17082475	.	C	T	6527.20	PASS	43	50	93	0.537634408602151	36	65	101	0.643564356435644	0/1	HET	0/1	HET	192	99	215	99	MST1L	UTR3	-	-	-	-	NM_001271733:c.*1252G>A	-	MST1L	ncRNA_exonic	-	-	-	-	-	-	-1	-1	-1	-1	0.2292	0.2986	-	-1	-1	0.0089153046	8]---[2]---[673
chr1	17082696	.	GC	G	370.40	PASS	24	6	30	0.2	28	7	35	0.2	0/1	HET	0/1	HET	30	99	35	99	MST1L	UTR3	-	-	-	-	NM_001271733:c.*1030delG	-	MST1L	ncRNA_exonic	-	-	-	-	-	-	-1	-1	-1	-1	0.4626	0.4994	-	-1	-1	0.0185735513	9]---[8]---[673
chr1	17082701	.	A	T	379.44	PASS	24	6	30	0.2	29	8	37	0.216216216216216	0/1	HET	0/1	HET	30	99	37	99	MST1L	UTR3	-	-	-	-	NM_001271733:c.*1026T>A	-	MST1L	ncRNA_exonic	-	-	-	-	-	-	-1	-1	-1	-1	0.4662	0.4994	-	-1	-1	0.0185735513	9]---[8]---[673
chr1	17082875	.	C	T	530.44	PASS	12	7	19	0.368421052631579	13	11	24	0.458333333333333	0/1	HET	0/1	HET	19	99	24	99	MST1L	UTR3	-	-	-	-	NM_001271733:c.*852G>A	-	MST1L	ncRNA_exonic	-	-	-	-	-	-	-1	-1	-1	-1	0.1041	0.1353	-	-1	-1	0.0000000000	0]---[0]---[673
chr1	17082949	.	C	T	780.44	PASS	22	11	33	0.333333333333333	32	26	58	0.448275862068966	0/1	HET	0/1	HET	33	99	58	99	MST1L	UTR3	-	-	-	-	NM_001271733:c.*778G>A	-	MST1L	ncRNA_exonic	-	-	-	-	-	-	-1	-1	-1	-1	0.1267	0.1587	-	-1	-1	0.0000000000	0]---[0]---[673
chr1	17083101	.	A	G	109.04	HARD_TO_VALIDATE	17	7	24	0.291666666666667	34	4	38	0.105263157894737	0/1	HET	0/1	HET	24	99	38	7	MST1L	UTR3	-	-	-	-	NM_001271733:c.*626T>C	-	MST1L	ncRNA_exonic	-	-	-	-	-	-	-1	-1	-1	-1	0.0509	0.1623	-	-1	-1	0.0022288262	1]---[1]---[673
chr1	17083577	.	C	T	21.89	HARD_TO_VALIDATE	6	0	6	0	14	3	17	0.176470588235294	0/0	HOMREF	0/1	HET	6	0	17	48	LOC102724562	ncRNA_exonic	-	-	-	-	-	-	MST1L	ncRNA_exonic	-	-	-	-	-	-	-1	-1	-1	-1	0.0958	0.1116	-	-1	-1	0.0274888559	37]---[0]---[673
chr1	17083597	.	G	A	89.44	PASS	5	2	7	0.285714285714286	13	4	17	0.235294117647059	0/1	HET	0/1	HET	7	54	17	64	LOC102724562	ncRNA_exonic	-	-	-	-	-	-	MST1L	ncRNA_exonic	-	-	-	-	-	-	-1	-1	-1	-1	0.1277	0.1403	-	-1	-1	0.0497771174	65]---[1]---[673
chr1	17083652	.	C	T	111.87	PASS	14	5	19	0.263157894736842	26	0	26	0	0/1	HET	0/0	HOMREF	19	99	26	0	LOC102724562	ncRNA_exonic	-	-	-	-	-	-	MST1L	ncRNA_exonic	-	-	-	-	-	-	-1	-1	-1	-1	0.1731	0.2370	-	-1	-1	0.0497771174	67]---[0]---[673
chr1	17083776	.	C	A	27.52	HARD_TO_VALIDATE	61	6	67	0.0895522388059701	55	7	62	0.112903225806452	0/1	HET	0/1	HET	67	16	62	40	MST1L	exonic;nonsynonymous SNV	NM_001271733	exon15	c.2021G>T	p.R674L	-	-	MST1L	ncRNA_exonic	-	-	-	-	-	-	0.2773	0.3579	0.0930	0.1254	0.0762	0.1188	-	-1	-1	0.0222882615	30]---[0]---[673
chr1	17083778	.	C	T	599.44	HARD_TO_VALIDATE	56	11	67	0.164179104477612	45	18	63	0.285714285714286	0/1	HET	0/1	HET	67	99	63	99	MST1L	exonic;synonymous SNV	NM_001271733	exon15	c.2019G>A	p.T673T	-	-	MST1L	ncRNA_exonic	-	-	-	-	-	-	0.1811	0.3133	0.1221	0.2246	0.1867	0.3164	-	-1	-1	0.0616641902	81]---[1]---[673
chr1	17083807	.	T	C	734.44	SnpCluster	50	10	60	0.166666666666667	54	20	74	0.27027027027027	0/1	HET	0/1	HET	60	99	74	99	MST1L	exonic;nonsynonymous SNV	NM_001271733	exon15	c.1990A>G	p.T664A	-	-	MST1L	ncRNA_exonic	-	-	-	-	-	-	0.5823	0.8186	0.6341	0.8555	0.7023	0.8967	-	0.689696	0.8819	0.4130757801	248]---[154]---[673
chr1	17083808	.	G	A	185.44	HARD_TO_VALIDATE;SnpCluster	54	8	62	0.129032258064516	67	7	74	0.0945945945945946	0/1	HET	0/1	HET	62	99	74	81	MST1L	exonic;synonymous SNV	NM_001271733	exon15	c.1989C>T	p.C663C	-	-	MST1L	ncRNA_exonic	-	-	-	-	-	-	0.0866	0.1629	0.0258	0.0528	0.0762	0.1351	-	0.0585064	0.0802	0.0572065379	77]---[0]---[673
chr1	17083816	.	G	A	173.44	HARD_TO_VALIDATE;SnpCluster	50	6	56	0.107142857142857	51	6	57	0.105263157894737	0/1	HET	0/1	HET	56	82	57	99	MST1L	exonic;stopgain	NM_001271733	exon15	c.1981C>T	p.R661X	-	-	MST1L	ncRNA_exonic	-	-	-	-	-	-	0.1007	0.2024	0.0465	0.0978	0.1281	0.1737	-	-1	-1	0.0772659733	104]---[0]---[673
chr1	17083872	.	G	A	680.44	PASS	16	16	32	0.5	32	15	47	0.319148936170213	0/1	HET	0/1	HET	32	99	47	99	MST1L	exonic;nonsynonymous SNV	NM_001271733	exon15	c.1925C>T	p.P642L	-	-	MST1L	ncRNA_exonic	-	-	-	-	-	-	0.3769	0.4505	0.3374	0.4158	0.3090	0.3754	-	-1	-1	0.0765230312	89]---[7]---[673
chr1	17083888	.	C	T	410.44	HARD_TO_VALIDATE	21	14	35	0.4	31	8	39	0.205128205128205	0/1	HET	0/1	HET	35	99	39	99	MST1L	exonic;nonsynonymous SNV	NM_001271733	exon15	c.1909G>A	p.G637S	-	-	MST1L	ncRNA_exonic	-	-	-	-	-	-	0.4278	0.4937	0.3779	0.4648	0.4221	0.4916	-	-1	-1	0.1225854383	161]---[2]---[673
chr1	17084021	.	C	G	593.44	HARD_TO_VALIDATE	102	22	124	0.17741935483871	112	23	135	0.17037037037037	0/1	HET	0/1	HET	124	99	135	99	MST1L	exonic;nonsynonymous SNV	NM_001271733	exon14	c.1900G>C	p.A634P	-	-	MST1L	ncRNA_exonic	-	-	-	-	-	-	0.1053	0.1365	0.0829	0.1383	0.0959	0.1986	-	-1	-1	0.0445765230	60]---[0]---[673
chr1	17084968	.	G	C	28806.44	PASS	416	542	958	0.565762004175365	362	548	910	0.602197802197802	0/1	HET	0/1	HET	958	99	912	99	MST1L	exonic;nonsynonymous SNV	NM_001271733	exon11	c.1507C>G	p.R503G	-	-	MST1L	ncRNA_exonic	-	-	-	-	-	-	0.4756	0.4887	0.4822	0.4911	0.4810	0.4873	-	-1	-1	0.2904903418	383]---[4]---[673
chr1	17085412	.	C	T	8768.44	PASS	329	195	524	0.372137404580153	312	212	524	0.404580152671756	0/1	HET	0/1	HET	524	99	524	99	MST1L	exonic;nonsynonymous SNV	NM_001271733	exon10	c.1279G>A	p.A427T	-	-	MST1L	upstream	-	-	-	-	dist=45	-	0.4743	0.4888	0.4800	0.4931	0.4801	0.4904	-	0.459864	0.4811	0.2897473997	386]---[2]---[673
chr1	17085427	.	T	C	23471.44	HARD_TO_VALIDATE	236	343	579	0.592400690846287	211	359	570	0.629824561403509	0/1	HET	0/1	HET	579	99	570	99	MST1L	exonic;nonsynonymous SNV	NM_001271733	exon10	c.1264A>G	p.I422V	-	-	MST1L	upstream	-	-	-	-	dist=60	-	0.4958	0.5163	0.5016	0.5180	0.5040	0.5152	-	-1	-1	0.3008915305	393]---[6]---[673
chr1	17085502	.	T	C	12459.44	PASS	65	216	281	0.768683274021352	97	176	273	0.644688644688645	0/1	HET	0/1	HET	281	99	273	99	MST1L	exonic;nonsynonymous SNV	NM_001271733	exon10	c.1189A>G	p.M397V	-	-	MST1L	upstream	-	-	-	-	dist=135	-	0.4899	0.5	0.4944	0.4993	0.4969	0.5012	-	-1	-1	0.1612184250	203]---[7]---[673
chr1	17085564	.	A	G	1796.44	PASS	236	42	278	0.151079136690647	239	66	305	0.216393442622951	0/1	HET	0/1	HET	278	99	305	99	MST1L	exonic;nonsynonymous SNV	NM_001271733	exon9	c.1157T>C	p.L386P	-	-	MST1L	upstream	-	-	-	-	dist=197	-	0.1686	0.2803	0.2173	0.3681	0.4831	0.5021	-	-1	-1	0.2979197623	399]---[1]---[673
chr1	17085589	.	AGCGCTG	A	760.15	PASS	167	0	167	0	293	40	333	0.12012012012012	0/0	HOMREF	0/1	HET	167	99	333	99	MST1L	exonic;nonframeshift deletion	NM_001271733	exon9	c.1126_1131del	p.376_377del	-	-	MST1L	upstream	-	-	-	-	dist=223	-	0.0028	0.0062	7.264e-05	0.0001	0.0271	0.0579	-	-1	-1	0.0891530461	120]---[0]---[673
chr1	17085834	.	G	T	39081.20	PASS	1	597	598	0.998327759197324	1	694	695	0.998561151079137	1/1	HOM	1/1	HOM	598	99	695	99	MST1L	exonic;synonymous SNV	NM_001271733	exon8	c.987C>A	p.T329T	-	-	MST1L	upstream	-	-	-	-	dist=467	-	0.7900	0.8483	0.7914	0.8558	0.8147	0.8620	-	-1	-1	0.4598811293	223]---[198]---[673
chr1	17085995	.	G	GC	1524.44	PASS	142	48	190	0.252631578947368	182	41	223	0.183856502242152	0/1	HET	0/1	HET	239	99	278	99	MST1L;LOC102724562	exonic;splicing;frameshift insertion	NM_001271733	exon7	c.901dupG	p.A301fs	NR_135824:exon2:c.337+19->G	-	MST1L	upstream	-	-	-	-	dist=628	-	0.0472	0.0858	0.0299	0.0496	0.2122	0.3074	-	0.053115	0.1033	0.0267459138	34]---[1]---[673
chr1	17086052	.	T	C	6323.20	PASS	0	91	91	1	0	102	102	1	1/1	HOM	1/1	HOM	91	99	102	99	MST1L	exonic;nonsynonymous SNV	NM_001271733	exon7	c.845A>G	p.H282R	-	-	MST1L	upstream	-	-	-	-	dist=685	-	0.9899	0.9994	0.9926	0.9999	0.9903	1	-	0.994808	0.9992	0.4985141159	3]---[334]---[673
chr1	17086085	.	G	GC	1437.16	PASS	1	24	25	0.96	0	19	19	1	1/1	HOM	1/1	HOM	25	39	19	59	MST1L	exonic;frameshift insertion	NM_001271733	exon7	c.811dupG	p.A271fs	-	-	MST1L	upstream	-	-	-	-	dist=718	-	0.0010	0.0027	0.2578	0.4743	0.6255	0.6915	-	-1	-1	0.0572065379	33]---[22]---[673
chr1	17086439	.	C	T	199.30	HARD_TO_VALIDATE	72	8	80	0.1	76	16	92	0.173913043478261	0/0	HOMREF	0/1	HET	80	17	92	99	MST1L	exonic;stopgain	NM_001271733	exon6	c.660G>A	p.W220X	-	-	MST1L;RP11-108M9.1	intergenic	-	-	-	-	dist=1072;dist=91377	-	0.1695	0.5	0.1089	0.1685	0.2173	0.3114	-	-1	-1	0.0453194651	61]---[0]---[673
chr1	17086450	.	C	G	652.44	HARD_TO_VALIDATE	33	16	49	0.326530612244898	44	19	63	0.301587301587302	0/1	HET	0/1	HET	49	99	63	99	MST1L	exonic;nonsynonymous SNV	NM_001271733	exon6	c.649G>C	p.E217Q	-	-	MST1L;RP11-108M9.1	intergenic	-	-	-	-	dist=1083;dist=91366	-	0.0758	0.5	0.2006	0.2854	0.4599	0.4824	-	-1	-1	0.1025260030	138]---[0]---[673
chr1	17086464	.	T	C	437.44	HARD_TO_VALIDATE	26	10	36	0.277777777777778	29	14	43	0.325581395348837	0/1	HET	0/1	HET	36	99	43	99	MST1L	exonic;nonsynonymous SNV	NM_001271733	exon6	c.635A>G	p.N212S	-	-	MST1L;RP11-108M9.1	intergenic	-	-	-	-	dist=1097;dist=91352	-	0.0608	0.1818	0.2372	0.3178	0.4598	0.4816	-	-1	-1	0.1054977712	140]---[1]---[673
chr1	17087262	.	C	T	7735.44	PASS	261	180	441	0.408163265306122	279	157	436	0.360091743119266	0/1	HET	0/1	HET	441	99	436	99	MST1L	exonic;nonsynonymous SNV	NM_001271733	exon3	c.322G>A	p.E108K	-	-	MST1L;RP11-108M9.1	intergenic	-	-	-	-	dist=1895;dist=90554	-	0.3692	0.4123	0.3636	0.4085	0.4829	0.4987	-	-1	-1	0.2362555721	314]---[2]---[673
chr1	17087292	.	A	G	1410.44	HARD_TO_VALIDATE	508	47	555	0.0846846846846847	504	54	558	0.0967741935483871	0/1	HET	0/1	HET	555	99	560	99	MST1L	exonic;nonsynonymous SNV	NM_001271733	exon3	c.292T>C	p.W98R	-	-	MST1L;RP11-108M9.1	intergenic	-	-	-	-	dist=1925;dist=90524	-	0.0730	0.2202	0.0114	0.1099	0.4458	0.4882	-	-1	-1	0.2369985141	317]---[1]---[673
chr1	17087299	.	T	C	2017.44	HARD_TO_VALIDATE	579	64	643	0.0995334370139969	598	68	666	0.102102102102102	0/1	HET	0/1	HET	643	99	666	99	MST1L	exonic;synonymous SNV	NM_001271733	exon3	c.285A>G	p.S95S	-	-	MST1L;RP11-108M9.1	intergenic	-	-	-	-	dist=1932;dist=90517	-	0.1223	0.2465	0.0763	0.1703	0.4609	0.4899	-	-1	-1	0.2652303120	355]---[1]---[673
chr1	17087305	.	G	C	2353.44	HARD_TO_VALIDATE	550	67	617	0.108589951377634	569	78	647	0.120556414219474	0/1	HET	0/1	HET	617	99	647	99	MST1L	exonic;synonymous SNV	NM_001271733	exon3	c.279C>G	p.P93P	-	-	MST1L;RP11-108M9.1	intergenic	-	-	-	-	dist=1938;dist=90511	-	0.0773	0.2389	0.0244	0.1872	0.4502	0.4863	-	-1	-1	0.2518573551	337]---[1]---[673
chr1	17087365	.	C	G	18550.44	PASS	98	315	413	0.76271186440678	104	359	463	0.775377969762419	0/1	HET	0/1	HET	413	99	463	99	MST1L	exonic;synonymous SNV	NM_001271733	exon3	c.219G>C	p.A73A	-	-	MST1L;RP11-108M9.1	intergenic	-	-	-	-	dist=1998;dist=90451	-	0.5517	0.6034	0.5501	0.5841	0.5565	0.5887	-	-1	-1	0.3945022288	383]---[74]---[673
chr1	17087459	.	A	G	2441.44	PASS	284	59	343	0.17201166180758	287	84	371	0.226415094339623	0/1	HET	0/1	HET	343	99	371	99	MST1L	exonic;nonsynonymous SNV	NM_001271733	exon2	c.206T>C	p.M69T	-	-	MST1L;RP11-108M9.1	intergenic	-	-	-	-	dist=2092;dist=90357	-	0.1542	0.2256	0.0565	0.1208	0.0489	0.1113	-	-1	-1	0.0178306092	24]---[0]---[673
chr1	17087465	.	G	A	5238.44	PASS	241	121	362	0.334254143646409	263	136	399	0.340852130325815	0/1	HET	0/1	HET	362	99	399	99	MST1L	exonic;nonsynonymous SNV	NM_001271733	exon2	c.200C>T	p.P67L	-	-	MST1L;RP11-108M9.1	intergenic	-	-	-	-	dist=2098;dist=90351	-	0.4670	0.4922	0.4575	0.4903	0.4775	0.4967	-	-1	-1	0.1389301634	185]---[1]---[673
chr1	17087521	.	G	A	2819.44	PASS	466	90	556	0.161870503597122	421	115	536	0.21455223880597	0/1	HET	0/1	HET	556	99	536	99	MST1L	exonic;synonymous SNV	NM_001271733	exon2	c.144C>T	p.P48P	-	-	MST1L;RP11-108M9.1	intergenic	-	-	-	-	dist=2154;dist=90295	-	0.2982	0.3392	0.2151	0.2851	0.2077	0.3069	-	-1	-1	0.1567607727	211]---[0]---[673
chr1	17087531	.	G	A	113.19	HARD_TO_VALIDATE	498	65	563	0.115452930728242	509	0	509	0	0/1	HET	0/0	HOMREF	563	99	509	99	MST1L	exonic;nonsynonymous SNV	NM_001271733	exon2	c.134C>T	p.A45V	-	-	MST1L;RP11-108M9.1	intergenic	-	-	-	-	dist=2164;dist=90285	-	0.0112	0.0305	0.0032	0.0091	0.0013	0.0066	-	-1	-1	0.0014858841	2]---[0]---[673
chr1	17087541	.	GGTGCT	G	8291.40	PASS	419	125	544	0.229779411764706	376	136	512	0.265625	0/1	HET	0/1	HET	544	99	512	99	MST1L	exonic;frameshift deletion	NM_001271733	exon2	c.119_123del	p.Q40fs	-	-	MST1L;RP11-108M9.1	intergenic	-	-	-	-	dist=2175;dist=90270	-	0.4409	0.4701	0.3555	0.4646	0.4837	0.4967	-	-1	-1	0.2994056464	403]---[0]---[673
chr1	17087582	.	G	A	8501.44	HARD_TO_VALIDATE	227	149	376	0.396276595744681	180	171	351	0.487179487179487	0/1	HET	0/1	HET	376	99	351	99	MST1L	exonic;nonsynonymous SNV	NM_001271733	exon2	c.83C>T	p.S28L	-	-	MST1L;RP11-108M9.1	intergenic	-	-	-	-	dist=2215;dist=90234	-	0.4796	0.4982	0.4732	0.4998	0.4958	0.5046	-	-1	-1	0.3105497771	412]---[3]---[673
chr1	17087593	.	C	T	1113.44	HARD_TO_VALIDATE	289	41	330	0.124242424242424	236	56	292	0.191780821917808	0/1	HET	0/1	HET	330	99	292	99	MST1L	exonic;synonymous SNV	NM_001271733	exon2	c.72G>A	p.Q24Q	-	-	MST1L;RP11-108M9.1	intergenic	-	-	-	-	dist=2226;dist=90223	-	0.1046	0.1750	0.0149	0.0285	0.0636	0.1877	-	-1	-1	0.0772659733	104]---[0]---[673
chr1	17248500	.	A	G	433.44	PASS	9	11	20	0.55	6	9	15	0.6	0/1	HET	0/1	HET	20	99	15	99	CROCC	UTR5	-	-	-	-	NM_014675:c.-14A>G	-	CROCC	UTR5	-	-	-	-	ENST00000375541.5:c.-14A>G	-	0.5033	0.5383	0.5209	0.5421	0.4803	0.5884	0.4320	-1	-1	0.3439821694	357]---[53]---[673
chr1	17248532	.	A	G	807.20	PASS	0	14	14	1	0	12	12	1	1/1	HOM	1/1	HOM	14	42	12	36	CROCC	exonic;nonsynonymous SNV	NM_014675	exon1	c.19A>G	p.R7G	-	-	CROCC	exonic;nonsynonymous SNV	ENST00000375541.5	exon1	c.19A>G	p.R7G	-	-	0.9998	1	0.9997	1	0.9998	1	-	1	1	0.6426448737	1]---[432]---[673
chr1	17275337	.	C	T	566.44	HARD_TO_VALIDATE	117	22	139	0.158273381294964	141	28	169	0.165680473372781	0/1	HET	0/1	HET	139	99	169	99	CROCC	exonic;nonsynonymous SNV	NM_014675	exon19	c.2752C>T	p.R918W	-	-	CROCC	exonic;nonsynonymous SNV	ENST00000375541.5	exon19	c.2752C>T	p.R918W	-	-	0.1549	0.2559	0.0358	0.0558	0.0014	0.0055	-	-1	-1	0.0074294205	10]---[0]---[673
chr1	17282573	.	G	A	3562.44	PASS	88	80	168	0.476190476190476	74	69	143	0.482517482517482	0/1	HET	0/1	HET	168	99	143	99	CROCC	exonic;synonymous SNV	NM_014675	exon25	c.3786G>A	p.G1262G	-	-	CROCC	exonic;synonymous SNV	ENST00000375541.5	exon25	c.3786G>A	p.G1262G	-	-	0.1711	0.3	0.1533	0.2175	0.1461	0.1721	0.1204	0.160343	0.2362	0.0572065379	65]---[6]---[673
chr1	17287414	.	T	C	145.44	PASS	5	5	10	0.5	5	2	7	0.285714285714286	0/1	HET	0/1	HET	10	99	7	28	CROCC	exonic;synonymous SNV	NM_014675	exon27	c.4194T>C	p.A1398A	-	-	CROCC	exonic;synonymous SNV	ENST00000375541.5	exon27	c.4194T>C	p.A1398A	-	-	0.4459	0.5349	0.3752	0.4201	0.3387	0.46	-	0.299321	0.4324	0.2057949480	127]---[75]---[673
chr1	17292571	.	G	A	1488.44	PASS	42	26	68	0.382352941176471	25	30	55	0.545454545454545	0/1	HET	0/1	HET	68	99	55	99	CROCC	exonic;synonymous SNV	NM_014675	exon29	c.4653G>A	p.S1551S	-	-	CROCC	exonic;synonymous SNV	ENST00000375541.5	exon29	c.4653G>A	p.S1551S	-	-	0.0010	0.0031	0.0011	0.0036	0.0024	0.0040	0.0012	0.000599042	0.003	-	-
chr1	17295679	.	T	C	3702.20	PASS	0	56	56	1	0	62	62	1	1/1	HOM	1/1	HOM	56	99	62	99	CROCC	exonic;synonymous SNV	NM_014675	exon32	c.5145T>C	p.A1715A	-	-	CROCC	exonic;synonymous SNV	ENST00000375541.5	exon32	c.5145T>C	p.A1715A	-	-	0.9155	0.9821	0.9152	0.9827	0.9223	0.9820	0.9264	0.944688	0.9947	0.5616641902	90]---[333]---[673
chr1	17299013	.	CA	C	80.83	PASS	31	0	31	0	12	6	18	0.333333333333333	0/0	HOMREF	0/1	HET	31	0	18	99	CROCC	UTR3	-	-	-	-	NM_014675:c.*73delA	-	CROCC	UTR3	-	-	-	-	ENST00000375541.5:c.*73delA	-	-1	-1	-1	-1	0.0138	0.0292	-	0.444688	0.4726	0.0111441308	9]---[3]---[673
chr1	17299014	.	A	C	1084.19	PASS	0	27	27	1	6	12	18	0.666666666666667	1/1	HOM	0/1	HET	27	81	18	99	CROCC	UTR3	-	-	-	-	NM_014675:c.*73A>C	-	CROCC	UTR3	-	-	-	-	ENST00000375541.5:c.*73A>C	-	-1	-1	-1	-1	0.9656	0.9963	-	0.551118	0.5626	0.2444279346	41]---[144]---[673
chr1	17301780	.	A	G	2202.44	PASS	51	40	91	0.43956043956044	46	57	103	0.553398058252427	0/1	HET	0/1	HET	91	99	103	99	MFAP2	exonic;synonymous SNV	NM_001135247	exon8	c.429T>C	p.H143H	MFAP2:NM_001135248:exon8:c.429T>C:p.H143H,MFAP2:NM_002403:exon8:c.432T>C:p.H144H,MFAP2:NM_017459:exon8:c.432T>C:p.H144H	-	MFAP2	exonic;synonymous SNV	ENST00000375534.3	exon7	c.429T>C	p.H143H	MFAP2:ENST00000375535.3:exon8:c.432T>C:p.H144H,MFAP2:ENST00000438542.1:exon8:c.429T>C:p.H143H	-	0.4427	0.4797	0.4460	0.4859	0.4420	0.4868	0.4656	0.415335	0.4861	0.2971768202	216]---[92]---[673
chr1	17312592	.	G	A	434.44	PASS	17	10	27	0.37037037037037	8	10	18	0.555555555555556	0/1	HET	0/1	HET	27	99	18	99	ATP13A2	exonic;nonsynonymous SNV	NM_001141974	exon27	c.3365C>T	p.P1122L	-	-	ATP13A2	exonic;nonsynonymous SNV	ENST00000341676.5	exon27	c.3365C>T	p.P1122L	-	-	0.0794	0.2612	0.0400	0.0914	0.0466	0.0925	0.0431	0.0131789	0.0437	0.0245170877	29]---[2]---[673
chr1	17312743	.	C	T	3846.20	PASS	1	72	73	0.986301369863014	0	63	63	1	1/1	HOM	1/1	HOM	73	99	63	99	ATP13A2	exonic;nonsynonymous SNV	NM_001141974	exon27	c.3214G>A	p.A1072T	-	-	ATP13A2	exonic;nonsynonymous SNV	ENST00000341676.5	exon27	c.3214G>A	p.A1072T	-	-	0.5065	0.5603	0.4714	0.5289	0.4119	0.5297	0.4213	0.33127	0.5099	0.4762258544	311]---[165]---[673
chr1	17313343	.	G	A	10300.20	PASS	0	171	171	1	0	185	185	1	1/1	HOM	1/1	HOM	171	99	185	99	ATP13A2	exonic;synonymous SNV	NM_001141974	exon26	c.3060C>T	p.A1020A	ATP13A2:NM_001141973:exon27:c.3177C>T:p.A1059A,ATP13A2:NM_022089:exon27:c.3192C>T:p.A1064A	-	ATP13A2	exonic;synonymous SNV	ENST00000341676.5	exon26	c.3060C>T	p.A1020A	ATP13A2:ENST00000326735.8:exon27:c.3192C>T:p.A1064A,ATP13A2:ENST00000452699.1:exon27:c.3177C>T:p.A1059A	-	0.4648	0.5210	0.4669	0.5224	0.4122	0.5309	0.4164	0.338458	0.5089	0.4784546805	318]---[163]---[673
chr1	17313654	.	C	T	1594.20	PASS	0	30	30	1	0	25	25	1	1/1	HOM	1/1	HOM	30	90	25	75	ATP13A2	exonic;synonymous SNV	NM_001141974	exon25	c.2838G>A	p.V946V	ATP13A2:NM_001141973:exon26:c.2955G>A:p.V985V,ATP13A2:NM_022089:exon26:c.2970G>A:p.V990V	-	ATP13A2	exonic;synonymous SNV	ENST00000341676.5	exon25	c.2838G>A	p.V946V	ATP13A2:ENST00000326735.8:exon26:c.2970G>A:p.V990V,ATP13A2:ENST00000452699.1:exon26:c.2955G>A:p.V985V	-	0.4639	0.5174	0.4670	0.5201	0.4177	0.5274	0.4256	0.346246	0.508	0.4806835067	323]---[162]---[673
chr1	17314942	.	G	A	6270.20	PASS	2	102	104	0.980769230769231	0	101	101	1	1/1	HOM	1/1	HOM	104	99	101	99	ATP13A2	exonic;synonymous SNV	NM_001141974	exon23	c.2505C>T	p.G835G	ATP13A2:NM_001141973:exon24:c.2622C>T:p.G874G,ATP13A2:NM_022089:exon24:c.2637C>T:p.G879G	-	ATP13A2	exonic;synonymous SNV	ENST00000341676.5	exon23	c.2505C>T	p.G835G	ATP13A2:ENST00000326735.8:exon24:c.2637C>T:p.G879G,ATP13A2:ENST00000452699.1:exon24:c.2622C>T:p.G874G	-	0.4590	0.5152	0.4650	0.5192	0.4103	0.5279	0.4154	0.338658	0.508	0.4799405646	328]---[159]---[673
chr1	17319011	.	G	A	7360.20	PASS	0	120	120	1	2	120	122	0.983606557377049	1/1	HOM	1/1	HOM	120	99	122	99	ATP13A2	exonic;synonymous SNV	NM_001141973	exon17	c.1800C>T	p.P600P	ATP13A2:NM_001141974:exon17:c.1800C>T:p.P600P,ATP13A2:NM_022089:exon17:c.1815C>T:p.P605P	-	ATP13A2	exonic;synonymous SNV	ENST00000326735.8	exon17	c.1815C>T	p.P605P	ATP13A2:ENST00000341676.5:exon17:c.1800C>T:p.P600P,ATP13A2:ENST00000452699.1:exon17:c.1800C>T:p.P600P	-	0.5540	0.6189	0.5576	0.6259	0.5417	0.6367	0.5693	0.448482	0.6153	0.6017830609	328]---[241]---[673
chr1	17380497	.	G	T	1846.20	PASS	0	26	26	1	0	32	32	1	1/1	HOM	1/1	HOM	26	78	32	96	SDHB	exonic;synonymous SNV	NM_003000	exon1	c.18C>A	p.A6A	-	-	SDHB	exonic;synonymous SNV	ENST00000375499.3	exon1	c.18C>A	p.A6A	-	-	0.9721	0.9986	0.9737	0.9990	0.9577	0.9994	0.9515	0.957069	0.996	0.9739970282	39]---[636]---[673
chr1	17393709	.	G	A	1143.19	PASS	0	38	38	1	4	8	12	0.666666666666667	1/1	HOM	0/1	HET	38	99	12	39	PADI2	UTR3	-	-	-	-	NM_007365:c.*1830C>T	-	PADI2	UTR3	-	-	-	-	ENST00000375486.4:c.*1830C>T	-	-1	-1	-1	-1	0.5310	0.6674	-	0.289936	0.3708	-	-
chr1	17393748	.	AAC	A	2131.16	PASS	0	27	27	1	0	31	31	1	1/1	HOM	1/1	HOM	27	81	31	93	PADI2	UTR3	-	-	-	-	NM_007365:c.*1790_*1789delGT	-	PADI2	UTR3	-	-	-	-	ENST00000375486.4:c.*1790_*1789delGT	-	-1	-1	-1	-1	0.5229	0.6092	-	0.445487	0.5905	0.0014858841	0]---[1]---[673
chr1	17394048	.	T	A	387.28	PASS	0	7	7	1	0	5	5	1	1/1	HOM	1/1	HOM	7	21	5	15	PADI2	UTR3	-	-	-	-	NM_007365:c.*1491A>T	-	PADI2	UTR3	-	-	-	-	ENST00000375486.4:c.*1491A>T	-	-1	-1	-1	-1	0.5316	0.6164	-	0.44389	0.5905	0.0074294205	0]---[5]---[673
chr1	17394374	.	C	A	5646.20	PASS	0	87	87	1	0	84	84	1	1/1	HOM	1/1	HOM	87	99	84	99	PADI2	UTR3	-	-	-	-	NM_007365:c.*1165G>T	-	PADI2	UTR3	-	-	-	-	ENST00000375486.4:c.*1165G>T	-	-1	-1	-1	-1	0.5297	0.6168	-	0.441494	0.5905	0.0014858841	0]---[1]---[673
chr1	17394613	.	T	C	7873.20	PASS	0	72	72	1	0	106	106	1	1/1	HOM	1/1	HOM	72	99	106	99	PADI2	UTR3	-	-	-	-	NM_007365:c.*926A>G	-	PADI2	UTR3	-	-	-	-	ENST00000375486.4:c.*926A>G	-	-1	-1	-1	-1	0.8680	0.9889	-	0.869409	0.9812	0.0312035661	2]---[20]---[673
chr1	17394623	.	C	T	7913.20	PASS	0	73	73	1	0	104	104	1	1/1	HOM	1/1	HOM	73	99	104	99	PADI2	UTR3	-	-	-	-	NM_007365:c.*916G>A	-	PADI2	UTR3	-	-	-	-	ENST00000375486.4:c.*916G>A	-	-1	-1	-1	-1	0.8683	0.9889	-	0.869209	0.9812	0.0341753343	2]---[22]---[673
chr1	17395480	.	G	A	2206.20	PASS	0	31	31	1	0	31	31	1	1/1	HOM	1/1	HOM	31	93	31	93	PADI2	UTR3	-	-	-	-	NM_007365:c.*59C>T	-	PADI2	UTR3	-	-	-	-	ENST00000375486.4:c.*59C>T;ENST00000444885.2:c.*59C>T	-	-1	-1	-1	-1	0.5294	0.6164	-	0.441494	0.5905	0.1731054978	95]---[69]---[673
chr1	17395521	.	G	A	2445.20	PASS	1	43	44	0.977272727272727	0	29	29	1	1/1	HOM	1/1	HOM	44	99	29	87	PADI2	UTR3	-	-	-	-	NM_007365:c.*18C>T	-	PADI2	UTR3	-	-	-	-	ENST00000375486.4:c.*18C>T;ENST00000444885.2:c.*18C>T	-	0.5534	0.6088	0.5548	0.6075	0.5290	0.6158	0.5262	0.441494	0.5905	0.2072808321	103]---[88]---[673
chr1	17396703	.	T	C	4136.20	PASS	0	58	58	1	0	75	75	1	1/1	HOM	1/1	HOM	58	99	75	99	PADI2	exonic;synonymous SNV	NM_007365	exon15	c.1644A>G	p.L548L	-	-	PADI2	exonic;synonymous SNV	ENST00000444885.2	exon12	c.1296A>G	p.L432L	PADI2:ENST00000375486.4:exon15:c.1644A>G:p.L548L	-	0.5538	0.6085	0.5553	0.6075	0.5313	0.6160	0.5289	0.444688	0.5905	0.3789004458	226]---[142]---[673
chr1	17402255	.	C	T	6932.20	PASS	0	106	106	1	1	120	121	0.991735537190083	1/1	HOM	1/1	HOM	106	99	121	99	PADI2	exonic;synonymous SNV	NM_007365	exon12	c.1374G>A	p.A458A	-	-	PADI2	exonic;synonymous SNV	ENST00000444885.2	exon9	c.1026G>A	p.A342A	PADI2:ENST00000375486.4:exon12:c.1374G>A:p.A458A	-	0.6133	0.6639	0.6126	0.6819	0.6009	0.7053	0.6151	0.525958	0.6561	0.4450222883	201]---[199]---[673
chr1	17405809	.	G	A	6296.20	PASS	0	93	93	1	0	113	113	1	1/1	HOM	1/1	HOM	93	99	113	99	PADI2	exonic;synonymous SNV	NM_007365	exon11	c.1260C>T	p.N420N	-	-	PADI2	exonic;synonymous SNV	ENST00000444885.2	exon8	c.912C>T	p.N304N	PADI2:ENST00000375481.1:exon11:c.1260C>T:p.N420N,PADI2:ENST00000375486.4:exon11:c.1260C>T:p.N420N	-	0.5377	0.5876	0.5393	0.5863	0.5083	0.5902	0.5048	0.434505	0.5726	0.3759286776	224]---[141]---[673
chr1	17555508	.	G	T	3191.49	PASS	78	67	145	0.462068965517241	79	77	156	0.493589743589744	0/1	HET	0/1	HET	145	99	156	99	PADI1	exonic;synonymous SNV	NM_013358	exon8	c.891G>T	p.T297T	-	-	PADI1	exonic;synonymous SNV	ENST00000375471.4	exon8	c.891G>T	p.T297T	-	-	0.3318	0.3750	0.2682	0.3248	0.2782	0.3359	0.2831	0.214457	0.3539	0.2548291233	211]---[66]---[673
chr1	17609448	.	G	T	3431.44	PASS	59	85	144	0.590277777777778	81	62	143	0.433566433566434	0/1	HET	0/1	HET	144	99	143	99	PADI3	exonic;synonymous SNV	NM_016233	exon16	c.1869G>T	p.P623P	-	-	PADI3	exonic;synonymous SNV	ENST00000375460.3	exon16	c.1869G>T	p.P623P	-	-	0.4399	0.6425	0.4440	0.6370	0.3883	0.6411	0.3710	0.404952	0.623	0.3276374443	235]---[103]---[673
chr1	17610156	.	C	T	1287.44	PASS	17	23	40	0.575	21	22	43	0.511627906976744	0/1	HET	0/1	HET	40	99	43	99	PADI3	UTR3	-	-	-	-	NM_016233:c.*582C>T	-	PADI3	UTR3	-	-	-	-	ENST00000375460.3:c.*582C>T	-	-1	-1	-1	-1	0.1464	0.2422	-	0.182708	0.3384	0.0029717682	2]---[1]---[673
chr1	17610602	.	A	C	37.20	PASS	2	2	4	0.5	4	0	4	0	0/1	HET	./.	-	4	64	4	-	PADI3	UTR3	-	-	-	-	NM_016233:c.*1028A>C	-	PADI3	UTR3	-	-	-	-	ENST00000375460.3:c.*1028A>C	-	-1	-1	-1	-1	0.6031	0.7958	-	0.628594	0.8006	0.0037147103	1]---[2]---[673
chr1	17610607	.	C	G	47.87	PASS	1	2	3	0.666666666666667	3	0	3	0	0/1	HET	0/0	HOMREF	3	36	3	0	PADI3	UTR3	-	-	-	-	NM_016233:c.*1033C>G	-	PADI3	UTR3	-	-	-	-	ENST00000375460.3:c.*1033C>G	-	-1	-1	-1	-1	0.1554	0.2428	-	0.194089	0.3395	-	-
chr1	17718671	.	AG	A	9667.16	PASS	0	121	121	1	0	151	151	1	1/1	HOM	1/1	HOM	121	99	151	99	PADI6	splicing	-	-	-	-	NM_207421:exon9:c.1025+1G>-;NM_207421:exon10:c.1026-1G>-	+1	PADI6	ncRNA_exonic	-	-	-	-	-	-	1	1	1	1	1	1	0.9996	1	1	0.6820208024	0]---[459]---[673
chr1	17728119	.	A	G	13037.20	PASS	0	190	190	1	0	222	222	1	1/1	HOM	1/1	HOM	190	99	222	99	PADI6	UTR3	-	-	-	-	NM_207421:c.*185A>G	-	PADI6	ncRNA_exonic	-	-	-	-	-	-	-1	-1	-1	-1	0.6492	0.6996	-	0.634185	0.6921	0.0839524517	35]---[39]---[673
chr1	17733267	.	ATGT	A	14350.16	PASS	0	167	167	1	0	160	160	1	1/1	HOM	1/1	HOM	167	99	160	99	RCC2	UTR3	-	-	-	-	NM_001136204:c.*2318_*2316delACA;NM_018715:c.*2318_*2316delACA	-	RP1-20B21.4	ncRNA_exonic	-	-	-	-	-	-	-1	-1	-1	-1	0.6459	0.6943	-	0.633586	0.6891	0.0044576523	0]---[3]---[673
chr1	17733564	.	T	G	3636.20	PASS	0	58	58	1	0	59	59	1	1/1	HOM	1/1	HOM	58	99	59	99	RCC2	UTR3	-	-	-	-	NM_001136204:c.*2022A>C;NM_018715:c.*2022A>C	-	RP1-20B21.4	ncRNA_intronic	-	-	-	-	-	-	-1	-1	-1	-1	0.6508	0.6978	-	0.634984	0.6914	0.0193164933	2]---[12]---[673
chr1	17735266	.	G	A	5260.20	PASS	1	72	73	0.986301369863014	0	75	75	1	1/1	HOM	1/1	HOM	73	99	75	99	RCC2	UTR3	-	-	-	-	NM_001136204:c.*320C>T;NM_018715:c.*320C>T	-	RCC2	UTR3	-	-	-	-	ENST00000375436.4:c.*320C>T;ENST00000375433.3:c.*320C>T	-	-1	-1	-1	-1	0.3685	0.4134	-	0.328275	0.3865	0.0044576523	2]---[2]---[673
chr1	17735285	.	T	TA	138.40	PASS	39	6	45	0.133333333333333	33	11	44	0.25	0/0	HOMREF	0/1	HET	54	24	51	99	RCC2	UTR3	-	-	-	-	NM_001136204:c.*300_*301insT;NM_018715:c.*300_*301insT	-	RCC2	UTR3	-	-	-	-	ENST00000375436.4:c.*300_*301insT;ENST00000375433.3:c.*300_*301insT	-	-1	-1	-1	-1	0.0534	0.1371	-	-1	-1	-	-
chr1	17739586	.	G	A	5044.44	PASS	115	117	232	0.504310344827586	128	103	231	0.445887445887446	0/1	HET	0/1	HET	232	99	231	99	RCC2	exonic;synonymous SNV	NM_001136204	exon9	c.1296C>T	p.I432I	RCC2:NM_018715:exon10:c.1296C>T:p.I432I	-	RCC2	exonic;synonymous SNV	ENST00000375433.3	exon9	c.1296C>T	p.I432I	RCC2:ENST00000375436.4:exon10:c.1296C>T:p.I432I	-	0.3577	0.4101	0.3534	0.4060	0.3683	0.4084	0.3638	0.330871	0.3885	0.1017830609	97]---[20]---[673
chr1	17991052	.	T	C	4084.20	PASS	0	67	67	1	0	76	76	1	1/1	HOM	1/1	HOM	67	99	76	99	ARHGEF10L	exonic;nonsynonymous SNV	NM_001319838	exon15	c.2080T>C	p.W694R	ARHGEF10L:NM_001328124:exon18:c.2305T>C:p.W769R,ARHGEF10L:NM_001319837:exon23:c.2839T>C:p.W947R,ARHGEF10L:NM_001011722:exon24:c.2854T>C:p.W952R,ARHGEF10L:NM_018125:exon26:c.2971T>C:p.W991R	-	ARHGEF10L	exonic;nonsynonymous SNV	ENST00000167825.4	exon15	c.2080T>C	p.W694R	ARHGEF10L:ENST00000375408.3:exon17:c.2290T>C:p.W764R,ARHGEF10L:ENST00000375415.1:exon24:c.2854T>C:p.W952R,ARHGEF10L:ENST00000434513.1:exon25:c.2956T>C:p.W986R,ARHGEF10L:ENST00000452522.1:exon25:c.2854T>C:p.W952R,ARHGEF10L:ENST00000361221.3:exon26:c.2971T>C:p.W991R	-	1.0000	1	0.9999	1	0.9999	1	0.9998	0.9998	1	0.6760772660	2]---[454]---[673
chr1	18023365	.	C	T	316.72	PASS	0	9	9	1	0	2	2	1	1/1	HOM	1/1	HOM	9	27	2	6	ARHGEF10L	exonic;synonymous SNV	NM_001319838	exon18	c.2439C>T	p.N813N	ARHGEF10L:NM_001328124:exon21:c.2664C>T:p.N888N,ARHGEF10L:NM_001319837:exon26:c.3198C>T:p.N1066N,ARHGEF10L:NM_001011722:exon27:c.3213C>T:p.N1071N,ARHGEF10L:NM_018125:exon29:c.3330C>T:p.N1110N	-	ARHGEF10L	exonic;synonymous SNV	ENST00000167825.4	exon18	c.2439C>T	p.N813N	ARHGEF10L:ENST00000375408.3:exon20:c.2649C>T:p.N883N,ARHGEF10L:ENST00000375415.1:exon27:c.3213C>T:p.N1071N,ARHGEF10L:ENST00000452522.1:exon28:c.3213C>T:p.N1071N,ARHGEF10L:ENST00000361221.3:exon29:c.3330C>T:p.N1110N	-	0.8169	0.8969	0.8223	0.8920	0.7625	0.8831	0.7648	0.784744	0.909	0.5564635958	139]---[305]---[673
chr1	18023509	.	T	C	1716.20	PASS	0	28	28	1	2	29	31	0.935483870967742	1/1	HOM	1/1	HOM	28	84	31	44	ARHGEF10L	exonic;synonymous SNV	NM_001319838	exon18	c.2583T>C	p.D861D	ARHGEF10L:NM_001328124:exon21:c.2808T>C:p.D936D,ARHGEF10L:NM_001319837:exon26:c.3342T>C:p.D1114D,ARHGEF10L:NM_001011722:exon27:c.3357T>C:p.D1119D,ARHGEF10L:NM_018125:exon29:c.3474T>C:p.D1158D	-	ARHGEF10L	exonic;synonymous SNV	ENST00000167825.4	exon18	c.2583T>C	p.D861D	ARHGEF10L:ENST00000375408.3:exon20:c.2793T>C:p.D931D,ARHGEF10L:ENST00000375415.1:exon27:c.3357T>C:p.D1119D,ARHGEF10L:ENST00000452522.1:exon28:c.3357T>C:p.D1119D,ARHGEF10L:ENST00000361221.3:exon29:c.3474T>C:p.D1158D	-	0.8351	0.9004	0.8387	0.8962	0.8031	0.9036	0.8062	0.834665	0.9131	0.5564635958	141]---[304]---[673
chr1	18023690	.	A	G	3575.20	PASS	0	70	70	1	0	48	48	1	1/1	HOM	1/1	HOM	70	99	48	99	ARHGEF10L	exonic;nonsynonymous SNV	NM_001319838	exon18	c.2764A>G	p.I922V	ARHGEF10L:NM_001328124:exon21:c.2989A>G:p.I997V,ARHGEF10L:NM_001319837:exon26:c.3523A>G:p.I1175V,ARHGEF10L:NM_001011722:exon27:c.3538A>G:p.I1180V,ARHGEF10L:NM_018125:exon29:c.3655A>G:p.I1219V	-	ARHGEF10L	exonic;nonsynonymous SNV	ENST00000167825.4	exon18	c.2764A>G	p.I922V	ARHGEF10L:ENST00000375408.3:exon20:c.2974A>G:p.I992V,ARHGEF10L:ENST00000375415.1:exon27:c.3538A>G:p.I1180V,ARHGEF10L:ENST00000452522.1:exon28:c.3538A>G:p.I1180V,ARHGEF10L:ENST00000361221.3:exon29:c.3655A>G:p.I1219V	-	0.8355	0.9020	0.8387	0.8960	0.7914	0.9036	0.7951	0.822684	0.9162	0.5512630015	130]---[306]---[673
chr1	18023877	.	G	A	295.44	PASS	7	5	12	0.416666666666667	6	6	12	0.5	0/1	HET	0/1	HET	12	99	12	99	ARHGEF10L	UTR3	-	-	-	-	NM_018125:c.*2G>A;NM_001319837:c.*2G>A;NM_001011722:c.*2G>A;NM_001319838:c.*2G>A;NM_001328124:c.*2G>A	-	ARHGEF10L	UTR3	-	-	-	-	ENST00000361221.3:c.*2G>A;ENST00000452522.1:c.*2G>A;ENST00000375415.1:c.*2G>A;ENST00000375408.3:c.*2G>A;ENST00000167825.4:c.*2G>A	-	0.0982	0.1489	0.0926	0.1462	0.1111	0.1487	0.0957	0.0954473	0.1258	0.0163447251	20]---[1]---[673
chr1	18023997	.	G	GC	3194.21	PASS	0	35	35	1	0	54	54	1	1/1	HOM	1/1	HOM	35	99	54	99	ARHGEF10L	UTR3	-	-	-	-	NM_018125:c.*122_*123insC;NM_001319837:c.*122_*123insC;NM_001011722:c.*122_*123insC;NM_001319838:c.*122_*123insC;NM_001328124:c.*122_*123insC	-	ARHGEF10L	UTR3	-	-	-	-	ENST00000361221.3:c.*122_*123insC;ENST00000452522.1:c.*122_*123insC;ENST00000375415.1:c.*122_*123insC;ENST00000375408.3:c.*122_*123insC;ENST00000167825.4:c.*122_*123insC	-	-1	-1	-1	-1	0.7642	0.8819	-	0.786142	0.911	0.3031203566	56]---[176]---[673
chr1	18149510	.	G	T	1209.44	PASS	29	19	48	0.395833333333333	16	30	46	0.652173913043478	0/1	HET	0/1	HET	48	99	46	99	ACTL8	exonic;nonsynonymous SNV	NM_030812	exon2	c.7G>T	p.A3S	-	-	ACTL8	exonic;nonsynonymous SNV	ENST00000375406.1	exon2	c.7G>T	p.A3S	-	-	0.3921	0.5284	0.3889	0.5170	0.3735	0.5046	0.3476	0.305711	0.4374	0.2384843982	207]---[57]---[673
chr1	18149566	.	C	A	1593.44	PASS	43	27	70	0.385714285714286	24	39	63	0.619047619047619	0/1	HET	0/1	HET	70	99	63	99	ACTL8	exonic;synonymous SNV	NM_030812	exon2	c.63C>A	p.G21G	-	-	ACTL8	exonic;synonymous SNV	ENST00000375406.1	exon2	c.63C>A	p.G21G	-	-	0.4969	0.6865	0.5095	0.6786	0.4630	0.6689	0.4220	0.482827	0.6865	0.2570579495	208]---[69]---[673
chr1	18152582	.	C	T	1438.44	PASS	36	36	72	0.5	44	23	67	0.343283582089552	0/1	HET	0/1	HET	72	99	67	99	ACTL8	exonic;synonymous SNV	NM_030812	exon3	c.669C>T	p.D223D	-	-	ACTL8	exonic;synonymous SNV	ENST00000375406.1	exon3	c.669C>T	p.D223D	-	-	0.1709	0.2570	0.1712	0.2939	0.1657	0.2980	0.1405	0.125399	0.1948	0.1047548291	123]---[9]---[673
chr1	18704862	.	A	G	6526.20	PASS	1	104	105	0.990476190476191	2	107	109	0.981651376146789	1/1	HOM	1/1	HOM	105	99	109	99	IGSF21	UTR3	-	-	-	-	NM_032880:c.*42A>G	-	IGSF21	UTR3	-	-	-	-	ENST00000251296.1:c.*42A>G	-	0.5053	0.7171	0.4967	0.7253	0.5207	0.7207	0.5181	0.604233	0.7655	0.2637444279	221]---[67]---[673
chr1	18807536	.	G	T	3519.44	PASS	73	90	163	0.552147239263804	82	64	146	0.438356164383562	0/1	HET	0/1	HET	163	99	146	99	KLHDC7A	exonic;nonsynonymous SNV	NM_152375	exon1	c.61G>T	p.V21L	-	-	KLHDC7A	exonic;nonsynonymous SNV	ENST00000400664.1	exon1	c.61G>T	p.V21L	-	-	0.1092	0.1550	0.1122	0.1762	0.1117	0.1408	0.1139	0.0944489	0.1239	0.0869242199	99]---[9]---[673
chr1	18807620	.	G	C	481.44	PASS	24	11	35	0.314285714285714	12	9	21	0.428571428571429	0/1	HET	0/1	HET	35	99	21	99	KLHDC7A	exonic;nonsynonymous SNV	NM_152375	exon1	c.145G>C	p.G49R	-	-	KLHDC7A	exonic;nonsynonymous SNV	ENST00000400664.1	exon1	c.145G>C	p.G49R	-	-	0.1093	0.1545	0.1121	0.1757	0.1118	0.1388	0.1140	0.0944489	0.1239	0.0832095097	94]---[9]---[673
chr1	18807755	.	G	A	1327.44	PASS	23	27	50	0.54	28	31	59	0.525423728813559	0/1	HET	0/1	HET	50	99	59	99	KLHDC7A	exonic;nonsynonymous SNV	NM_152375	exon1	c.280G>A	p.G94S	-	-	KLHDC7A	exonic;nonsynonymous SNV	ENST00000400664.1	exon1	c.280G>A	p.G94S	-	-	0.1123	0.1559	0.1119	0.1751	0.1117	0.1408	0.1141	0.0944489	0.1239	0.0876671620	100]---[9]---[673
chr1	18807781	.	C	T	1389.44	PASS	28	31	59	0.525423728813559	32	31	63	0.492063492063492	0/1	HET	0/1	HET	59	99	63	99	KLHDC7A	exonic;synonymous SNV	NM_152375	exon1	c.306C>T	p.G102G	-	-	KLHDC7A	exonic;synonymous SNV	ENST00000400664.1	exon1	c.306C>T	p.G102G	-	-	0.1110	0.1552	0.1110	0.1791	0.1064	0.1396	0.1092	0.0888578	0.1239	0.0861812779	98]---[9]---[673
chr1	18807897	.	C	G	373.44	PASS	9	2	11	0.181818181818182	12	11	23	0.478260869565217	0/1	HET	0/1	HET	11	35	23	99	KLHDC7A	exonic;nonsynonymous SNV	NM_152375	exon1	c.422C>G	p.P141R	-	-	KLHDC7A	exonic;nonsynonymous SNV	ENST00000400664.1	exon1	c.422C>G	p.P141R	-	-	0.6493	0.8993	0.6583	0.8954	0.6361	0.8776	0.6213	0.646965	0.8958	0.4435364042	195]---[201]---[673
chr1	18808056	.	G	C	1030.44	PASS	37	28	65	0.430769230769231	35	13	48	0.270833333333333	0/1	HET	0/1	HET	65	99	48	99	KLHDC7A	exonic;nonsynonymous SNV	NM_152375	exon1	c.581G>C	p.R194P	-	-	KLHDC7A	exonic;nonsynonymous SNV	ENST00000400664.1	exon1	c.581G>C	p.R194P	-	-	0.1088	0.1553	0.1124	0.1759	0.1118	0.1408	0.1152	0.0944489	0.1239	0.0876671620	100]---[9]---[673
chr1	18808069	.	A	G	1234.44	PASS	41	33	74	0.445945945945946	43	19	62	0.306451612903226	0/1	HET	0/1	HET	74	99	62	99	KLHDC7A	exonic;synonymous SNV	NM_152375	exon1	c.594A>G	p.G198G	-	-	KLHDC7A	exonic;synonymous SNV	ENST00000400664.1	exon1	c.594A>G	p.G198G	-	-	0.1087	0.1552	0.1123	0.1761	0.1118	0.1411	0.1164	0.0944489	0.1239	0.0876671620	100]---[9]---[673
chr1	18808292	.	C	A	2769.44	PASS	74	63	137	0.45985401459854	83	62	145	0.427586206896552	0/1	HET	0/1	HET	137	99	145	99	KLHDC7A	exonic;nonsynonymous SNV	NM_152375	exon1	c.817C>A	p.H273N	-	-	KLHDC7A	exonic;nonsynonymous SNV	ENST00000400664.1	exon1	c.817C>A	p.H273N	-	-	0.6539	0.8996	0.6638	0.8954	0.6624	0.8781	0.6410	0.672923	0.8958	0.4271916790	181]---[197]---[673
chr1	18808465	.	T	A	372.44	PASS	3	4	7	0.571428571428571	9	8	17	0.470588235294118	0/1	HET	0/1	HET	7	59	17	99	KLHDC7A	exonic;synonymous SNV	NM_152375	exon1	c.990T>A	p.A330A	-	-	KLHDC7A	exonic;synonymous SNV	ENST00000400664.1	exon1	c.990T>A	p.A330A	-	-	0.6557	0.8988	0.6646	0.8950	0.6621	0.8782	0.6403	0.672724	0.8948	0.4427934621	192]---[202]---[673
chr1	18808526	.	A	C	318.44	PASS	11	5	16	0.3125	11	7	18	0.388888888888889	0/1	HET	0/1	HET	16	99	18	99	KLHDC7A	exonic;nonsynonymous SNV	NM_152375	exon1	c.1051A>C	p.T351P	-	-	KLHDC7A	exonic;nonsynonymous SNV	ENST00000400664.1	exon1	c.1051A>C	p.T351P	-	-	0.6552	0.8983	0.6640	0.8947	0.6622	0.8778	0.6410	0.672724	0.8948	0.4413075780	198]---[198]---[673
chr1	18809896	.	A	T	1672.44	PASS	30	33	63	0.523809523809524	36	28	64	0.4375	0/1	HET	0/1	HET	63	99	64	99	KLHDC7A	UTR3	-	-	-	-	NM_152375:c.*87A>T	-	KLHDC7A	UTR3	-	-	-	-	ENST00000400664.1:c.*87A>T	-	-1	-1	-1	-1	0.6224	0.8775	-	0.642772	0.8958	0.1745913819	85]---[75]---[673
chr1	18810344	.	G	T	1663.44	PASS	12	16	28	0.571428571428571	9	24	33	0.727272727272727	0/1	HET	0/1	HET	28	99	33	99	KLHDC7A	UTR3	-	-	-	-	NM_152375:c.*535G>T	-	KLHDC7A	UTR3	-	-	-	-	ENST00000400664.1:c.*535G>T	-	-1	-1	-1	-1	0.5925	0.8778	-	0.621206	0.8958	0.1693907875	88]---[70]---[673
chr1	18810349	.	G	C	1660.44	PASS	12	15	27	0.555555555555556	8	25	33	0.757575757575758	0/1	HET	0/1	HET	27	99	33	99	KLHDC7A	UTR3	-	-	-	-	NM_152375:c.*540G>C	-	KLHDC7A	UTR3	-	-	-	-	ENST00000400664.1:c.*540G>C	-	-1	-1	-1	-1	0.1084	0.1420	-	0.0910543	0.1282	0.0274888559	29]---[4]---[673
chr1	18811121	.	G	A	1076.44	PASS	24	23	47	0.48936170212766	39	16	55	0.290909090909091	0/1	HET	0/1	HET	47	99	55	99	KLHDC7A	UTR3	-	-	-	-	NM_152375:c.*1312G>A	-	KLHDC7A	UTR3	-	-	-	-	ENST00000400664.1:c.*1312G>A	-	-1	-1	-1	-1	0.1056	0.1376	-	0.0890575	0.1254	0.0044576523	2]---[2]---[673
chr1	18811668	.	T	C	527.44	PASS	12	9	21	0.428571428571429	23	10	33	0.303030303030303	0/1	HET	0/1	HET	21	99	33	99	KLHDC7A	UTR3	-	-	-	-	NM_152375:c.*1859T>C	-	KLHDC7A	UTR3	-	-	-	-	ENST00000400664.1:c.*1859T>C	-	-1	-1	-1	-1	0.6956	0.8762	-	0.715056	0.8958	0.0126300149	1]---[8]---[673
chr1	18812316	.	C	T	1662.44	PASS	33	35	68	0.514705882352941	28	25	53	0.471698113207547	0/1	HET	0/1	HET	68	99	53	99	KLHDC7A	UTR3	-	-	-	-	NM_152375:c.*2507C>T	-	KLHDC7A	UTR3	-	-	-	-	ENST00000400664.1:c.*2507C>T	-	-1	-1	-1	-1	0.4426	0.4976	-	0.389776	0.4851	0.0022288262	1]---[1]---[673
chr1	18812478	.	C	CA	128.30	PASS	2	0	2	0	2	4	6	0.666666666666667	0/0	HOMREF	0/1	HET	9	18	9	50	KLHDC7A	UTR3	-	-	-	-	NM_152375:c.*2669_*2670insA	-	KLHDC7A	UTR3	-	-	-	-	ENST00000400664.1:c.*2669_*2670insA	-	-1	-1	-1	-1	0.0393	0.0812	-	-1	-1	-	-
chr1	19027239	.	A	G	1895.44	PASS	30	31	61	0.508196721311475	32	44	76	0.578947368421053	0/1	HET	0/1	HET	61	99	76	99	PAX7	exonic;synonymous SNV	NM_001135254	exon6	c.879A>G	p.P293P	PAX7:NM_002584:exon6:c.879A>G:p.P293P,PAX7:NM_013945:exon6:c.873A>G:p.P291P	-	PAX7	exonic;synonymous SNV	ENST00000375375.3	exon6	c.879A>G	p.P293P	PAX7:ENST00000400661.3:exon6:c.873A>G:p.P291P,PAX7:ENST00000420770.2:exon6:c.879A>G:p.P293P	-	0.3747	0.6047	0.3608	0.5903	0.3923	0.5991	0.3721	0.488618	0.643	0.2838038633	280]---[51]---[673
chr1	19071752	.	T	C	7423.20	PASS	1	118	119	0.991596638655462	0	100	100	1	1/1	HOM	1/1	HOM	119	99	100	99	PAX7	UTR3	-	-	-	-	NM_001135254:c.*329T>C	-	PAX7	UTR3	-	-	-	-	ENST00000420770.2:c.*329T>C	-	-1	-1	-1	-1	0.6605	0.8311	-	0.665535	0.8517	0.2020802377	82]---[95]---[673
chr1	19072926	.	A	G	3917.44	PASS	101	88	189	0.465608465608466	101	73	174	0.419540229885057	0/1	HET	0/1	HET	189	99	174	99	PAX7	UTR3	-	-	-	-	NM_001135254:c.*1503A>G	-	PAX7	UTR3	-	-	-	-	ENST00000420770.2:c.*1503A>G	-	-1	-1	-1	-1	0.5725	0.7030	-	0.584265	0.7201	0.0118870728	0]---[8]---[673
chr1	19074803	.	C	G	717.44	PASS	12	7	19	0.368421052631579	10	16	26	0.615384615384615	0/1	HET	0/1	HET	19	99	26	99	PAX7	UTR3	-	-	-	-	NM_001135254:c.*3380C>G	-	PAX7	UTR3	-	-	-	-	ENST00000420770.2:c.*3380C>G	-	-1	-1	-1	-1	0.0702	0.1067	-	0.0646965	0.0785	-	-
chr1	19075225	.	A	G	72.46	PASS	0	4	4	1	1	0	1	0	1/1	HOM	./.	-	4	12	1	-	PAX7	UTR3	-	-	-	-	NM_001135254:c.*3802A>G	-	PAX7	UTR3	-	-	-	-	ENST00000420770.2:c.*3802A>G	-	-1	-1	-1	-1	0.6329	0.8255	-	0.65016	0.8495	0.0052005944	1]---[3]---[673
chr1	19175846	.	T	C	898.44	PASS	17	12	29	0.413793103448276	15	15	30	0.5	0/1	HET	0/1	HET	29	99	30	99	TAS1R2	exonic;nonsynonymous SNV	NM_152232	exon4	c.1456A>G	p.I486V	-	-	TAS1R2	exonic;nonsynonymous SNV	ENST00000375371.3	exon4	c.1456A>G	p.I486V	-	-	0.1755	0.2462	0.1799	0.2517	0.1933	0.2556	0.1863	0.125998	0.245	0.0542347697	53]---[10]---[673
chr1	19181015	.	G	C	1938.44	PASS	31	31	62	0.5	28	35	63	0.555555555555556	0/1	HET	0/1	HET	62	99	63	99	TAS1R2	exonic;nonsynonymous SNV	NM_152232	exon3	c.949C>G	p.R317G	-	-	TAS1R2	exonic;nonsynonymous SNV	ENST00000375371.3	exon3	c.949C>G	p.R317G	-	-	0.2886	0.3249	0.2851	0.3327	0.2736	0.3046	0.2992	0.238219	0.3191	0.2414561664	203]---[61]---[673
chr1	19181082	.	A	C	3174.43	PASS	101	76	177	0.429378531073446	90	67	157	0.426751592356688	0/1	HET	0/1	HET	177	99	157	99	TAS1R2	exonic;synonymous SNV	NM_152232	exon3	c.882T>G	p.T294T	-	-	TAS1R2	exonic;synonymous SNV	ENST00000375371.3	exon3	c.882T>G	p.T294T	-	-	0.2893	0.3256	0.2857	0.3328	0.2740	0.3046	0.3003	0.238818	0.3201	0.2414561664	203]---[61]---[673
chr1	19181393	.	T	C	1588.44	PASS	34	34	68	0.5	60	39	99	0.393939393939394	0/1	HET	0/1	HET	68	99	99	99	TAS1R2	exonic;nonsynonymous SNV	NM_152232	exon3	c.571A>G	p.I191V	-	-	TAS1R2	exonic;nonsynonymous SNV	ENST00000375371.3	exon3	c.571A>G	p.I191V	-	-	0.3006	0.3315	0.2945	0.3329	0.2928	0.3166	0.3225	0.266973	0.3389	0.2392273403	198]---[62]---[673
chr1	19184077	.	A	G	684.44	PASS	11	9	20	0.45	12	12	24	0.5	0/1	HET	0/1	HET	20	99	24	99	TAS1R2	exonic;synonymous SNV	NM_152232	exon2	c.231T>C	p.F77F	-	-	TAS1R2	exonic;synonymous SNV	ENST00000375371.3	exon2	c.231T>C	p.F77F	-	-	0.3036	0.3478	0.2987	0.3465	0.3007	0.3379	0.3335	0.275759	0.3631	0.2340267459	187]---[64]---[673
chr1	19186129	.	G	C	1714.44	PASS	36	26	62	0.419354838709677	21	31	52	0.596153846153846	0/1	HET	0/1	HET	62	99	52	99	TAS1R2	exonic;nonsynonymous SNV	NM_152232	exon1	c.26C>G	p.S9C	-	-	TAS1R2	exonic;nonsynonymous SNV	ENST00000375371.3	exon1	c.26C>G	p.S9C	-	-	0.7804	0.8332	0.7815	0.8301	0.7696	0.8270	0.7926	0.797923	0.8415	0.5468053492	146]---[295]---[673
chr1	19201956	.	A	G	4351.20	PASS	0	66	66	1	0	77	77	1	1/1	HOM	1/1	HOM	66	99	77	99	ALDH4A1	exonic;synonymous SNV	NM_001319218	exon12	c.1227T>C	p.D409D	ALDH4A1:NM_001161504:exon13:c.1200T>C:p.D400D,ALDH4A1:NM_003748:exon13:c.1380T>C:p.D460D,ALDH4A1:NM_170726:exon13:c.1380T>C:p.D460D	-	ALDH4A1	exonic;synonymous SNV	ENST00000538839.1	exon12	c.1227T>C	p.D409D	ALDH4A1:ENST00000290597.5:exon13:c.1380T>C:p.D460D,ALDH4A1:ENST00000375341.3:exon13:c.1380T>C:p.D460D,ALDH4A1:ENST00000538309.1:exon13:c.1200T>C:p.D400D	-	0.7298	0.8260	0.7323	0.8184	0.6951	0.7959	0.7022	0.73722	0.8112	0.7763744428	223]---[411]---[673
chr1	19202896	.	G	A	3746.44	PASS	104	80	184	0.434782608695652	99	85	184	0.46195652173913	0/1	HET	0/1	HET	184	99	184	99	ALDH4A1	exonic;synonymous SNV	NM_001161504	exon12	c.1071C>T	p.A357A	ALDH4A1:NM_003748:exon12:c.1251C>T:p.A417A,ALDH4A1:NM_170726:exon12:c.1251C>T:p.A417A	-	ALDH4A1	exonic;synonymous SNV	ENST00000290597.5	exon12	c.1251C>T	p.A417A	ALDH4A1:ENST00000375341.3:exon12:c.1251C>T:p.A417A,ALDH4A1:ENST00000538309.1:exon12:c.1071C>T:p.A357A	-	0.5069	0.7109	0.5110	0.6940	0.4583	0.6468	0.4547	0.515974	0.6513	0.5282317979	353]---[179]---[673
chr1	19202917	.	T	C	12495.20	PASS	1	156	157	0.993630573248408	0	150	150	1	1/1	HOM	1/1	HOM	157	99	150	99	ALDH4A1	exonic;synonymous SNV	NM_001161504	exon12	c.1050A>G	p.S350S	ALDH4A1:NM_003748:exon12:c.1230A>G:p.S410S,ALDH4A1:NM_170726:exon12:c.1230A>G:p.S410S	-	ALDH4A1	exonic;synonymous SNV	ENST00000290597.5	exon12	c.1230A>G	p.S410S	ALDH4A1:ENST00000375341.3:exon12:c.1230A>G:p.S410S,ALDH4A1:ENST00000538309.1:exon12:c.1050A>G:p.S350S	-	0.7024	0.8090	0.6990	0.7950	0.6232	0.7632	0.6230	0.660942	0.768	0.7444279346	262]---[370]---[673
chr1	19202926	.	T	C	11155.20	PASS	1	132	133	0.992481203007519	0	123	123	1	1/1	HOM	1/1	HOM	133	99	123	99	ALDH4A1	exonic;synonymous SNV	NM_001161504	exon12	c.1041A>G	p.A347A	ALDH4A1:NM_003748:exon12:c.1221A>G:p.A407A,ALDH4A1:NM_170726:exon12:c.1221A>G:p.A407A	-	ALDH4A1	exonic;synonymous SNV	ENST00000290597.5	exon12	c.1221A>G	p.A407A	ALDH4A1:ENST00000375341.3:exon12:c.1221A>G:p.A407A,ALDH4A1:ENST00000538309.1:exon12:c.1041A>G:p.A347A	-	0.7061	0.8123	0.6985	0.7944	0.6223	0.7620	0.6213	0.660144	0.768	0.7421991085	261]---[369]---[673
chr1	19203997	.	C	G	3366.44	PASS	77	60	137	0.437956204379562	86	75	161	0.46583850931677	0/1	HET	0/1	HET	137	99	161	99	ALDH4A1	exonic;synonymous SNV	NM_001161504	exon10	c.870G>C	p.A290A	ALDH4A1:NM_001319218:exon10:c.1050G>C:p.A350A,ALDH4A1:NM_003748:exon10:c.1050G>C:p.A350A,ALDH4A1:NM_170726:exon10:c.1050G>C:p.A350A	-	ALDH4A1	exonic;synonymous SNV	ENST00000290597.5	exon10	c.1050G>C	p.A350A	ALDH4A1:ENST00000375341.3:exon10:c.1050G>C:p.A350A,ALDH4A1:ENST00000538309.1:exon10:c.870G>C:p.A290A,ALDH4A1:ENST00000538839.1:exon10:c.1050G>C:p.A350A	-	0.7072	0.8077	0.6899	0.8004	0.7197	0.7994	0.7115	0.641573	0.7363	0.6708766716	323]---[290]---[673
chr1	19231477	.	C	T	2156.44	PASS	45	44	89	0.49438202247191	33	39	72	0.541666666666667	0/1	HET	0/1	HET	89	99	72	99	IFFO2	UTR3	-	-	-	-	NM_001136265:c.*3578G>A	-	IFFO2	UTR3	-	-	-	-	ENST00000455833.2:c.*3578G>A	-	-1	-1	-1	-1	0.0100	0.0692	-	0.0127796	0.049	-	-
chr1	19232182	.	AGT	A	175.19	PASS	68	0	68	0	4	6	10	0.6	0/0	HOMREF	0/1	HET	68	81	16	99	IFFO2	UTR3	-	-	-	-	NM_001136265:c.*2872_*2871delAC	-	IFFO2	UTR3	-	-	-	-	ENST00000455833.2:c.*2872_*2871delAC	-	-1	-1	-1	-1	0.2771	0.4749	-	-1	-1	0.0014858841	0]---[1]---[673
chr1	19411129	.	A	G	9791.20	PASS	2	148	150	0.986666666666667	0	183	183	1	1/1	HOM	1/1	HOM	150	99	183	99	UBR4	exonic;synonymous SNV	NM_020765	exon102	c.14877T>C	p.H4959H	-	-	UBR4	exonic;synonymous SNV	ENST00000429347.2	exon12	c.1446T>C	p.H482H	UBR4:ENST00000543981.1:exon14:c.1869T>C:p.H623H,UBR4:ENST00000375224.1:exon17:c.1998T>C:p.H666H,UBR4:ENST00000375217.2:exon102:c.14856T>C:p.H4952H,UBR4:ENST00000375226.2:exon102:c.14805T>C:p.H4935H,UBR4:ENST00000375254.3:exon102:c.14877T>C:p.H4959H,UBR4:ENST00000375267.2:exon102:c.14877T>C:p.H4959H	-	0.6447	0.8129	0.6450	0.8142	0.6701	0.8088	0.6715	0.71885	0.8366	0.3766716196	229]---[139]---[673
chr1	19413261	.	T	A	5127.20	PASS	0	82	82	1	0	93	93	1	1/1	HOM	1/1	HOM	82	99	93	99	UBR4	exonic;nonsynonymous SNV	NM_020765	exon100	c.14599A>T	p.M4867L	-	-	UBR4	exonic;nonsynonymous SNV	ENST00000429347.2	exon10	c.1168A>T	p.M390L	UBR4:ENST00000543981.1:exon12:c.1591A>T:p.M531L,UBR4:ENST00000375224.1:exon15:c.1720A>T:p.M574L,UBR4:ENST00000375217.2:exon100:c.14578A>T:p.M4860L,UBR4:ENST00000375226.2:exon100:c.14527A>T:p.M4843L,UBR4:ENST00000375254.3:exon100:c.14599A>T:p.M4867L,UBR4:ENST00000375267.2:exon100:c.14599A>T:p.M4867L	-	0.5830	0.7738	0.5888	0.7636	0.5690	0.7478	0.5599	0.601438	0.7589	0.3439821694	229]---[117]---[673
chr1	19415304	.	C	T	6348.20	PASS	0	95	95	1	1	96	97	0.989690721649485	1/1	HOM	1/1	HOM	95	99	97	99	UBR4	exonic;synonymous SNV	NM_020765	exon98	c.14379G>A	p.K4793K	-	-	UBR4	exonic;synonymous SNV	ENST00000429347.2	exon8	c.948G>A	p.K316K	UBR4:ENST00000543981.1:exon10:c.1371G>A:p.K457K,UBR4:ENST00000375224.1:exon13:c.1500G>A:p.K500K,UBR4:ENST00000375217.2:exon98:c.14358G>A:p.K4786K,UBR4:ENST00000375226.2:exon98:c.14307G>A:p.K4769K,UBR4:ENST00000375254.3:exon98:c.14379G>A:p.K4793K,UBR4:ENST00000375267.2:exon98:c.14379G>A:p.K4793K	-	0.5807	0.7729	0.5871	0.7622	0.5611	0.7450	0.5526	0.591853	0.7589	0.1924219911	119]---[70]---[673
chr1	19433449	.	A	G	1460.20	PASS	0	19	19	1	0	27	27	1	1/1	HOM	1/1	HOM	19	57	27	81	UBR4	exonic;synonymous SNV	NM_020765	exon82	c.12117T>C	p.V4039V	-	-	UBR4	exonic;synonymous SNV	ENST00000375217.2	exon82	c.12096T>C	p.V4032V	UBR4:ENST00000375226.2:exon82:c.12045T>C:p.V4015V,UBR4:ENST00000375254.3:exon82:c.12117T>C:p.V4039V,UBR4:ENST00000375267.2:exon82:c.12117T>C:p.V4039V	-	0.6461	0.8138	0.6452	0.8143	0.6702	0.8089	0.6718	0.719249	0.8366	0.2028231798	117]---[78]---[673
chr1	19447819	.	T	C	2082.44	PASS	42	37	79	0.468354430379747	45	46	91	0.505494505494505	0/1	HET	0/1	HET	79	99	91	99	UBR4	exonic;synonymous SNV	NM_020765	exon68	c.10005A>G	p.A3335A	-	-	UBR4	exonic;synonymous SNV	ENST00000375217.2	exon68	c.9984A>G	p.A3328A	UBR4:ENST00000375226.2:exon68:c.9933A>G:p.A3311A,UBR4:ENST00000375254.3:exon68:c.10005A>G:p.A3335A,UBR4:ENST00000375267.2:exon68:c.10005A>G:p.A3335A	-	0.0830	0.1136	0.0817	0.1189	0.0884	0.1206	0.0945	0.0459265	0.1064	0.0386329866	46]---[3]---[673
chr1	19447843	.	C	G	5615.20	PASS	4	62	66	0.939393939393939	1	86	87	0.988505747126437	1/1	HOM	1/1	HOM	66	99	87	99	UBR4	exonic;synonymous SNV	NM_020765	exon68	c.9981G>C	p.L3327L	-	-	UBR4	exonic;synonymous SNV	ENST00000375217.2	exon68	c.9960G>C	p.L3320L	UBR4:ENST00000375226.2:exon68:c.9909G>C:p.L3303L,UBR4:ENST00000375254.3:exon68:c.9981G>C:p.L3327L,UBR4:ENST00000375267.2:exon68:c.9981G>C:p.L3327L	-	0.5831	0.7736	0.5888	0.7631	0.5701	0.7488	0.5601	0.600439	0.7589	0.3469539376	225]---[121]---[673
chr1	19499560	.	T	C	700.44	PASS	11	14	25	0.56	16	7	23	0.304347826086957	0/1	HET	0/1	HET	25	99	23	99	UBR4	exonic;nonsynonymous SNV	NM_020765	exon25	c.3319A>G	p.T1107A	-	-	UBR4	exonic;nonsynonymous SNV	ENST00000375217.2	exon25	c.3319A>G	p.T1107A	UBR4:ENST00000375226.2:exon25:c.3319A>G:p.T1107A,UBR4:ENST00000375254.3:exon25:c.3319A>G:p.T1107A,UBR4:ENST00000375267.2:exon25:c.3319A>G:p.T1107A	-	0.1445	0.2545	0.1464	0.2508	0.1745	0.2559	0.1929	0.138578	0.2814	0.1307578009	142]---[17]---[673
chr1	19499954	.	G	A	1079.44	PASS	25	25	50	0.5	30	21	51	0.411764705882353	0/1	HET	0/1	HET	50	99	51	99	UBR4	exonic;synonymous SNV	NM_020765	exon23	c.3144C>T	p.S1048S	-	-	UBR4	exonic;synonymous SNV	ENST00000375217.2	exon23	c.3144C>T	p.S1048S	UBR4:ENST00000375226.2:exon23:c.3144C>T:p.S1048S,UBR4:ENST00000375254.3:exon23:c.3144C>T:p.S1048S,UBR4:ENST00000375267.2:exon23:c.3144C>T:p.S1048S	-	0.0779	0.1116	0.0769	0.1171	0.0766	0.1203	0.0806	0.033746	0.1054	0.0364041605	45]---[2]---[673
chr1	19545053	.	C	T	1352.44	PASS	16	26	42	0.619047619047619	19	26	45	0.577777777777778	0/1	HET	0/1	HET	42	99	45	99	LOC101927895	ncRNA_intronic	-	-	-	-	-	-	RP1-43E13.2	ncRNA_intronic	-	-	-	-	-	-	-1	-1	-1	-1	0.1275	0.1925	-	0.091853	0.2012	0.0014858841	0]---[1]---[673
chr1	19545140	.	CAA	C	2298.40	PASS	31	19	50	0.38	30	41	71	0.577464788732394	0/1	HET	0/1	HET	50	99	71	99	LOC101927895	ncRNA_intronic	-	-	-	-	-	-	RP1-43E13.2	ncRNA_intronic	-	-	-	-	-	-	-1	-1	-1	-1	0.0916	0.1207	-	0.0493211	0.1064	0.0014858841	0]---[1]---[673
chr1	19545484	.	A	AAAAAC	4666.40	PASS	66	50	116	0.431034482758621	67	65	132	0.492424242424242	0/1	HET	0/1	HET	118	99	132	99	LOC101927895	ncRNA_intronic	-	-	-	-	-	-	RP1-43E13.2	ncRNA_intronic	-	-	-	-	-	-	-1	-1	-1	-1	0.4416	0.6458	-	0.502596	0.6865	0.0200594354	7]---[10]---[673
chr1	19564520	.	C	A	33.19	HARD_TO_VALIDATE	30	0	30	0	33	5	38	0.131578947368421	0/0	HOMREF	0/1	HET	30	90	38	63	EMC1	exonic;synonymous SNV	NM_001271429	exon10	c.1137G>T	p.R379R	EMC1:NM_001271427:exon11:c.1200G>T:p.R400R,EMC1:NM_001271428:exon11:c.1203G>T:p.R401R,EMC1:NM_015047:exon11:c.1203G>T:p.R401R	-	EMC1	exonic;synonymous SNV	ENST00000375208.3	exon10	c.1137G>T	p.R379R	EMC1:ENST00000375199.3:exon11:c.1200G>T:p.R400R,EMC1:ENST00000477853.1:exon11:c.1203G>T:p.R401R	-	-1	-1	-1	-1	-1	-1	-	-1	-1	-	-
chr1	19565338	.	C	T	1960.44	PASS	38	21	59	0.355932203389831	35	34	69	0.492753623188406	0/1	HET	0/1	HET	59	99	69	99	EMC1	exonic;nonsynonymous SNV	NM_001271429	exon9	c.974G>A	p.S325N	EMC1:NM_001271427:exon10:c.1037G>A:p.S346N,EMC1:NM_001271428:exon10:c.1040G>A:p.S347N,EMC1:NM_015047:exon10:c.1040G>A:p.S347N	-	EMC1	exonic;nonsynonymous SNV	ENST00000375208.3	exon9	c.974G>A	p.S325N	EMC1:ENST00000375199.3:exon10:c.1037G>A:p.S346N,EMC1:ENST00000477853.1:exon10:c.1040G>A:p.S347N	-	0.1422	0.2926	0.1359	0.2997	0.1796	0.3066	0.1919	0.170128	0.3162	0.0497771174	57]---[5]---[673
chr1	19565344	.	C	G	1940.44	PASS	35	19	54	0.351851851851852	34	31	65	0.476923076923077	0/1	HET	0/1	HET	54	99	65	99	EMC1	exonic;nonsynonymous SNV	NM_001271429	exon9	c.968G>C	p.S323T	EMC1:NM_001271427:exon10:c.1031G>C:p.S344T,EMC1:NM_001271428:exon10:c.1034G>C:p.S345T,EMC1:NM_015047:exon10:c.1034G>C:p.S345T	-	EMC1	exonic;nonsynonymous SNV	ENST00000375208.3	exon9	c.968G>C	p.S323T	EMC1:ENST00000375199.3:exon10:c.1031G>C:p.S344T,EMC1:ENST00000477853.1:exon10:c.1034G>C:p.S345T	-	0.4418	0.7224	0.4378	0.7247	0.4676	0.6944	0.4696	0.572284	0.7401	0.2043090639	189]---[43]---[673
chr1	19566881	.	C	T	3186.44	PASS	69	61	130	0.469230769230769	73	71	144	0.493055555555556	0/1	HET	0/1	HET	130	99	144	99	EMC1	exonic;synonymous SNV	NM_001271429	exon6	c.630G>A	p.E210E	EMC1:NM_001271427:exon7:c.696G>A:p.E232E,EMC1:NM_001271428:exon7:c.696G>A:p.E232E,EMC1:NM_015047:exon7:c.696G>A:p.E232E	-	EMC1	exonic;synonymous SNV	ENST00000375208.3	exon6	c.630G>A	p.E210E	EMC1:ENST00000375199.3:exon7:c.696G>A:p.E232E,EMC1:ENST00000477853.1:exon7:c.696G>A:p.E232E	-	0.1278	0.1886	0.1324	0.2091	0.1311	0.2219	0.1442	0.0858626	0.166	0.1285289747	139]---[17]---[673
chr1	19584004	.	G	A	1745.44	PASS	58	36	94	0.382978723404255	45	38	83	0.457831325301205	0/1	HET	0/1	HET	94	99	83	99	MRTO4	exonic;synonymous SNV	NM_016183	exon5	c.330G>A	p.E110E	-	-	MRTO4	exonic;synonymous SNV	ENST00000330263.4	exon5	c.330G>A	p.E110E	-	-	0.2271	0.4665	0.2186	0.4685	0.2908	0.4695	0.3225	0.251398	0.4932	0.1292719168	128]---[23]---[673
chr1	19585207	.	G	A	2111.44	PASS	35	36	71	0.507042253521127	41	42	83	0.506024096385542	0/1	HET	0/1	HET	71	99	83	99	MRTO4	exonic;synonymous SNV	NM_016183	exon8	c.603G>A	p.K201K	-	-	MRTO4	exonic;synonymous SNV	ENST00000330263.4	exon8	c.603G>A	p.K201K	-	-	0.1293	0.1483	0.1271	0.1493	0.1258	0.1515	0.1302	0.109225	0.1431	0.0334323923	41]---[2]---[673
chr1	19585758	.	CA	C	708.40	PASS	27	16	43	0.372093023255814	21	23	44	0.522727272727273	0/1	HET	0/1	HET	54	99	57	99	MRTO4	UTR3	-	-	-	-	NM_016183:c.*435delA	-	MRTO4	UTR3	-	-	-	-	ENST00000330263.4:c.*435delA	-	-1	-1	-1	-1	0.1243	0.2429	-	0.142772	0.16	-	-
chr1	19585903	.	G	A	1179.44	PASS	15	25	40	0.625	26	16	42	0.380952380952381	0/1	HET	0/1	HET	40	99	42	99	MRTO4	UTR3	-	-	-	-	NM_016183:c.*579G>A	-	MRTO4	UTR3	-	-	-	-	ENST00000330263.4:c.*579G>A	-	-1	-1	-1	-1	0.2629	0.3954	-	0.204273	0.4145	0.0007429421	1]---[0]---[673
chr1	19586015	.	G	T	95.87	PASS	3	4	7	0.571428571428571	12	0	12	0	0/1	HET	0/0	HOMREF	7	99	12	0	MRTO4	UTR3	-	-	-	-	NM_016183:c.*691G>T	-	MRTO4	UTR3	-	-	-	-	ENST00000330263.4:c.*691G>T	-	-1	-1	-1	-1	0.2902	0.4688	-	0.250998	0.4917	0.0000000000	0]---[0]---[673
chr1	19586294	.	A	G	2360.44	PASS	52	45	97	0.463917525773196	46	53	99	0.535353535353535	0/1	HET	0/1	HET	97	99	99	99	MRTO4	UTR3	-	-	-	-	NM_016183:c.*970A>G	-	MRTO4	UTR3	-	-	-	-	ENST00000330263.4:c.*970A>G	-	-1	-1	-1	-1	0.2909	0.4686	-	0.253195	0.4924	0.0000000000	0]---[0]---[673
chr1	19611241	.	T	C	2092.44	PASS	48	46	94	0.48936170212766	33	39	72	0.541666666666667	0/1	HET	0/1	HET	94	99	72	99	AKR7A3	exonic;nonsynonymous SNV	NM_012067	exon5	c.643A>G	p.N215D	-	-	AKR7A3	exonic;nonsynonymous SNV	ENST00000361640.4	exon5	c.643A>G	p.N215D	-	-	0.8247	0.8752	0.8264	0.8713	0.7817	0.8694	0.7737	0.807708	0.8967	0.3157503715	73]---[176]---[673
chr1	19612477	.	C	T	3199.27	PASS	61	75	136	0.551470588235294	53	65	118	0.550847457627119	0/1	HET	0/1	HET	136	99	118	99	AKR7A3	exonic;nonsynonymous SNV	NM_012067	exon3	c.412G>A	p.V138M	-	-	AKR7A3	exonic;nonsynonymous SNV	ENST00000361640.4	exon3	c.412G>A	p.V138M	-	-	0.4239	0.6814	0.4317	0.6816	0.4042	0.6681	0.3634	0.463259	0.6905	0.1916790490	180]---[39]---[673
chr1	19950062	.	T	C	1310.44	PASS	11	34	45	0.755555555555556	15	20	35	0.571428571428571	0/1	HET	0/1	HET	45	99	35	99	MINOS1	exonic;synonymous SNV	NM_001204082	exon2	c.159T>C	p.H53H	MINOS1:NM_001032363:exon3:c.207T>C:p.H69H,MINOS1:NM_001204083:exon3:c.207T>C:p.H69H	-	MINOS1	exonic;synonymous SNV	ENST00000322753.6	exon3	c.207T>C	p.H69H	-	-	0.2465	0.6529	0.2340	0.6575	0.3357	0.6542	0.3540	0.345647	0.705	0.0913818722	107]---[8]---[673
chr1	19953118	.	G	T	2562.20	PASS	0	39	39	1	0	34	34	1	1/1	HOM	1/1	HOM	39	99	34	99	MINOS1	UTR3	-	-	-	-	NM_001032363:c.*223G>T;NM_001204083:c.*278G>T;NM_001204082:c.*223G>T	-	MINOS1	UTR3	-	-	-	-	ENST00000322753.6:c.*223G>T	-	-1	-1	-1	-1	0.9833	1	-	0.990016	1	0.2161961367	5]---[143]---[673
chr1	19953165	.	G	A	797.44	PASS	14	15	29	0.517241379310345	19	13	32	0.40625	0/1	HET	0/1	HET	29	99	32	99	MINOS1	UTR3	-	-	-	-	NM_001032363:c.*270G>A;NM_001204083:c.*325G>A;NM_001204082:c.*270G>A	-	MINOS1	UTR3	-	-	-	-	ENST00000322753.6:c.*270G>A	-	-1	-1	-1	-1	0.1237	0.1659	-	0.150958	0.1953	0.0059435364	6]---[1]---[673
chr1	19983863	.	T	TGG	1071.40	PASS	31	10	41	0.24390243902439	18	14	32	0.4375	0/1	HET	0/1	HET	43	99	37	99	MINOS1-NBL1;NBL1	UTR3	-	-	-	-	NM_001204088:c.*241_*242insGG;NM_001204089:c.*241_*242insGG;NM_001278164:c.*241_*242insGG;NM_182744:c.*241_*242insGG;NM_001278165:c.*241_*242insGG;NM_001204084:c.*241_*242insGG;NM_005380:c.*241_*242insGG;NM_001204085:c.*241_*242insGG;NM_001204086:c.*241_*242insGG;NM_001278166:c.*241_*242insGG	-	MINOS1-NBL1;NBL1	UTR3	-	-	-	-	ENST00000602662.1:c.*241_*242insGG;ENST00000375136.3:c.*241_*242insGG;ENST00000548815.1:c.*241_*242insGG	-	-1	-1	-1	-1	0.5948	0.6732	-	0.597644	0.6769	-	-
chr1	19984100	.	G	GC	2558.16	PASS	0	33	33	1	0	43	43	1	1/1	HOM	1/1	HOM	33	99	43	99	MINOS1-NBL1;NBL1	UTR3	-	-	-	-	NM_001204088:c.*478_*479insC;NM_001204089:c.*478_*479insC;NM_001278164:c.*478_*479insC;NM_182744:c.*478_*479insC;NM_001278165:c.*478_*479insC;NM_001204084:c.*478_*479insC;NM_005380:c.*478_*479insC;NM_001204085:c.*478_*479insC;NM_001204086:c.*478_*479insC;NM_001278166:c.*478_*479insC	-	MINOS1-NBL1;NBL1	UTR3	-	-	-	-	ENST00000602662.1:c.*478_*479insC;ENST00000375136.3:c.*478_*479insC;ENST00000548815.1:c.*478_*479insC	-	-1	-1	-1	-1	0.9999	1	-	1	1	0.0312035661	0]---[21]---[673
chr1	19984461	.	C	T	1507.44	PASS	23	36	59	0.610169491525424	23	27	50	0.54	0/1	HET	0/1	HET	59	99	50	99	MINOS1-NBL1;NBL1	UTR3	-	-	-	-	NM_001204088:c.*839C>T;NM_001204089:c.*839C>T;NM_001278164:c.*839C>T;NM_182744:c.*839C>T;NM_001278165:c.*839C>T;NM_001204084:c.*839C>T;NM_005380:c.*839C>T;NM_001204085:c.*839C>T;NM_001204086:c.*839C>T;NM_001278166:c.*839C>T	-	MINOS1-NBL1;NBL1	UTR3	-	-	-	-	ENST00000602662.1:c.*839C>T;ENST00000375136.3:c.*839C>T;ENST00000548815.1:c.*839C>T	-	-1	-1	-1	-1	0.6802	0.7355	-	0.627796	0.7028	0.0156017831	1]---[10]---[673
chr1	19992066	.	T	C	1227.44	PASS	23	19	42	0.452380952380952	21	21	42	0.5	0/1	HET	0/1	HET	42	99	42	99	HTR6	UTR5	-	-	-	-	NM_000871:c.-181T>C	-	HTR6	UTR5	-	-	-	-	ENST00000289753.1:c.-181T>C	-	-1	-1	-1	-1	0.5464	0.6889	-	0.438299	0.6551	0.0817236256	24]---[43]---[673
chr1	20008880	.	G	T	1351.44	PASS	19	26	45	0.577777777777778	30	28	58	0.482758620689655	0/1	HET	0/1	HET	45	99	58	99	TMCO4	UTR3	-	-	-	-	NM_001349112:c.*653C>A;NM_001349113:c.*653C>A;NM_001349114:c.*653C>A;NM_181719:c.*653C>A	-	TMCO4	UTR3	-	-	-	-	ENST00000294543.6:c.*653C>A;ENST00000375127.1:c.*242C>A;ENST00000375122.2:c.*653C>A	-	-1	-1	-1	-1	0.6921	0.8239	-	0.596046	0.7724	0.1010401189	8]---[64]---[673
chr1	20020993	.	A	G	3221.30	PASS	62	50	112	0.446428571428571	57	36	93	0.387096774193548	0/1	HET	0/1	HET	112	99	93	99	TMCO4	exonic;synonymous SNV	NM_001349112	exon14	c.1434T>C	p.R478R	TMCO4:NM_001349113:exon15:c.1434T>C:p.R478R,TMCO4:NM_181719:exon15:c.1434T>C:p.R478R,TMCO4:NM_001349114:exon16:c.1434T>C:p.R478R	-	TMCO4	exonic;synonymous SNV	ENST00000375122.2	exon14	c.1314T>C	p.R438R	TMCO4:ENST00000375127.1:exon14:c.1434T>C:p.R478R,TMCO4:ENST00000294543.6:exon15:c.1434T>C:p.R478R	-	0.7615	0.8413	0.7590	0.8495	0.7392	0.8523	0.7275	0.660144	0.8042	0.5208023774	145]---[278]---[673
chr1	20020994	.	C	T	3221.30	PASS	63	50	113	0.442477876106195	57	36	93	0.387096774193548	0/1	HET	0/1	HET	113	99	93	99	TMCO4	exonic;nonsynonymous SNV	NM_001349112	exon14	c.1433G>A	p.R478H	TMCO4:NM_001349113:exon15:c.1433G>A:p.R478H,TMCO4:NM_181719:exon15:c.1433G>A:p.R478H,TMCO4:NM_001349114:exon16:c.1433G>A:p.R478H	-	TMCO4	exonic;nonsynonymous SNV	ENST00000375122.2	exon14	c.1313G>A	p.R438H	TMCO4:ENST00000375127.1:exon14:c.1433G>A:p.R478H,TMCO4:ENST00000294543.6:exon15:c.1433G>A:p.R478H	-	0.5734	0.7067	0.5761	0.7121	0.5065	0.6972	0.5127	0.430112	0.669	0.4167904903	193]---[184]---[673
chr1	20097822	.	G	A	2315.20	PASS	0	24	24	1	1	45	46	0.978260869565217	1/1	HOM	1/1	HOM	24	72	46	99	TMCO4	exonic;synonymous SNV	NM_001349112	exon4	c.333C>T	p.D111D	TMCO4:NM_001349113:exon5:c.333C>T:p.D111D,TMCO4:NM_001349115:exon5:c.333C>T:p.D111D,TMCO4:NM_181719:exon5:c.333C>T:p.D111D,TMCO4:NM_001349114:exon6:c.333C>T:p.D111D	-	TMCO4	exonic;synonymous SNV	ENST00000375127.1	exon4	c.333C>T	p.D111D	TMCO4:ENST00000294543.6:exon5:c.333C>T:p.D111D,TMCO4:ENST00000375122.2:exon5:c.333C>T:p.D111D	-	0.1120	0.1724	0.1113	0.1735	0.1226	0.1767	0.1272	0.0878594	0.1382	0.0928677563	113]---[6]---[673
chr1	20097941	.	G	T	2693.20	PASS	0	37	37	1	1	48	49	0.979591836734694	1/1	HOM	1/1	HOM	37	99	49	99	TMCO4	exonic;nonsynonymous SNV	NM_001349112	exon4	c.214C>A	p.Q72K	TMCO4:NM_001349113:exon5:c.214C>A:p.Q72K,TMCO4:NM_001349115:exon5:c.214C>A:p.Q72K,TMCO4:NM_181719:exon5:c.214C>A:p.Q72K,TMCO4:NM_001349114:exon6:c.214C>A:p.Q72K	-	TMCO4	exonic;nonsynonymous SNV	ENST00000375127.1	exon4	c.214C>A	p.Q72K	TMCO4:ENST00000294543.6:exon5:c.214C>A:p.Q72K,TMCO4:ENST00000375122.2:exon5:c.214C>A:p.Q72K	-	0.3541	0.4144	0.3529	0.4163	0.3713	0.4167	0.3665	0.378994	0.4315	0.2488855869	205]---[65]---[673
chr1	20140581	.	C	T	1286.44	PASS	20	22	42	0.523809523809524	23	25	48	0.520833333333333	0/1	HET	0/1	HET	42	99	48	99	RNF186	UTR3	-	-	-	-	NM_019062:c.*330G>A	-	RNF186	UTR3	-	-	-	-	ENST00000375121.2:c.*330G>A	-	-1	-1	-1	-1	0.0555	0.2470	-	0.0924521	0.2075	0.0014858841	0]---[1]---[673
chr1	20140973	.	G	T	775.44	PASS	17	15	32	0.46875	22	17	39	0.435897435897436	0/1	HET	0/1	HET	32	99	39	99	RNF186	exonic;nonsynonymous SNV	NM_019062	exon1	c.622C>A	p.P208T	-	-	RNF186	exonic;nonsynonymous SNV	ENST00000375121.2	exon1	c.622C>A	p.P208T	-	-	0.0267	0.0580	0.0268	0.0588	0.0179	0.0695	0.0205	0.0229633	0.0634	0.0297176820	36]---[2]---[673
chr1	20141283	.	C	T	833.44	PASS	12	15	27	0.555555555555556	13	11	24	0.458333333333333	0/1	HET	0/1	HET	27	99	24	99	RNF186	exonic;synonymous SNV	NM_019062	exon1	c.312G>A	p.A104A	-	-	RNF186	exonic;synonymous SNV	ENST00000375121.2	exon1	c.312G>A	p.A104A	-	-	0.1112	0.3701	0.1188	0.3463	0.0829	0.2971	0.0647	0.151757	0.268	0.0260029718	31]---[2]---[673
chr1	20141528	.	C	T	1197.44	PASS	14	26	40	0.65	19	14	33	0.424242424242424	0/1	HET	0/1	HET	40	99	33	99	RNF186	exonic;nonsynonymous SNV	NM_019062	exon1	c.67G>A	p.A23T	-	-	RNF186	exonic;nonsynonymous SNV	ENST00000375121.2	exon1	c.67G>A	p.A23T	-	-	0.2846	0.4817	0.2873	0.4618	0.2641	0.4019	0.2364	0.288538	0.3761	0.1255572065	133]---[18]---[673
chr1	20224152	.	G	A	1071.44	PASS	19	21	40	0.525	15	23	38	0.605263157894737	0/1	HET	0/1	HET	40	99	38	99	OTUD3	exonic;synonymous SNV	NM_015207	exon4	c.603G>A	p.T201T	-	-	OTUD3	exonic;synonymous SNV	ENST00000375120.3	exon4	c.603G>A	p.T201T	-	-	0.0451	0.0657	0.0456	0.0661	0.0520	0.07	0.0570	0.0443291	0.0681	0.0260029718	33]---[1]---[673
chr1	20236027	.	A	G	868.44	PASS	16	15	31	0.483870967741935	23	14	37	0.378378378378378	0/1	HET	0/1	HET	31	99	37	99	OTUD3	UTR3	-	-	-	-	NM_015207:c.*1788A>G	-	OTUD3	UTR3	-	-	-	-	ENST00000375120.3:c.*1788A>G	-	-1	-1	-1	-1	0.0521	0.0695	-	0.0445288	0.0688	-	-
chr1	20236731	.	A	G	5184.20	PASS	0	86	86	1	0	80	80	1	1/1	HOM	1/1	HOM	86	99	80	99	OTUD3	UTR3	-	-	-	-	NM_015207:c.*2492A>G	-	OTUD3	UTR3	-	-	-	-	ENST00000375120.3:c.*2492A>G	-	-1	-1	-1	-1	0.2072	0.3640	-	0.195687	0.3458	0.0014858841	0]---[1]---[673
chr1	20237881	.	A	AT	19.42	PASS	4	0	4	0	2	4	6	0.666666666666667	./.	-	0/1	HET	4	-	6	13	OTUD3	UTR3	-	-	-	-	NM_015207:c.*3642_*3643insT	-	OTUD3	UTR3	-	-	-	-	ENST00000375120.3:c.*3642_*3643insT	-	-1	-1	-1	-1	0.2198	0.3235	-	-1	-1	-	-
chr1	20238343	.	A	G	4363.20	PASS	0	73	73	1	0	60	60	1	1/1	HOM	1/1	HOM	73	99	60	99	OTUD3	UTR3	-	-	-	-	NM_015207:c.*4104A>G	-	OTUD3	UTR3	-	-	-	-	ENST00000375120.3:c.*4104A>G	-	-1	-1	-1	-1	0.5573	0.6195	-	0.469449	0.6248	0.0052005944	1]---[3]---[673
chr1	20238373	.	G	A	4067.44	PASS	75	85	160	0.53125	53	72	125	0.576	0/1	HET	0/1	HET	160	99	125	99	OTUD3	UTR3	-	-	-	-	NM_015207:c.*4134G>A	-	OTUD3	UTR3	-	-	-	-	ENST00000375120.3:c.*4134G>A	-	-1	-1	-1	-1	0.0367	0.0695	-	0.028754	0.0557	-	-
chr1	20238466	.	A	G	4164.44	PASS	63	70	133	0.526315789473684	55	85	140	0.607142857142857	0/1	HET	0/1	HET	133	99	140	99	OTUD3	UTR3	-	-	-	-	NM_015207:c.*4227A>G	-	OTUD3	UTR3	-	-	-	-	ENST00000375120.3:c.*4227A>G	-	-1	-1	-1	-1	0.1235	0.1909	-	0.109425	0.1902	0.0007429421	1]---[0]---[673
chr1	20238576	.	A	AT	2405.40	PASS	59	47	106	0.443396226415094	51	44	95	0.463157894736842	0/1	HET	0/1	HET	106	99	95	99	OTUD3	UTR3	-	-	-	-	NM_015207:c.*4337_*4338insT	-	OTUD3	UTR3	-	-	-	-	ENST00000375120.3:c.*4337_*4338insT	-	-1	-1	-1	-1	0.0519	0.0695	-	0.0445288	0.0688	0.0014858841	0]---[1]---[673
chr1	20301927	.	A	T	1312.44	PASS	25	22	47	0.468085106382979	27	21	48	0.4375	0/1	HET	0/1	HET	47	99	48	99	PLA2G2A	UTR3	-	-	-	-	NM_001161728:c.*267T>A;NM_000300:c.*267T>A;NM_001161729:c.*267T>A;NM_001161727:c.*267T>A	-	PLA2G2A	UTR3	-	-	-	-	ENST00000400520.3:c.*267T>A	-	-1	-1	-1	-1	0.1732	0.2402	-	0.18151	0.2708	0.0490341753	58]---[4]---[673
chr1	20301964	.	G	A	2400.44	PASS	41	59	100	0.59	54	44	98	0.448979591836735	0/1	HET	0/1	HET	100	99	100	99	PLA2G2A	UTR3	-	-	-	-	NM_001161728:c.*230C>T;NM_000300:c.*230C>T;NM_001161729:c.*230C>T;NM_001161727:c.*230C>T	-	PLA2G2A	UTR3	-	-	-	-	ENST00000400520.3:c.*230C>T;ENST00000375111.3:c.*230C>T	-	-1	-1	-1	-1	0.0882	0.1981	-	0.121406	0.2025	0.0349182764	43]---[2]---[673
chr1	20439313	.	C	G	153.44	PASS	1	3	4	0.75	3	2	5	0.4	0/1	HET	0/1	HET	4	28	5	69	PLA2G2D	UTR3	-	-	-	-	NM_001271814:c.*1436G>C;NM_012400:c.*1294G>C	-	PLA2G2D	UTR3	-	-	-	-	ENST00000375105.3:c.*1294G>C	-	-1	-1	-1	-1	0.6479	0.8790	-	0.677117	0.9289	0.0059435364	0]---[4]---[673
chr1	20439522	.	T	A	46.20	PASS	1	2	3	0.666666666666667	0	0	0	-	0/1	HET	./.	-	3	30	0	-	PLA2G2D	UTR3	-	-	-	-	NM_001271814:c.*1227A>T;NM_012400:c.*1085A>T	-	PLA2G2D	UTR3	-	-	-	-	ENST00000375105.3:c.*1085A>T	-	-1	-1	-1	-1	0.6541	0.8898	-	0.703075	0.9395	0.0126300149	3]---[7]---[673
chr1	20442054	.	T	C	1939.44	PASS	41	38	79	0.481012658227848	49	48	97	0.494845360824742	0/1	HET	0/1	HET	79	99	97	99	PLA2G2D	exonic;nonsynonymous SNV	NM_012400	exon3	c.238A>G	p.S80G	-	-	PLA2G2D	exonic;nonsynonymous SNV	ENST00000375105.3	exon3	c.238A>G	p.S80G	-	-	0.6607	0.9161	0.6573	0.9203	0.6942	0.9226	0.6909	0.769369	0.966	0.3915304606	213]---[157]---[673
chr1	20490518	.	T	C	1573.44	PASS	42	44	86	0.511627906976744	35	26	61	0.426229508196721	0/1	HET	0/1	HET	86	99	61	99	PLA2G2C	exonic;nonsynonymous SNV	NM_001316722	exon4	c.410A>G	p.Q137R	-	-	PLA2G2C	exonic;nonsynonymous SNV	ENST00000247992.5	exon3	c.419A>G	p.Q140R	PLA2G2C:ENST00000429261.2:exon4:c.416A>G:p.Q139R	-	0.6079	0.7346	0.5902	0.7280	0.6183	0.7255	0.6364	0.659944	0.7466	0.3722139673	207]---[147]---[673
chr1	20501670	.	G	A	1169.44	PASS	14	23	37	0.621621621621622	20	15	35	0.428571428571429	0/1	HET	0/1	HET	37	99	35	99	PLA2G2C	splicing	-	-	-	-	NM_001316722:exon2:c.41-32C>T	-32	PLA2G2C;PLA2G2C	exonic;splicing;synonymous SNV	ENST00000247992.5	exon1	c.18C>T	p.S6S	ENST00000429261.2:exon2:c.41-32C>T	-	0.0249	0.0464	0.0247	0.0449	0.0260	0.0458	0.0265	0.00838658	0.0229	0.0170876672	21]---[1]---[673
chr1	20617419	.	T	C	579.44	PASS	9	11	20	0.55	13	7	20	0.35	0/1	HET	0/1	HET	20	99	20	99	VWA5B1	UTR5	-	-	-	-	NM_001039500:c.-19676T>C	-	VWA5B1	UTR5	-	-	-	-	ENST00000289825.4:c.-28464T>C;ENST00000375083.4:c.-19676T>C;ENST00000375079.2:c.-19676T>C;ENST00000289815.8:c.-19676T>C	-	-1	-1	-1	-1	0.2147	0.3809	-	0.232428	0.3651	0.0044576523	2]---[2]---[673
chr1	20656824	.	A	G	5925.44	PASS	97	89	186	0.478494623655914	97	129	226	0.570796460176991	0/1	HET	0/1	HET	186	99	226	99	VWA5B1	exonic;nonsynonymous SNV	NM_001039500	exon10	c.1406A>G	p.N469S	-	-	VWA5B1	exonic;nonsynonymous SNV	ENST00000289815.8	exon10	c.1406A>G	p.N469S	VWA5B1:ENST00000289825.4:exon10:c.557A>G:p.N186S,VWA5B1:ENST00000375079.2:exon10:c.1406A>G:p.N469S,VWA5B1:ENST00000375083.4:exon10:c.1406A>G:p.N469S	-	0.1997	0.3558	0.2048	0.3937	0.1481	0.3866	0.1351	0.179912	0.3601	0.0668647845	68]---[11]---[673
chr1	20662938	.	A	G	3827.44	PASS	55	75	130	0.576923076923077	66	76	142	0.535211267605634	0/1	HET	0/1	HET	130	99	142	99	VWA5B1	exonic;nonsynonymous SNV	NM_001039500	exon13	c.1901A>G	p.K634R	-	-	VWA5B1	exonic;nonsynonymous SNV	ENST00000289815.8	exon13	c.1901A>G	p.K634R	VWA5B1:ENST00000289825.4:exon13:c.1052A>G:p.K351R,VWA5B1:ENST00000375079.2:exon13:c.1901A>G:p.K634R,VWA5B1:ENST00000375083.4:exon13:c.1901A>G:p.K634R	-	0.2499	0.3641	0.2223	0.3925	0.1909	0.3857	0.1840	0.224042	0.3601	0.1210995542	127]---[18]---[673
chr1	20671961	.	G	A	1222.44	PASS	16	24	40	0.6	31	25	56	0.446428571428571	0/1	HET	0/1	HET	40	99	56	99	VWA5B1	exonic;nonsynonymous SNV	NM_001039500	exon17	c.2639G>A	p.R880H	-	-	VWA5B1	exonic;nonsynonymous SNV	ENST00000289815.8	exon17	c.2639G>A	p.R880H	VWA5B1:ENST00000375079.2:exon17:c.2639G>A:p.R880H,VWA5B1:ENST00000375083.4:exon17:c.2639G>A:p.R880H	-	0.3097	0.3589	0.3310	0.3942	0.3024	0.3787	0.3062	0.301717	0.3532	0.1849925706	185]---[32]---[673
chr1	20680718	.	G	A	1136.44	PASS	15	22	37	0.594594594594595	19	16	35	0.457142857142857	0/1	HET	0/1	HET	37	99	35	99	VWA5B1	exonic;nonsynonymous SNV	NM_001039500	exon22	c.3610G>A	p.E1204K	-	-	VWA5B1	exonic;nonsynonymous SNV	ENST00000289815.8	exon21	c.3532G>A	p.E1178K	VWA5B1:ENST00000375079.2:exon22:c.3625G>A:p.E1209K	-	0.2516	0.2903	0.2269	0.3133	0.2149	0.3130	-	0.229433	0.2887	0.1649331352	178]---[22]---[673
chr1	20680760	.	A	G	890.44	PASS	10	12	22	0.545454545454545	26	17	43	0.395348837209302	0/1	HET	0/1	HET	22	99	43	99	VWA5B1	UTR3	-	-	-	-	NM_001039500:c.*4A>G	-	VWA5B1	UTR3	-	-	-	-	ENST00000289815.8:c.*4A>G	-	0.5278	0.8891	0.5198	0.9113	0.5049	0.9012	-	0.587859	0.9087	0.2384843982	213]---[54]---[673
chr1	20681004	.	G	C	1196.44	PASS	16	19	35	0.542857142857143	13	16	29	0.551724137931034	0/1	HET	0/1	HET	35	99	29	99	VWA5B1	UTR3	-	-	-	-	NM_001039500:c.*248G>C	-	VWA5B1	UTR3	-	-	-	-	ENST00000289815.8:c.*248G>C	-	-1	-1	-1	-1	0.1713	0.3327	-	0.195887	0.3085	0.0170876672	5]---[9]---[673
chr1	20681092	.	C	G	2132.44	PASS	50	46	96	0.479166666666667	34	43	77	0.558441558441558	0/1	HET	0/1	HET	96	99	77	99	VWA5B1	UTR3	-	-	-	-	NM_001039500:c.*336C>G	-	VWA5B1	UTR3	-	-	-	-	ENST00000289815.8:c.*336C>G	-	-1	-1	-1	-1	0.3750	0.8995	-	0.480232	0.9008	0.0185735513	5]---[10]---[673
chr1	20681302	.	A	AC	3952.40	PASS	89	75	164	0.457317073170732	95	91	186	0.489247311827957	0/1	HET	0/1	HET	164	99	186	99	VWA5B1	UTR3	-	-	-	-	NM_001039500:c.*546_*547insC	-	VWA5B1	UTR3	-	-	-	-	ENST00000289815.8:c.*546_*547insC	-	-1	-1	-1	-1	0.2179	0.3352	-	0.234026	0.3065	0.0007429421	1]---[0]---[673
chr1	20812113	.	C	T	10.59	PASS	14	0	14	0	1	2	3	0.666666666666667	0/0	HOMREF	0/1	HET	14	36	3	34	CAMK2N1	UTR5	-	-	-	-	NM_018584:c.-241G>A	-	CAMK2N1	UTR5	-	-	-	-	ENST00000375078.3:c.-241G>A	-	-1	-1	-1	-1	-1	-1	-	-1	-1	-	-
chr1	20826685	.	T	A	1270.44	PASS	10	15	25	0.6	19	18	37	0.486486486486487	0/1	HET	0/1	HET	25	99	37	99	MUL1	UTR3	-	-	-	-	NM_024544:c.*498A>T	-	MUL1	UTR3	-	-	-	-	ENST00000264198.3:c.*498A>T	-	-1	-1	-1	-1	0.2218	0.3344	-	0.153155	0.2425	0.0059435364	2]---[3]---[673
chr1	20826686	.	C	A	1270.44	PASS	10	15	25	0.6	19	18	37	0.486486486486487	0/1	HET	0/1	HET	25	99	37	99	MUL1	UTR3	-	-	-	-	NM_024544:c.*497G>T	-	MUL1	UTR3	-	-	-	-	ENST00000264198.3:c.*497G>T	-	-1	-1	-1	-1	0.2218	0.3344	-	0.153155	0.2425	0.0059435364	2]---[3]---[673
chr1	20826782	.	CCT	C	3233.06	PASS	40	40	80	0.5	46	50	96	0.520833333333333	0/1	HET	0/1	HET	80	99	96	99	MUL1	UTR3	-	-	-	-	NM_024544:c.*400_*399delAG	-	MUL1	UTR3	-	-	-	-	ENST00000264198.3:c.*400_*399delAG	-	-1	-1	-1	-1	0.3024	0.4404	-	0.208067	0.3588	0.0096582467	3]---[5]---[673
chr1	20826910	.	G	A	2142.44	PASS	33	36	69	0.521739130434783	44	43	87	0.494252873563218	0/1	HET	0/1	HET	69	99	87	99	MUL1	UTR3	-	-	-	-	NM_024544:c.*273C>T	-	MUL1	UTR3	-	-	-	-	ENST00000264198.3:c.*273C>T	-	-1	-1	-1	-1	0.3055	0.4404	-	0.220847	0.3579	0.0170876672	7]---[8]---[673
chr1	20827031	.	A	G	1900.44	PASS	35	35	70	0.5	30	40	70	0.571428571428571	0/1	HET	0/1	HET	70	99	70	99	MUL1	UTR3	-	-	-	-	NM_024544:c.*152T>C	-	MUL1	UTR3	-	-	-	-	ENST00000264198.3:c.*152T>C	-	-1	-1	-1	-1	0.2565	0.3742	-	0.171925	0.3171	0.0891530461	74]---[23]---[673
chr1	20827216	.	C	T	913.44	PASS	19	15	34	0.441176470588235	12	15	27	0.555555555555556	0/1	HET	0/1	HET	34	99	27	99	MUL1	exonic;synonymous SNV	NM_024544	exon4	c.1026G>A	p.A342A	-	-	MUL1	exonic;synonymous SNV	ENST00000264198.3	exon4	c.1026G>A	p.A342A	-	-	0.1515	0.2142	0.1446	0.2646	0.1405	0.2682	0.1561	0.0712859	0.1988	0.0846953938	92]---[11]---[673
chr1	20945064	.	G	A	698.44	PASS	38	14	52	0.269230769230769	33	22	55	0.4	0/1	HET	0/1	HET	52	99	55	99	CDA	UTR3	-	-	-	-	NM_001785:c.*3G>A	-	CDA	UTR3	-	-	-	-	ENST00000375071.3:c.*3G>A	-	0.0009	0.0033	0.0010	0.0016	0.0011	0.0020	0.0012	0.000399361	0.0014	-	-
chr1	20960230	.	C	T	6706.20	PASS	0	110	110	1	0	114	114	1	1/1	HOM	1/1	HOM	110	99	114	99	PINK1	exonic;synonymous SNV	NM_032409	exon1	c.189C>T	p.L63L	-	-	PINK1	exonic;synonymous SNV	ENST00000321556.4	exon1	c.189C>T	p.L63L	-	-	0.2250	0.5167	0.1753	0.2708	0.1550	0.2789	0.1216	0.128594	0.1938	0.2243684993	218]---[42]---[673
chr1	20977221	.	A	T	1611.20	PASS	0	17	17	1	0	25	25	1	1/1	HOM	1/1	HOM	17	51	25	75	PINK1-AS	ncRNA_exonic	-	-	-	-	-	-	PINK1-AS	ncRNA_exonic	-	-	-	-	-	-	0.8639	0.9143	0.8622	0.9189	0.8526	0.9371	0.8534	0.834465	0.8917	0.6537890045	78]---[401]---[673
chr1	20977365	.	C	G	8509.20	PASS	0	139	139	1	0	131	131	1	1/1	HOM	1/1	HOM	139	99	131	99	PINK1-AS	ncRNA_exonic	-	-	-	-	-	-	PINK1-AS	ncRNA_exonic	-	-	-	-	-	-	-1	-1	-1	-1	0.8563	0.9371	-	0.836661	0.8976	0.5780089153	68]---[355]---[673
chr1	20977449	.	G	T	3465.20	PASS	0	57	57	1	0	53	53	1	1/1	HOM	1/1	HOM	57	99	53	99	PINK1-AS	ncRNA_exonic	-	-	-	-	-	-	PINK1-AS	ncRNA_exonic	-	-	-	-	-	-	-1	-1	-1	-1	0.5541	0.7219	-	0.521765	0.6095	0.2161961367	63]---[114]---[673
chr1	20977599	.	C	G	5661.20	PASS	0	78	78	1	1	86	87	0.988505747126437	1/1	HOM	1/1	HOM	78	99	87	99	PINK1-AS	ncRNA_exonic	-	-	-	-	-	-	PINK1-AS	ncRNA_exonic	-	-	-	-	-	-	-1	-1	-1	-1	0.1466	0.2715	-	0.115016	0.1938	0.0527488856	49]---[11]---[673
chr1	20977710	.	C	CAGTA	4458.40	PASS	63	63	126	0.5	42	51	93	0.548387096774194	0/1	HET	0/1	HET	126	99	93	99	PINK1-AS	ncRNA_exonic	-	-	-	-	-	-	PINK1-AS	ncRNA_exonic	-	-	-	-	-	-	-1	-1	-1	-1	0.0215	0.0421	-	0.0185703	0.0454	0.0000000000	0]---[0]---[673
chr1	20978832	.	T	C	394.28	PASS	0	5	5	1	0	7	7	1	1/1	HOM	1/1	HOM	5	15	7	21	DDOST	UTR3	-	-	-	-	NM_005216:c.*40A>G	-	DDOST	UTR3	-	-	-	-	ENST00000602624.2:c.*40A>G;ENST00000375048.3:c.*40A>G;ENST00000415136.2:c.*40A>G	-	0.8695	0.9099	0.8625	0.9094	0.8441	0.9371	0.8440	0.82488	0.8936	0.9004457652	106]---[553]---[673
chr1	20987873	.	G	C	3370.20	PASS	0	44	44	1	0	38	38	1	1/1	HOM	1/1	HOM	44	99	38	99	DDOST	exonic;nonsynonymous SNV	NM_005216	exon1	c.22C>G	p.R8G	-	-	DDOST	exonic;nonsynonymous SNV	ENST00000375048.3	exon1	c.22C>G	p.R8G	DDOST:ENST00000415136.2:exon1:c.22C>G:p.R8G	-	0.9925	1	0.9941	1	0.9772	1	0.9746	0.973043	1	1.0133729569	2]---[681]---[673
chr1	20991197	.	T	G	12.44	HARD_TO_VALIDATE	14	0	14	0	11	6	17	0.352941176470588	0/0	HOMREF	0/1	HET	14	42	17	42	KIF17	exonic;synonymous SNV	NM_001122819	exon15	c.2967A>C	p.P989P	KIF17:NM_001287212:exon15:c.2670A>C:p.P890P,KIF17:NM_020816:exon15:c.2970A>C:p.P990P	-	KIF17	exonic;synonymous SNV	ENST00000247986.2	exon15	c.2970A>C	p.P990P	KIF17:ENST00000375044.1:exon15:c.2670A>C:p.P890P,KIF17:ENST00000400463.3:exon15:c.2967A>C:p.P989P	-	-1	-1	0.0035	0.0099	0.0054	0.0096	-	-1	-1	-	-
chr1	20992819	.	G	C	2901.20	PASS	0	45	45	1	0	45	45	1	1/1	HOM	1/1	HOM	45	99	45	99	KIF17	exonic;nonsynonymous SNV	NM_001122819	exon14	c.2796C>G	p.D932E	KIF17:NM_001287212:exon14:c.2499C>G:p.D833E,KIF17:NM_020816:exon14:c.2799C>G:p.D933E	-	KIF17	exonic;nonsynonymous SNV	ENST00000247986.2	exon14	c.2799C>G	p.D933E	KIF17:ENST00000375044.1:exon14:c.2499C>G:p.D833E,KIF17:ENST00000400463.3:exon14:c.2796C>G:p.D932E	-	0.7523	0.8033	0.7518	0.8449	0.7728	0.8642	0.7903	0.704473	0.8241	0.5921248143	93]---[352]---[673
chr1	21012563	.	C	T	3174.43	PASS	43	58	101	0.574257425742574	53	56	109	0.513761467889908	0/1	HET	0/1	HET	101	99	109	99	KIF17	exonic;synonymous SNV	NM_001122819	exon9	c.1995G>A	p.A665A	KIF17:NM_001287212:exon9:c.1695G>A:p.A565A,KIF17:NM_020816:exon9:c.1995G>A:p.A665A	-	KIF17	exonic;synonymous SNV	ENST00000247986.2	exon9	c.1995G>A	p.A665A	KIF17:ENST00000375044.1:exon9:c.1695G>A:p.A565A,KIF17:ENST00000400463.3:exon9:c.1995G>A:p.A665A	-	0.0312	0.1936	0.0227	0.1046	0.0175	0.0939	0.0180	0.0323482	0.1032	0.0141158990	19]---[0]---[673
chr1	21024901	.	C	T	2669.44	PASS	61	61	122	0.5	66	55	121	0.454545454545455	0/1	HET	0/1	HET	122	99	121	99	KIF17	exonic;nonsynonymous SNV	NM_001122819	exon6	c.1204G>A	p.V402M	KIF17:NM_001287212:exon6:c.904G>A:p.V302M,KIF17:NM_020816:exon6:c.1204G>A:p.V402M	-	KIF17	exonic;nonsynonymous SNV	ENST00000247986.2	exon6	c.1204G>A	p.V402M	KIF17:ENST00000375044.1:exon6:c.904G>A:p.V302M,KIF17:ENST00000400463.3:exon6:c.1204G>A:p.V402M	-	0.6210	0.6702	0.6278	0.6877	0.5999	0.6921	0.5914	0.596845	0.719	0.4405646360	193]---[200]---[673
chr1	21050958	.	C	T	603.44	PASS	25	19	44	0.431818181818182	32	15	47	0.319148936170213	0/1	HET	0/1	HET	44	99	47	99	SH2D5	exonic;synonymous SNV	NM_001103160	exon5	c.309G>A	p.Q103Q	SH2D5:NM_001103161:exon6:c.561G>A:p.Q187Q	-	SH2D5	exonic;synonymous SNV	ENST00000375031.1	exon5	c.309G>A	p.Q103Q	SH2D5:ENST00000444387.2:exon6:c.561G>A:p.Q187Q	-	0.8054	0.9932	0.7991	0.9925	0.8342	0.9907	0.8203	0.879593	0.9849	0.5364041605	152]---[285]---[673
chr1	21133145	.	C	CT	27.41	HARD_TO_VALIDATE	63	12	75	0.16	87	12	99	0.121212121212121	0/1	HET	0/1	HET	82	26	112	39	EIF4G3	UTR3	-	-	-	-	NM_003760:c.*666_*667insA;NM_001198801:c.*666_*667insA;NM_001198802:c.*666_*667insA	-	EIF4G3	UTR3	-	-	-	-	ENST00000264211.8:c.*666_*667insA;ENST00000400422.1:c.*666_*667insA;ENST00000602326.1:c.*666_*667insA	-	-1	-1	-1	-1	0.0453	0.1254	-	0.0595048	0.1679	-	-
chr1	21133286	.	CA	C	176.40	HARD_TO_VALIDATE	44	13	57	0.228070175438596	52	13	65	0.2	0/1	HET	0/1	HET	70	99	76	79	EIF4G3	UTR3	-	-	-	-	NM_003760:c.*525delT;NM_001198801:c.*525delT;NM_001198802:c.*525delT	-	EIF4G3	UTR3	-	-	-	-	ENST00000264211.8:c.*525delT;ENST00000400422.1:c.*525delT;ENST00000602326.1:c.*525delT;ENST00000374935.3:c.*525delT;ENST00000537738.1:c.*525delT	-	-1	-1	-1	-1	0.0106	0.1588	-	-1	-1	-	-
chr1	21133496	.	C	CT	176.40	HARD_TO_VALIDATE	47	10	57	0.175438596491228	78	16	94	0.170212765957447	0/1	HET	0/1	HET	66	47	119	99	EIF4G3	UTR3	-	-	-	-	NM_003760:c.*315_*316insA;NM_001198801:c.*315_*316insA;NM_001198802:c.*315_*316insA	-	EIF4G3	UTR3	-	-	-	-	ENST00000264211.8:c.*315_*316insA;ENST00000400422.1:c.*315_*316insA;ENST00000602326.1:c.*315_*316insA;ENST00000374935.3:c.*315_*316insA;ENST00000537738.1:c.*315_*316insA	-	-1	-1	-1	-1	0.0133	0.0472	-	-1	-1	-	-
chr1	21167404	.	A	G	4735.20	PASS	0	65	65	1	0	86	86	1	1/1	HOM	1/1	HOM	65	99	86	99	EIF4G3	exonic;synonymous SNV	NM_003760	exon25	c.3838T>C	p.L1280L	EIF4G3:NM_001198801:exon28:c.3946T>C:p.L1316L,EIF4G3:NM_001198802:exon28:c.3856T>C:p.L1286L	-	EIF4G3	exonic;synonymous SNV	ENST00000537738.1	exon16	c.2308T>C	p.L770L	EIF4G3:ENST00000536266.1:exon19:c.2650T>C:p.L884L,EIF4G3:ENST00000374935.3:exon23:c.2998T>C:p.L1000L,EIF4G3:ENST00000264211.8:exon24:c.3838T>C:p.L1280L,EIF4G3:ENST00000374937.3:exon25:c.3856T>C:p.L1286L,EIF4G3:ENST00000400422.1:exon27:c.3838T>C:p.L1280L,EIF4G3:ENST00000602326.1:exon28:c.3856T>C:p.L1286L	-	0.9831	1	0.9863	1	0.9425	1	0.9369	0.9377	1	0.6753343239	1]---[454]---[673
chr1	21671943	.	T	G	1205.44	PASS	34	28	62	0.451612903225806	37	25	62	0.403225806451613	0/1	HET	0/1	HET	62	99	62	99	ECE1	UTR5	-	-	-	-	NM_001113348:c.-72A>C	-	ECE1	UTR5	-	-	-	-	ENST00000415912.2:c.-72A>C	-	-1	-1	-1	-1	0.5944	0.7760	-	0.611022	0.8109	0.5215453195	278]---[212]---[673
chr1	21766663	.	G	C	1451.44	PASS	40	17	57	0.298245614035088	37	37	74	0.5	0/1	HET	0/1	HET	57	99	74	99	NBPF3	UTR5	-	-	-	-	NM_001330381:c.-28553G>C;NM_032264:c.-4917G>C;NM_001256417:c.-4917G>C;NM_001256416:c.-4917G>C	-	NBPF3	UTR5	-	-	-	-	ENST00000454000.2:c.-4917G>C;ENST00000318220.6:c.-28553G>C;ENST00000318249.5:c.-4917G>C;ENST00000342104.5:c.-4917G>C	-	-1	-1	-1	-1	0.4559	0.5776	-	0.424121	0.5823	0.0193164933	4]---[11]---[673
chr1	21766762	.	C	G	4670.44	PASS	96	93	189	0.492063492063492	107	95	202	0.47029702970297	0/1	HET	0/1	HET	189	99	202	99	NBPF3	UTR5	-	-	-	-	NM_001330381:c.-28454C>G;NM_032264:c.-4818C>G;NM_001256417:c.-4818C>G;NM_001256416:c.-4818C>G	-	NBPF3	UTR5	-	-	-	-	ENST00000454000.2:c.-4818C>G;ENST00000318220.6:c.-28454C>G;ENST00000318249.5:c.-4818C>G;ENST00000342104.5:c.-4818C>G	-	-1	-1	-1	-1	0.0250	0.1187	-	0.0511182	0.0893	-	-
chr1	21795388	.	A	G	1052.44	PASS	13	18	31	0.580645161290323	18	14	32	0.4375	0/1	HET	0/1	HET	31	99	32	99	NBPF3	exonic;nonsynonymous SNV	NM_001256416	exon3	c.341A>G	p.Y114C	NBPF3:NM_032264:exon3:c.341A>G:p.Y114C,NBPF3:NM_001330381:exon7:c.173A>G:p.Y58C	-	NBPF3	exonic;nonsynonymous SNV	ENST00000318249.5	exon3	c.341A>G	p.Y114C	NBPF3:ENST00000342104.5:exon3:c.341A>G:p.Y114C,NBPF3:ENST00000318220.6:exon6:c.173A>G:p.Y58C	-	0.5182	0.5618	0.5268	0.5769	0.4614	0.5798	0.4403	0.423922	0.5804	0.3959881129	235]---[149]---[673
chr1	21799924	.	G	A	2790.44	PASS	39	43	82	0.524390243902439	38	62	100	0.62	0/1	HET	0/1	HET	82	99	100	99	NBPF3	exonic;synonymous SNV	NM_001256417	exon6	c.576G>A	p.E192E	NBPF3:NM_001256416:exon7:c.786G>A:p.E262E,NBPF3:NM_032264:exon7:c.786G>A:p.E262E,NBPF3:NM_001330381:exon11:c.618G>A:p.E206E	-	NBPF3	exonic;synonymous SNV	ENST00000454000.2	exon6	c.576G>A	p.E192E	NBPF3:ENST00000318249.5:exon7:c.786G>A:p.E262E,NBPF3:ENST00000342104.5:exon7:c.786G>A:p.E262E,NBPF3:ENST00000318220.6:exon10:c.618G>A:p.E206E	-	0.0381	0.1041	0.0414	0.1070	0.0244	0.1167	0.0158	0.0513179	0.0893	0.0059435364	8]---[0]---[673
chr1	21806619	.	T	C	15.98	HARD_TO_VALIDATE;SnpCluster	14	2	16	0.125	38	0	38	0	0/1	HET	0/0	HOMREF	16	42	38	0	NBPF3	exonic;synonymous SNV	NM_001256417	exon10	c.1074T>C	p.P358P	NBPF3:NM_001256416:exon11:c.1248T>C:p.P416P,NBPF3:NM_032264:exon11:c.1284T>C:p.P428P,NBPF3:NM_001330381:exon15:c.1116T>C:p.P372P	-	NBPF3	exonic;synonymous SNV	ENST00000454000.2	exon10	c.1074T>C	p.P358P	NBPF3:ENST00000318249.5:exon11:c.1284T>C:p.P428P,NBPF3:ENST00000342104.5:exon11:c.1248T>C:p.P416P,NBPF3:ENST00000318220.6:exon14:c.1116T>C:p.P372P	-	0.0002	0.0021	0.0673	0.1730	0.0505	0.1023	-	0.195088	0.3006	0.0297176820	14]---[13]---[673
chr1	21806621	.	T	G	15.98	HARD_TO_VALIDATE;SnpCluster	14	2	16	0.125	38	0	38	0	0/1	HET	0/0	HOMREF	16	42	38	0	NBPF3	exonic;nonsynonymous SNV	NM_001256417	exon10	c.1076T>G	p.F359C	NBPF3:NM_001256416:exon11:c.1250T>G:p.F417C,NBPF3:NM_032264:exon11:c.1286T>G:p.F429C,NBPF3:NM_001330381:exon15:c.1118T>G:p.F373C	-	NBPF3	exonic;nonsynonymous SNV	ENST00000454000.2	exon10	c.1076T>G	p.F359C	NBPF3:ENST00000318249.5:exon11:c.1286T>G:p.F429C,NBPF3:ENST00000342104.5:exon11:c.1250T>G:p.F417C,NBPF3:ENST00000318220.6:exon14:c.1118T>G:p.F373C	-	2.292e-05	0.0002	0.0642	0.1632	0.0408	0.0743	-	0.195088	0.3006	0.0312035661	14]---[14]---[673
chr1	21806624	.	A	G	15.98	HARD_TO_VALIDATE;SnpCluster	14	2	16	0.125	38	0	38	0	0/1	HET	0/0	HOMREF	16	42	38	0	NBPF3	exonic;nonsynonymous SNV	NM_001256417	exon10	c.1079A>G	p.E360G	NBPF3:NM_001256416:exon11:c.1253A>G:p.E418G,NBPF3:NM_032264:exon11:c.1289A>G:p.E430G,NBPF3:NM_001330381:exon15:c.1121A>G:p.E374G	-	NBPF3	exonic;nonsynonymous SNV	ENST00000454000.2	exon10	c.1079A>G	p.E360G	NBPF3:ENST00000318249.5:exon11:c.1289A>G:p.E430G,NBPF3:ENST00000342104.5:exon11:c.1253A>G:p.E418G,NBPF3:ENST00000318220.6:exon14:c.1121A>G:p.E374G	-	2.292e-05	0.0002	0.0607	0.1539	0.0353	0.0637	-	0.195088	0.3006	0.0297176820	14]---[13]---[673
chr1	21806667	.	C	G	173.44	PASS	13	2	15	0.133333333333333	23	7	30	0.233333333333333	0/1	HET	0/1	HET	15	39	30	99	NBPF3	exonic;nonsynonymous SNV	NM_001256417	exon10	c.1122C>G	p.D374E	NBPF3:NM_001256416:exon11:c.1296C>G:p.D432E,NBPF3:NM_032264:exon11:c.1332C>G:p.D444E,NBPF3:NM_001330381:exon15:c.1164C>G:p.D388E	-	NBPF3	exonic;nonsynonymous SNV	ENST00000454000.2	exon10	c.1122C>G	p.D374E	NBPF3:ENST00000318249.5:exon11:c.1332C>G:p.D444E,NBPF3:ENST00000342104.5:exon11:c.1296C>G:p.D432E,NBPF3:ENST00000318220.6:exon14:c.1164C>G:p.D388E	-	0.0851	0.1645	0.1514	0.2679	0.1055	0.1810	0.1332	-1	-1	0.0720653789	27]---[35]---[673
chr1	21806710	.	T	G	249.44	PASS	12	2	14	0.142857142857143	17	8	25	0.32	0/1	HET	0/1	HET	14	38	25	99	NBPF3	exonic;nonsynonymous SNV	NM_001256417	exon10	c.1165T>G	p.L389V	NBPF3:NM_001256416:exon11:c.1339T>G:p.L447V,NBPF3:NM_032264:exon11:c.1375T>G:p.L459V,NBPF3:NM_001330381:exon15:c.1207T>G:p.L403V	-	NBPF3	exonic;nonsynonymous SNV	ENST00000454000.2	exon10	c.1165T>G	p.L389V	NBPF3:ENST00000318249.5:exon11:c.1375T>G:p.L459V,NBPF3:ENST00000342104.5:exon11:c.1339T>G:p.L447V,NBPF3:ENST00000318220.6:exon14:c.1207T>G:p.L403V	-	0.2165	0.3080	0.2953	0.4386	0.3317	0.4526	0.1439	-1	-1	0.0505200594	38]---[15]---[673
chr1	21808159	.	G	A	313.44	HARD_TO_VALIDATE	2	9	11	0.818181818181818	4	4	8	0.5	0/1	HET	0/1	HET	11	38	8	99	NBPF3	exonic;synonymous SNV	NM_001256417	exon12	c.1293G>A	p.S431S	NBPF3:NM_001256416:exon13:c.1467G>A:p.S489S,NBPF3:NM_032264:exon13:c.1503G>A:p.S501S,NBPF3:NM_001330381:exon17:c.1335G>A:p.S445S	-	NBPF3	exonic;synonymous SNV	ENST00000454000.2	exon12	c.1293G>A	p.S431S	NBPF3:ENST00000318249.5:exon13:c.1503G>A:p.S501S,NBPF3:ENST00000342104.5:exon13:c.1467G>A:p.S489S,NBPF3:ENST00000318220.6:exon16:c.1335G>A:p.S445S	-	0.4913	0.5890	0.4924	0.5909	0.4615	0.5444	-	0.467053	0.6063	0.2927191679	344]---[25]---[673
chr1	21808207	.	A	C	69.20	HARD_TO_VALIDATE	1	3	4	0.75	0	0	0	-	0/1	HET	./.	-	4	33	0	-	NBPF3	exonic;synonymous SNV	NM_001256417	exon12	c.1341A>C	p.G447G	NBPF3:NM_001256416:exon13:c.1515A>C:p.G505G,NBPF3:NM_032264:exon13:c.1551A>C:p.G517G,NBPF3:NM_001330381:exon17:c.1383A>C:p.G461G	-	NBPF3	exonic;synonymous SNV	ENST00000454000.2	exon12	c.1341A>C	p.G447G	NBPF3:ENST00000318249.5:exon13:c.1551A>C:p.G517G,NBPF3:ENST00000342104.5:exon13:c.1515A>C:p.G505G,NBPF3:ENST00000318220.6:exon16:c.1383A>C:p.G461G	-	0.4490	0.5244	0.4537	0.5417	0.4548	0.5607	-	-1	-1	0.2927191679	342]---[26]---[673
chr1	21808223	.	T	C	41.20	HARD_TO_VALIDATE	1	1	2	0.5	0	0	0	-	0/1	HET	./.	-	2	36	0	-	NBPF3	exonic;synonymous SNV	NM_001256417	exon12	c.1357T>C	p.L453L	NBPF3:NM_001256416:exon13:c.1531T>C:p.L511L,NBPF3:NM_032264:exon13:c.1567T>C:p.L523L,NBPF3:NM_001330381:exon17:c.1399T>C:p.L467L	-	NBPF3	exonic;synonymous SNV	ENST00000454000.2	exon12	c.1357T>C	p.L453L	NBPF3:ENST00000318249.5:exon13:c.1567T>C:p.L523L,NBPF3:ENST00000342104.5:exon13:c.1531T>C:p.L511L,NBPF3:ENST00000318220.6:exon16:c.1399T>C:p.L467L	-	0.4252	0.4873	0.4160	0.5128	0.4803	0.5978	-	-1	-1	0.3038632987	351]---[29]---[673
chr1	21809750	.	T	C	1148.20	HARD_TO_VALIDATE	0	14	14	1	0	15	15	1	1/1	HOM	1/1	HOM	14	42	15	45	NBPF3	exonic;synonymous SNV	NM_001256417	exon14	c.1563T>C	p.Y521Y	NBPF3:NM_001256416:exon15:c.1737T>C:p.Y579Y,NBPF3:NM_032264:exon15:c.1773T>C:p.Y591Y,NBPF3:NM_001330381:exon19:c.1605T>C:p.Y535Y	-	NBPF3	exonic;synonymous SNV	ENST00000454000.2	exon14	c.1563T>C	p.Y521Y	NBPF3:ENST00000318249.5:exon15:c.1773T>C:p.Y591Y,NBPF3:ENST00000342104.5:exon15:c.1737T>C:p.Y579Y,NBPF3:ENST00000318220.6:exon18:c.1605T>C:p.Y535Y	-	0.7113	0.8968	0.8132	0.9483	0.1383	0.2341	-	-1	-1	0.3781575037	67]---[221]---[673
chr1	21809850	.	T	C	230.20	HARD_TO_VALIDATE	2	0	2	0	3	7	10	0.7	./.	-	0/1	HET	2	-	10	82	NBPF3	exonic;nonsynonymous SNV	NM_001256417	exon14	c.1663T>C	p.F555L	NBPF3:NM_001256416:exon15:c.1837T>C:p.F613L,NBPF3:NM_032264:exon15:c.1873T>C:p.F625L,NBPF3:NM_001330381:exon19:c.1705T>C:p.F569L	-	NBPF3	exonic;nonsynonymous SNV	ENST00000454000.2	exon14	c.1663T>C	p.F555L	NBPF3:ENST00000318249.5:exon15:c.1873T>C:p.F625L,NBPF3:ENST00000342104.5:exon15:c.1837T>C:p.F613L,NBPF3:ENST00000318220.6:exon18:c.1705T>C:p.F569L	-	0.0273	0.0712	0.0382	0.0898	0.0161	0.0952	-	0.0569089	0.1023	0.0081723626	11]---[0]---[673
chr1	21809924	.	G	C	153.02	HARD_TO_VALIDATE	0	2	2	1	0	3	3	1	1/1	HOM	1/1	HOM	2	6	3	9	NBPF3	UTR3	-	-	-	-	NM_001330381:c.*45G>C;NM_032264:c.*45G>C;NM_001256417:c.*45G>C;NM_001256416:c.*45G>C	-	NBPF3	UTR3	-	-	-	-	ENST00000454000.2:c.*45G>C;ENST00000318220.6:c.*45G>C;ENST00000318249.5:c.*45G>C;ENST00000342104.5:c.*45G>C	-	0.9921	1	0.9953	1	0.9910	1	-	0.992212	0.999	0.2124814264	0]---[143]---[673
chr1	21810202	.	T	G	273.21	HARD_TO_VALIDATE	1	0	1	0	0	8	8	1	./.	-	1/1	HOM	1	-	8	24	NBPF3	UTR3	-	-	-	-	NM_001330381:c.*323T>G;NM_032264:c.*323T>G;NM_001256417:c.*323T>G;NM_001256416:c.*323T>G	-	NBPF3	UTR3	-	-	-	-	ENST00000318220.6:c.*323T>G;ENST00000318249.5:c.*323T>G;ENST00000342104.5:c.*323T>G	-	-1	-1	-1	-1	0.2835	0.6	-	-1	-1	-	-
chr1	21810575	.	T	C	809.20	HARD_TO_VALIDATE	0	14	14	1	0	11	11	1	1/1	HOM	1/1	HOM	14	42	11	33	NBPF3	UTR3	-	-	-	-	NM_001330381:c.*696T>C;NM_032264:c.*696T>C;NM_001256417:c.*696T>C;NM_001256416:c.*696T>C	-	NBPF3	UTR3	-	-	-	-	ENST00000318220.6:c.*696T>C;ENST00000318249.5:c.*696T>C;ENST00000342104.5:c.*696T>C	-	-1	-1	-1	-1	0.5883	0.7740	-	0.608826	0.8487	0.0000000000	0]---[0]---[673
[truncated: 60,016 more rows]
[truncated: 45 more columns]
